# Supplementary material for: Klebsiella quasipneumoniae in intestine damages bile acid metabolism in hematopoietic stem cell transplantation patients with bloodstream infection
Source: J Transl Med. 2023 Mar 29;21:230. doi: 10.1186/s12967-023-04068-9 (PMC10061697; doi:10.1186/s12967-023-04068-9)
Supplement: Supplementary file 2 — Additional file 2: Table S1. The relative abundance and microbial diversity in different taxonomy. [file 12967_2023_4068_MOESM2_ESM.xlsx]

## Sheet: Relative abundance at phylum
16S rRNA gene V3-V4 sequencing of human stool samples
Taxonomy	F1	F2	F3	F4	F5	F6	F7	F8	F9	F10	F11	F12	F13	F14	F15	F16	F17	F18	F19	F20	F21	F22	F23	F24	F25	F26	F27	F28	F29	F30	F31	F32	F33	F34	F35	F36	F37	F38	F39	F40	F41	F42	F43	F44	F45
Proteobacteria	0.790768	0.0228368	0.705534	0.768377	0.682241	0.917755	0.725291	0.245734	0.74964	0.816486	0.908185	0.768397	0.585083	0.437581	0.685794	0.859669	0.882034	0.483953	0.0714259	0.0959681	0.676165	0.888206	0.600059	0.817021	0.455123	0.634554	0.126885	0.840256	0.884656	0.179492	0.258421	0.375479	0.371107	0.366286	0.744569	0.0826698	0.0719141	0.688214	0.4832	0.156707	0.45281	0.350547	0.542086	0.0864738	0.745158
Firmicutes	0.186941	0.19496	0.234035	0.196207	0.247015	0.0616835	0.21361	0.735352	0.233891	0.170238	0.0838126	0.166774	0.383102	0.537441	0.304486	0.13301	0.114237	0.489182	0.919524	0.896154	0.303516	0.107083	0.111518	0.118937	0.158145	0.356679	0.820884	0.137011	0.103968	0.691318	0.727148	0.551705	0.61631	0.433485	0.23747	0.896911	0.911171	0.287073	0.270388	0.295956	0.431066	0.573747	0.265166	0.860417	0.159551
Bacteroidota	0.00350091	0.755694	0.0147714	0.0309083	0.0654836	0.00554372	0.0140979	0.00407581	0.0131211	0.00719977	0.00108109	0.0151222	0.011544	0.00672771	0.00329233	0.00305728	0.000541838	0.00818087	0.00120338	0.00233753	0.0145593	0.000397586	0.00490145	0.00429572	0.0135145	0.00198534	0.00527411	0.0045036	0.00138375	0.0978729	0.00141278	0.0493469	0.00267183	0.0430984	0.00422771	0.0037221	0.00546543	0.00885931	0.0317179	0.525933	0.0175969	0.0124886	0.0565812	0.00946174	0.0237315
Actinobacteria	0.00448222	0.00614035	0.0078737	0.00151511	0.00133097	0.0111423	0.0114686	0.00410245	0.00100932	0.00418458	0.00388971	0.00297382	0.00277911	0.0115096	0.00224313	0.000657742	0.000709549	0.00457671	0.00155437	0.000529497	0.00207042	0.00166263	0.00254772	0.00218839	0.00166515	0.00234413	0.0335602	0.00308282	0.00404481	0.00608773	0.00691868	0.00528717	0.00585696	0.051878	0.00448031	0.0109128	0.00851274	0.00700832	0.179976	0.00380234	0.0330233	0.0161577	0.055312	0.0374661	0.0455937
Verrucomicrobiota	0.000106088	0.000906928	0.000527551	2.53e-05	3.8e-05	0	0.000212846	1.33e-05	0	5.73e-05	0	0.000607418	0.000138327	0.000406969	0	1.22e-05	0	1.14e-05	8.77e-05	0.000103316	0	1.2e-05	2.59e-05	0	0.355972	0	8.94e-05	8.04e-05	1.33e-05	8.42e-05	0.000356497	5.18e-05	2.63e-05	0.00104657	0.000584966	0.000115235	0.000271421	0	0.00113228	0.00044147	0.00224806	0.000205105	0.000706724	5.86e-05	0.000365725
Others	0.00652442	0.00411835	0.0131228	0.00103533	0.000684497	0.00223945	0.00897709	0.00470184	0.000935465	0.000412726	0.00127056	0.0123888	0.0067277	0.00156429	0.0011698	0.00104752	0.000387027	0.00191078	0.00295832	0.0026604	0.000371614	0.000746979	0.0363794	0.0537834	0.00774594	0.00121991	0.00522303	0.00814937	0.00202241	0.00320027	0.000673383	0.00312306	0.00107926	0.0239258	0.0030179	0.00186681	0.00169021	0.00192164	0.00639737	0.00487041	0.0362597	0.0316089	0.0273603	0.000878799	0.00512015
Cyanobacteria	0.000941532	8.92e-05	0.00487985	0.000151511	7.61e-05	2.2e-05	0.000488293	0.000146516	8.62e-05	2.29e-05	5.57e-05	0.0193868	0.00106889	0.000457841	3.62e-05	6.09e-05	1.29e-05	5.72e-05	0.000137888	0.000116231	0.000106175	0.000963844	0.240275	0.00251259	1.49e-05	0.00171026	0.0024902	0.0018899	0.00198249	0.00309199	0.00261431	0.00010367	0.000144779	0.00806733	3.99e-05	0.000138282	0.000123373	0.000169556	0.00291562	4.27e-05	0.00209302	0.00038742	0.00398073	0.000248993	0.000189635
unidentified_Bacteria	0.00103436	0.00563485	0.00691092	0.000593419	0.000266193	0.000274442	0.00535871	0.001625	0.000246175	0.000343938	0.000479247	0.00602356	0.00362164	0.00138624	0.000144718	0.000462856	0.000387027	0.000354695	0.000852397	0.000761959	0.000119447	0.000132529	0.00159071	0.000312627	0.0017841	0.000203318	0.0017623	0.00176927	0.000252801	0.00179263	0.000765808	0.00130883	0.000486983	0.0135328	0.00198091	0.000633794	0.000148048	0.00145536	0.0149178	0.00113928	0.00982558	0.00471741	0.0161104	0.00218235	0.00572969
Actinobacteriota	0.00253285	0.00176925	0.00195194	0.0003409	0.000177462	0.000779415	0.00154	0.00159836	0.000418498	0.000619089	0.000646427	0.00158182	0.000817384	0.000699479	6.03e-05	0.000450675	0.000129009	0.000251719	0.000864933	0.000167889	0.00220314	0.00012048	0.000633697	0.000104209	0.000594698	0.000167438	0.00135365	0.0011125	0.00067857	0.0152193	0.000224461	0.00116629	0.00107926	0.0163091	0.000744503	0.00193595	0.000197397	0.00286833	0.00300054	0.00223583	0.00616279	0.00439836	0.0098076	0.000732332	0.0014629
Desulfobacterota	0.00119349	0.00044603	0.000791327	0.000214641	0.00086196	0.000318352	0.0149994	0.000599385	0.000258484	0.000183434	0.00018947	0.000923782	0.00109404	0.000241638	0.00107332	0.00131548	0.00130299	0.0111786	0.000388593	0.000761959	0.000451246	0.000325297	0.000375045	6.95e-05	0.00212605	0.000490354	0.000612972	0.000214457	0.000119748	0.00044515	6.6e-05	0.0104836	0.000855511	0.000450608	9.31e-05	0.000437894	0.000308433	0.000226075	0.000849209	0.00788949	0.000503876	0.000501367	0.00206248	0.000336873	0.00288516
Crenarchaeota	0	0	0	0	0	0	7.51e-05	0.000426229	0	0	0	0	0.000113176	1.27e-05	0	0	0	0	0.000388593	0	0	0	5.17e-05	0	0	0	2.55e-05	0.0003753	0	7.22e-05	0	3.89e-05	2.63e-05	0.0291296	0	3.46e-05	0	0	5.66e-05	2.85e-05	0.000658915	0.000250684	0.00308651	1.46e-05	9.48e-05
Acidobacteriota	0.000464136	0.000327089	0.00242674	0.000101008	0.000202814	4.39e-05	0.00072618	0.000199795	0.000184631	8.03e-05	0.000178325	0.00117687	0.00044013	0.00063589	1.21e-05	9.74e-05	9.03e-05	0.000160185	5.01e-05	0.000154975	2.65e-05	4.82e-05	0.000271585	8.11e-05	0.00135294	2.39e-05	0.000408648	0.000241264	3.99e-05	0.000529368	0.000620569	1.3e-05	3.95e-05	0.000944822	0.00139594	0.000241994	1.23e-05	0.000508669	0.00227871	0.000156651	0.00151163	0.00198268	0.00644705	0.000336873	0.00440224
Chloroflexi	0.000477397	0.00246803	0.00113423	8.84e-05	2.54e-05	4.39e-05	0.000463253	0.000319672	1.23e-05	1.15e-05	2.23e-05	0.000582109	0.000364679	0.000203485	4.82e-05	0	3.87e-05	0	2.51e-05	3.87e-05	3.98e-05	0	0.000155191	1.16e-05	0.000237879	0	0.000242635	0.000174246	0	0.00010828	0.000105629	3.89e-05	6.58e-05	0.000712251	0.00022601	0	1.23e-05	0.000155427	0.000551986	5.7e-05	0.00228682	0.00104831	0.00389419	0.000234346	0.00150354
Fusobacteriota	0.000358047	0	0.00196513	7.58e-05	0.00117886	4.39e-05	0.00035057	7.99e-05	6.15e-05	3.44e-05	3.34e-05	0.00156916	0.000352104	0.000101742	0.00139894	3.65e-05	2.58e-05	4.58e-05	3.76e-05	5.17e-05	0.000305254	0.000265057	0.000620765	0.000532623	0.000297349	0.000538194	0.000612972	0.000308282	0.000785013	0.00010828	0.00018485	0.00138659	0	0.000130822	0	0.000103712	1.23e-05	0.00046628	0.000183995	7.12e-05	0.000135659	4.56e-05	0.00177402	5.86e-05	0.000474088
Campylobacterota	5.3e-05	0.000847458	0.00032972	1.26e-05	1.27e-05	0	0.000338049	9.32e-05	3.69e-05	0	2.23e-05	0.000885818	0.000377254	0.000330663	4.82e-05	0	3.87e-05	2.29e-05	7.52e-05	0.000116231	2.65e-05	0	0.000245719	3.47e-05	2.97e-05	4.78e-05	2.55e-05	0.000281475	3.99e-05	3.61e-05	1.32e-05	9.07e-05	1.32e-05	0.00098843	2.66e-05	2.3e-05	4.93e-05	0	0.000155688	0.000455711	0.000135659	0.000182315	0.000173075	0.000717686	0.00193699
Myxococcota	6.63e-05	5.95e-05	0.000342908	7.58e-05	3.8e-05	6.59e-05	0.000888945	0.000106557	1.23e-05	3.44e-05	5.57e-05	0.000392291	0.000540731	0.00022892	2.41e-05	3.65e-05	0	2.29e-05	5.01e-05	1.29e-05	2.65e-05	0	2.59e-05	4.63e-05	0.000416289	0	0.000140473	2.68e-05	0	6.02e-05	0.000237665	3.89e-05	1.32e-05	0.000450608	0.000438725	5.76e-05	2.47e-05	4.24e-05	0.00116059	4.27e-05	0.000813953	0.00041021	0.000721147	7.32e-05	0.000257362
Deinococcota	2.65e-05	0	0.000316531	0	2.54e-05	0	0	9.32e-05	0	0	0	0.000227782	3.77e-05	0	0	0	0	0	5.01e-05	0	0	0	0	0	0	0	2.55e-05	0	0	2.41e-05	0	0	0	0.000465143	0	1.15e-05	0	0.000113037	0	0	0.000523256	0.000432999	0.00284132	5.86e-05	0
Bdellovibrionota	2.65e-05	4.46e-05	0.000527551	2.53e-05	8.87e-05	0	6.26e-05	0.000106557	4.92e-05	0	3.34e-05	0.000329018	7.55e-05	0	2.41e-05	4.87e-05	2.58e-05	1.14e-05	5.01e-05	1.29e-05	0	0	2.59e-05	1.16e-05	0.000133807	3.59e-05	2.55e-05	4.02e-05	0	7.22e-05	0	0.00010367	3.95e-05	0.000784929	1.33e-05	1.15e-05	8.64e-05	1.41e-05	0.000509525	9.97e-05	0.000174419	0.000136737	0.000144229	0	8.13e-05
Thermoplasmatota	0	0	0	0	0	0	3.76e-05	2.66e-05	0	0	0	0	0	0	0	0	0	1.14e-05	1.25e-05	0	0	0	0	0	0	0	1.28e-05	9.38e-05	0	2.41e-05	0	0	0	0.00344497	0	1.15e-05	0	0	0	0	1.94e-05	0	0	0	0
SAR324_clade(Marine_group_B)	0	0	0	0	0	0	0	0.000199795	0	0	0	0	0	0	0	0	0	0	0.000125353	0	1.33e-05	0	0	0	0	0	1.28e-05	0.000134036	0	0.00010828	0	0.000129587	5.26e-05	0.00267457	0	8.07e-05	0	0	9.91e-05	0	0	0	2.88e-05	0	0
Methylomirabilota	0	0	0.000237398	0	3.8e-05	0	1.25e-05	1.33e-05	0	2.29e-05	0	0	0	0.000152614	0	0	0	0	0	1.29e-05	0	0	2.59e-05	0	0.000297349	0	0	0	0	1.2e-05	6.6e-05	0	0	0	0.000186126	0	0	0	0	2.85e-05	0.000271318	0.000250684	7.21e-05	0	0.000609541
MBNT15	1.33e-05	0.00178412	0.000303342	0	2.54e-05	0	0	0	0	0	0	0	0	1.27e-05	0	0	0	0	0	0	0	0	0	0	4.46e-05	0	5.11e-05	0	0	1.2e-05	1.32e-05	0	0	0	0	0	0	0	0	0	0	0	0	0	1.35e-05
Armatimonadota	0	0.00117455	1.32e-05	0	1.27e-05	0	0	0	0	0	0	0.000126545	0	1.27e-05	2.41e-05	1.22e-05	0	1.14e-05	0	0	0	0	0	0	4.46e-05	0	0	0	0	0	5.28e-05	0	0	0	6.65e-05	3.46e-05	0	0	0.00028307	0	3.88e-05	4.56e-05	0.000216344	0	0
Gemmatimonadota	1.33e-05	0	0.000461607	0	1.27e-05	0	8.76e-05	7.99e-05	0	0	1.11e-05	8.86e-05	0	6.36e-05	3.62e-05	0	0	0	0	0	0	0	1.29e-05	0	0.00011894	0	2.55e-05	1.34e-05	0	6.02e-05	6.6e-05	2.59e-05	0	8.72e-05	0.000106358	0	0	4.24e-05	0	2.85e-05	0.000271318	2.28e-05	0.000201921	4.39e-05	4.06e-05
Synergistota	0.000371308	0	0.000237398	0.000113633	2.54e-05	1.1e-05	0.000275448	4e-05	2.46e-05	0	1.11e-05	1.27e-05	0.000188627	0	3.62e-05	2.44e-05	0	3.43e-05	1.25e-05	0	0	1.2e-05	0.000103461	2.32e-05	0	0	5.11e-05	0	1.33e-05	2.41e-05	0	0	1.32e-05	0	0	0	0	0	0	1.42e-05	9.69e-05	6.84e-05	0	1.46e-05	0.000148999
Nitrospirota	0	0.000341957	0.000158265	0	0	0	3.76e-05	2.66e-05	0	0	0	0.000189818	0	3.82e-05	0	0	1.29e-05	0	3.76e-05	0	0	0	1.29e-05	0	0	0	1.28e-05	1.34e-05	0	1.2e-05	0	6.48e-05	2.63e-05	0.000523286	2.66e-05	2.3e-05	0	0	0	0	0.000135659	0.000113947	4.33e-05	7.32e-05	2.71e-05
RCP2-54	5.3e-05	0	0	2.53e-05	2.54e-05	0	5.01e-05	5.33e-05	0	1.15e-05	0	0	0.000653907	0	0	0	2.58e-05	0	1.25e-05	0	0	2.41e-05	0	2.32e-05	2.97e-05	0	1.28e-05	4.02e-05	0	0	0	0	0	4.36e-05	6.65e-05	0	0	5.65e-05	0	0	0.000368217	2.28e-05	1.44e-05	2.93e-05	1.35e-05
Gemmatimonadetes	0	0	0.000211021	0	0	0	0.000125203	4e-05	1.23e-05	0	0	0	0	0	0	0	0	0	5.01e-05	0	0	0	0	0	0	0	0	0	0	0	0	1.3e-05	0	0.000450608	0	0	0	1.41e-05	0	0	0.000310078	0	0	0	0
Planctomycetota	0	0.000133809	0.00032972	0	0	0	8.76e-05	1.33e-05	0	0	0	3.8e-05	1.26e-05	0	0	0	0	0	0	3.87e-05	0	0	1.29e-05	0	1.49e-05	0	0	0	0	0	1.32e-05	0	0	8.72e-05	5.32e-05	0	0	1.41e-05	0	0	0.000116279	2.28e-05	8.65e-05	4.39e-05	0
Euryarchaeota	3.98e-05	0	0	0	0	0	0	0	0	0	0	0	0	0	0	0	0	0	0	0	0	0	0	0	0	0	0	0	0	0	0	0	0	0.000218036	0	0	0	0.000734743	2.83e-05	0	0	0	0	0	0
Hydrogenedentes	0	0	6.59e-05	0	5.07e-05	0	0	0	0	0	0	5.06e-05	2.52e-05	0	0	0	0	0	0	0	0	0	0	0	0	0	0	0	0	1.2e-05	0	0	0	0	0	0	0	1.41e-05	0	0	5.81e-05	9.12e-05	0.00059134	0	0
WPS-2	1.33e-05	0	2.64e-05	7.58e-05	3.8e-05	0	0	0	0	2.29e-05	1.11e-05	6.33e-05	0.000100601	0	2.41e-05	0	0	0	0	0	0	0	0	0	0	0	0	0	0	2.41e-05	0	0	0	0	0	0	0	0	0	0	0.000116279	0	0	1.46e-05	0.000216726
NB1-j	0	4.46e-05	0	3.79e-05	1.27e-05	0	8.76e-05	0	0	0	0	0	0	8.9e-05	0	0	0	0	0	0	0	0	0	0	0.000163542	0	2.55e-05	0	0	0	2.64e-05	0	0	0	2.66e-05	0	0	0	0	0	0	0	0	0	0.000162544
Spirochaetota	0	7.43e-05	0	0	0	0	8.76e-05	0	0	0	0	0	0.000251503	7.63e-05	1.21e-05	0	0	2.29e-05	0	0	0	0	0	0	0	0	0	0	0	0	0	0	2.63e-05	0	2.66e-05	0	0	2.83e-05	0	0	0	0	0	0	0
Deferribacteres	0	7.43e-05	0	0	0	0	0	0	0	0	0	1.27e-05	0.000264078	0	1.21e-05	0	0	0	0	0	0	0	1.29e-05	1.16e-05	0	0	5.11e-05	8.04e-05	0	0	0	0	0	0	0	0	0	0	0	0	0	0	0	0	0
Marinimicrobia_(SAR406_clade)	0	0	0	0	0	0	0	1.33e-05	0	0	0	0	0	0	0	0	0	0	0	0	0	0	0	0	0	0	0	5.36e-05	0	2.41e-05	0	0	0	0.000377929	0	0	0	0	0	0	0	0	0	0	0
Kryptonia	0	0	0	0	0	0	0	0	0	0	0	0	0	0	0	0	0	0	0	0	0	0	0	0	0	0	0	0	0	0	0	0	0	0	5.32e-05	0	0	0	0	0	0	0	0.000346151	0	1.35e-05
Nitrospinota	0	0	0	0	0	0	0	7.99e-05	0	0	0	0	0	0	0	0	0	0	2.51e-05	0	0	0	0	0	0	0	0	0	0	1.2e-05	0	0	5.26e-05	0.0002035	0	0	0	0	0	0	0	0	0	0	0
Nanoarchaeota	0	0	0	0	0	0	0	0	0	0	0	0	0.000125751	0	0	0	0	0	0	0	0	0	0	0	0	0	0	0	0	0	0	0	0	0.000174429	0	0	0	0	0	0	0	0	0	0	0
Latescibacterota	0	0	0	0	1.27e-05	0	0	0	0	0	1.11e-05	0	0	2.54e-05	0	0	0	0	0	0	0	0	0	0	0.000133807	0	0	0	0	0	0	0	0	0	5.32e-05	0	0	0	0	0	0	2.28e-05	0	0	2.71e-05
Kapabacteria	0	2.97e-05	7.91e-05	0	0	0	8.76e-05	0	0	2.29e-05	0	0	0	0	0	0	0	0	0	0	0	0	0	0	0	0	0	0	0	0	0	0	0	0	0	0	0	0	0	0	0	0	2.88e-05	0	0
Halobacterota	0	0	0	0	0	0	1.25e-05	0	0	1.15e-05	0	0	0	0	0	0	0	0	0	0	0	0	0	0	0	0	0	0	0	0	0	0	1.32e-05	0	0	0	0	0	0.000198149	0	0	0	0	0	0
Gracilibacteria	0	0	0	0	0	0	0	0	0	0	0	2.53e-05	0	0	0	0	0	0	0	0	0	0	0.000116393	0	0	0	2.55e-05	1.34e-05	0	0	0	0	0	0	0	0	0	0	0	0	0	0	4.33e-05	0	0
WOR-1	0	0	0	0	0	0	0	0	0	0	0	0	0	0	0	0	0	0	0	0	0	0	0	0	0	0	0	0	0	0	0	0	0	0	0	0	0	0	0	0	0.000155039	2.28e-05	0	1.46e-05	0
Fibrobacterota	0	0	0	0	0	0	0	0	0	0	0	0	0	0	0	0	0	0	0	0	0	0	0	0	0	0	0	0	0	0	0	0	0	0	0	0	0	0	0	0	0	6.84e-05	0	0	0.000121908
Elusimicrobiota	0	0	0.000145077	0	0	0	0	1.33e-05	0	0	0	0	0	0	0	0	0	0	0	0	0	0	0	0	0	0	0	0	0	0	0	0	0	0	0	0	0	0	0	0	0	0	0	0	0
Candidatus_Kaiserbacteria	0	0	0.000158265	0	0	0	0	0	0	0	0	0	0	0	0	0	0	0	0	0	0	0	0	0	0	0	0	0	0	0	0	0	0	0	0	0	0	0	0	0	0	0	0	0	0
Entotheonellaeota	0	0	2.64e-05	0	0	0	3.76e-05	0	0	0	0	0	0	0	0	0	0	0	0	0	0	0	0	0	0	0	0	1.34e-05	0	4.81e-05	0	0	0	0	2.66e-05	0	0	0	0	0	0	0	0	0	0
Candidatus_Adlerbacteria	0	0	7.91e-05	0	0	0	0	0	0	0	0	5.06e-05	0	0	0	0	0	0	0	0	0	0	0	0	0	0	0	0	0	1.2e-05	0	0	0	0	0	0	0	0	0	0	0	0	0	0	0
unidentified_Archaea	0	0	0	0	0	0	0	0	0	0	0	0	0.000100601	0	0	0	0	0	0	0	0	0	0	0	0	0	3.83e-05	0	0	0	0	0	0	0	0	0	0	0	0	0	0	0	0	0	0
Planctomycetes	0	0	0	0	0	0	2.5e-05	0	0	0	0	0	0	0	0	0	0	0	0	0	0	0	0	0	0	0	0	0	0	0	0	0	0	0	0	0	0	0	0	0	3.88e-05	0	0	0	6.77e-05
Dadabacteria	0	0	0	0	0	0	0	2.66e-05	0	0	0	0	0	0	0	0	0	0	0	0	0	0	0	0	0	0	0	2.68e-05	0	0	0	0	0	2.91e-05	0	0	0	0	0	0	0	0	0	0	0
TX1A-33	0	0	0	0	0	0	0	0	0	0	0	0	0	0	0	0	0	0	0	0	0	0	0	0	0	0	0	0	0	0	0	0	0	0	0	0	0	0	0	0	7.75e-05	0	0	0	0
WS2	0	0	0	0	0	0	0	0	0	0	0	0	0	0	0	0	0	0	0	0	0	0	0	0	0	0	0	0	0	0	0	0	0	0	0	0	0	0	0	0	1.94e-05	0	4.33e-05	1.46e-05	0
Sva0485	0	0	0	0	0	0	0	0	0	0	0	0	0	0	0	0	0	0	0	0	0	0	0	0	0	0	0	0	0	0	0	0	0	0	0	0	0	0	0	0	3.88e-05	0	2.88e-05	0	0
Candidatus_Moranbacteria	0	0	0	0	0	0	0	0	0	0	0	0	0	0	0	0	0	0	0	0	0	0	0	0	0	0	0	0	0	0	0	0	0	0	0	0	0	0	0	0	3.88e-05	0	0	0	0
Elusimicrobia	0	0	0	0	0	0	0	0	0	0	0	0	0	0	0	0	0	0	0	0	0	0	0	0	0	0	3.83e-05	0	0	0	0	0	0	0	0	0	0	0	0	0	0	0	0	0	0
Candidatus_Shapirobacteria	0	0	0	0	0	3.29e-05	0	0	0	0	0	0	0	0	0	0	0	0	0	0	0	0	0	0	0	0	0	0	0	0	0	0	0	0	0	0	0	0	0	0	0	0	0	0	0
Chlamydiae	0	0	2.64e-05	0	0	0	0	0	0	0	0	0	0	0	0	0	0	0	0	0	0	0	0	0	0	0	0	0	0	0	0	0	0	0	0	0	0	0	0	0	0	0	0	0	0
Aquificae	0	0	0	0	0	0	0	0	0	0	0	0	0	0	0	0	0	0	0	0	0	0	0	0	0	0	0	0	0	0	0	0	0	0	0	2.3e-05	0	0	0	0	0	0	0	0	0
Coprothermobacterota	0	0	0	0	0	0	0	0	0	0	0	0	0	0	0	0	0	0	0	0	0	0	0	0	0	0	0	0	0	0	0	0	0	0	0	0	0	0	0	0	0	0	0	0	0
WS4	0	0	0	0	0	0	0	0	0	0	0	0	0	0	0	0	0	0	0	0	0	0	0	0	0	0	0	0	0	0	0	0	0	0	0	0	0	0	0	0	0	0	0	0	0

## Sheet: Relative abundance at family
16S rRNA gene V3-V4 sequencing of human stool samples
Taxonomy	F1	F2	F3	F4	F5	F6	F7	F8	F9	F10	F11	F12	F13	F14	F15	F16	F17	F18	F19	F20	F21	F22	F23	F24	F25	F26	F27	F28	F29	F30	F31	F32	F33	F34	F35	F36	F37	F38	F39	F40	F41	F42	F43	F44	F45
Enterobacteriaceae	0.748505	0.00364258	0.626032	0.748617	0.664546	0.906569	0.676024	0.232987	0.745824	0.811889	0.903571	0.720803	0.5565	0.00740071	0.684286	0.857794	0.874281	0.478655	0.066324	0.0914351	0.673564	0.885519	0.475066	0.812632	0.431871	0.632246	0.108343	0.828783	0.881423	0.161842	0.0069943	0.365242	0.161218	0.235435	0.723653	0.0741078	0.0119449	0.50029	0.00410196	0.134098	0.250097	0.310278	0.292439	0.0798242	0.138438
Enterococcaceae	0.0142821	0.0689117	0.0158925	0.101715	0.122512	0.00322743	0.0106047	0.532147	0.0560418	0.0892519	0.00443583	0.0225377	0.257162	0.500497	0.0138205	0.00780765	0.0159068	0.00919919	0.882708	0.848693	0.0249778	0.046891	0.00666029	0.0513171	0.00630924	0.00420987	0.0198705	0.0629029	0.00121078	0.0192257	0.69902	0.0117147	0.00331675	0.0893221	0.126802	0.752855	0.000283814	0.196403	8.64e-05	0.000670633	0.0277519	0.445556	0.0195287	0.0116441	0.00142226
Lachnospiraceae	0.0510019	0.0313857	0.0569887	0.0214262	0.0175054	0.0397062	0.0757857	0.0381342	0.138117	0.0490456	0.0233382	0.042785	0.0350343	0.00878914	0.105801	0.0588314	0.0855071	0.250998	0.0116954	0.0281796	0.0272473	0.0281683	0.0361337	0.03359	0.101588	0.246194	0.111714	0.018698	0.0630937	0.337953	0.00494493	0.232519	0.476085	0.07201	0.0366947	0.0751564	0.00343045	0.0416826	0.114337	0.160909	0.033469	0.0347083	0.0497591	0.0613548	0.0743678
Lactobacillaceae	0.00302351	0.017752	0.0129778	0.00109846	0.000519711	0.000252486	0.0316765	0.00259733	0.000406189	0.0011006	0.000523829	0.0108956	0.00741933	0.00149033	0.000144718	0.000219247	7.74e-05	0.015126	0.00107803	0.000942763	0.000185807	0.00469874	0.0149889	0.00988827	0.00119042	0.00580053	0.199752	0.0180144	0.00840895	0.209413	0.00022477	0.00291572	0.00210587	0.0236496	0.0011438	0.00337639	0.898271	0.00149775	0.00523899	0.0126707	0.0138178	0.00597083	0.0341247	0.0375979	0.0241648
Pseudomonadaceae	0.000702834	0.00184359	0.00238717	0.000151511	8.87e-05	0.000109777	0.000838863	0.000253074	7.39e-05	4.59e-05	6.69e-05	0.00246764	0.00160962	0.394467	6.03e-05	9.74e-05	7.74e-05	3.43e-05	0.000275776	0.000206633	9.29e-05	6.02e-05	0.000569034	9.26e-05	0.00348199	3.59e-05	0.000280946	0.000335089	0	0.000312808	0.205268	0.000181422	5.26e-05	0.00171522	0.0056259	0.000103712	0.0502474	0.000155427	0.124815	0.00743404	0.00414729	0.000683683	0.00298555	7.32e-05	0.424914
Erysipelotrichaceae	0.0123858	0.00419268	0.030532	0.0158582	0.0258334	0.00433618	0.0151121	0.0799979	0.00395111	0.0130926	0.00968526	0.0172861	0.0129147	0.00119736	0.0125302	0.00373939	0.00390897	0.138045	0.00456283	0.00280246	0.0531673	0.00383128	0.00628524	0.00560412	0.000758895	0.0484853	0.454506	0.00979801	0.00359243	0.00461994	0.000568535	0.00382283	0.00360631	0.0232426	0.0248577	0.00360686	8.64e-05	0.014271	0.0189985	0.010031	0.0207946	0.00943482	0.0167883	0.030758	0.00151799
Bacteroidaceae	0.0018035	0.645555	0.00634381	0.0289387	0.0619343	0.00524733	0.0063353	0.00219774	0.00227712	0.00679851	0.000724444	0.00531491	0.00580971	0.000738797	0.00289436	0.00241172	0.000258018	0.00768888	0.000313381	0.000555326	0.0107901	0.000361441	0.00334954	0.00389047	0.00187492	0.00159066	0.00228588	0.00162183	0.00134384	0.0910392	0.000568535	0.0461331	0.0020269	0.00828536	0.0002527	0.00198205	0.0010859	0.00518559	0.0263677	0.00152676	0.00620155	0.00556062	0.0138749	0.00771878	0.00428046
Others	0.00834118	0.0387898	0.0309277	0.00205803	0.00211687	0.00308473	0.014123	0.00688626	0.00139089	0.0022356	0.00250769	0.0321046	0.013883	0.0053117	0.00838157	0.0180514	0.00180613	0.00258584	0.0039486	0.00343527	0.00204388	0.000915652	0.0396643	0.0546749	0.0116066	0.0154761	0.0129363	0.0101331	0.00306022	0.0293799	0.00249891	0.0112352	0.0103319	0.0483604	0.0065569	0.0086196	0.00220881	0.00693767	0.0445746	0.0106445	0.198004	0.0428213	0.0487351	0.0235958	0.014756
Streptococcaceae	0.0702569	0.00547131	0.00927171	0.0033585	0.00529852	0.00172349	0.00912733	0.00672643	0.00201863	0.00241903	0.00520485	0.00698531	0.00958225	0.00422898	0.0511939	0.000974433	0.00122558	0.00220826	0.00392353	0.00173055	0.010737	0.0024578	0.00121566	0.00391362	0.000758895	0.000514274	0.00822404	0.00360556	0.00312675	0.00652085	0.0085148	0.00699772	0.0021322	0.0756585	0.0005453	0.0084237	0.000752724	0.0034759	0.0328732	0.000884665	0.0255039	0.0188924	0.0189085	0.191725	0.000752157
Tannerellaceae	0.000610007	0.00292893	0.00204426	0.00161612	0.00319432	0.000131732	0.000888945	0.000306352	0.0107209	0.000240757	0.000167179	0.00103767	0.000352104	0.000407612	0.000337675	0.000219247	9.03e-05	0.00012586	0.000150423	0.000477839	0.00363651	0	0.000193989	0.000138945	0.00190468	1.2e-05	6.39e-05	0.0003753	0	0.00523352	0.000317322	0.00151617	0.000250072	0.00620676	0.0004921	0.000645317	0.0019867	0.000324983	0.00156882	0.522052	0.000775194	0.000341841	0.00426919	0.000512633	0.0142363
Erysipelatoclostridiaceae	0.00356721	0.00102587	0.00502493	0.0387743	0.0530232	0.00563154	0.00863904	0.00336987	0.0254791	0.00252221	0.0324328	0.00130342	0.00398632	0.000484039	0.00859865	0.00190015	0.00220605	0.0497031	0.00109057	0.00202759	0.0210626	0.000228913	0.000685428	0.00237365	0.000848176	0.0201643	0.00153243	0.000683582	0.00714495	0.00164826	0.000370209	0.135056	0.0849851	0.00475318	0.0120498	0.00398714	6.17e-05	0.00137058	0.00695174	0.00144115	0.00176357	0.00462625	0.00305766	0.00262175	0.0011761
Bacillaceae	0.0155154	0	0.0587824	0.00381304	0.00221828	0.000548884	0.0114561	0.00896413	0.00297872	0.00145601	0.00100308	0.0388874	0.0228364	0.000815224	0.000711529	0.000950072	0.00043863	0.00114418	0.0045503	0.00359025	0.000358342	0.000903604	0.00865191	0.00180629	0.000104162	0.000275077	0.00566999	0.00625947	0.000465686	0.00905941	0.003041	0.00526125	0.00053963	0.072199	7.98e-05	0.00799733	0.000111058	0.00139884	0.00103628	4.28e-05	0.105271	0.00658614	0.051461	0.001948	0.000164107
Veillonellaceae	0.000769139	0.00110021	0.0010551	0.000176763	0.00169857	7.68e-05	0.00245399	0.000346311	0.000110779	0.000126111	0.000256342	0.00118953	0.00157189	0.00166866	0.00130246	2.44e-05	5.16e-05	0.00122427	0.000325917	0.000232462	0.000106175	0.0136022	0.00300036	0.00166734	0.0019642	0.000801311	0.00213263	0.00490571	0.00113095	0.000830145	0	0.00243624	0.0006186	0.002035	1.33e-05	0.000553129	0.000209776	0.00306614	0.000676463	0.0306922	0.00383721	0.00293984	0.00514899	0.347887	0.00362403
Alcaligenaceae	0.00494636	0.0039102	0.0367176	0.00224742	0.000988718	0.000812348	0.00629773	0.00181147	0.000836995	0.000802522	0.00094735	0.0179315	0.00802294	0.011566	0.000217077	0.000523758	0.000167712	0.00051488	0.000589157	0.00135603	0.000318526	0.000192769	0.00355646	0.000578938	0.000416648	0.000179398	0.00278392	0.00117951	0.000119748	0.00353714	0.00600267	0.000881194	0.000144779	0.00356125	0.0010374	0.00223556	0.00182628	0.000974948	0.0879115	0.00216886	0.0405814	0.00401094	0.0301007	0.000541926	0.121248
Akkermansiaceae	7.96e-05	0.00083259	0.000118699	1.26e-05	1.27e-05	0	0	1.33e-05	0	0	0	0.000379636	1.26e-05	0.000382136	0	1.22e-05	0	0	3.76e-05	0.000103316	0	1.2e-05	1.29e-05	0	0.356204	0	2.55e-05	0	1.33e-05	8.42e-05	0.000290878	5.18e-05	2.63e-05	0.000639572	0.0005054	0.000103712	0.000271474	0	0.000820392	0.000413795	0.00151163	0.000205105	0.000115384	5.86e-05	0.000205134
Ruminococcaceae	0.000623268	0.0122658	0.00214977	0.000378778	0.00242109	0.000537906	0.0128584	0.000692622	0.000443115	0.00191459	0.00152691	0.00211331	0.00140842	0.00375767	0.0212253	0.00667487	0.000632144	0.00472545	0.000413663	0.000800703	0.00220314	0.00012048	0.000465573	0.000312627	0.00720206	0.00468827	0.00104716	0.00093825	0.00202241	0.0104069	0.0012164	0.0898689	0.0103056	0.0125589	0.0005985	0.00784752	0.00251731	0.0110353	0.0276199	0.0325186	0.0075	0.0066773	0.0148124	0.00537532	0.011761
Burkholderiaceae	0.000212176	0.00127862	0.00121337	0.000113633	0.000278869	0.000153687	0.000663578	0.000412909	0.000172323	6.88e-05	0.000100308	0.00107564	0.000276653	0.0126105	2.41e-05	0	0	2.29e-05	0.000150423	6.46e-05	0	3.61e-05	0.000284517	5.79e-05	0.000208324	0	0.00049804	0.000160843	2.66e-05	9.62e-05	0.021168	0.000168464	1.32e-05	0.00100296	0.0008113	0.000115235	0.00122163	8.48e-05	0.225234	0.000756246	0.00374031	0.00154968	0.0134422	0.000117173	0.0399464
Selenomonadaceae	0.00064979	0.000327089	0.00032972	0.000694427	0.000925339	0.000241509	0.0149869	0.000346311	0.000123088	0.00213242	0.00119255	0.00426458	0.0189759	0.000343923	0.0639532	0.0203657	0.00245117	0.00250575	0.0026324	0.00291869	0.152999	1.2e-05	5.17e-05	0.000451572	0.000357127	0.000287037	0.000166013	0.000107229	0.00147689	0.00010828	0	0.00212523	0.00954224	0.00181697	3.99e-05	0.000172853	1.23e-05	5.65e-05	0.00649117	0.00399526	0.000717054	0.000113947	0.00131249	2.93e-05	0.000314539
Morganellaceae	0.0260049	0.000148677	0.00199151	0.00046716	0.000380276	0.00681713	0.0219356	0.000559426	0.00039388	0.000332473	0.000735589	0.00112625	0.00116949	1.27e-05	4.82e-05	0.000146165	0.00536677	0.000961109	0.000225635	2.58e-05	5.31e-05	0.000518066	0.000413843	9.26e-05	0	4.78e-05	0.000153243	0.000388703	2.66e-05	0.00317621	0	0.00374508	0.207231	0.00722426	0	0.00233928	0.000123397	0.0104277	0	0.00496554	0.0029845	0.000364631	0.00181729	0.0002197	0.00124448
unidentified_Chloroplast	0.000901749	1.49e-05	0.00453694	8.84e-05	1.27e-05	2.2e-05	0.00035057	7.99e-05	7.39e-05	2.29e-05	4.46e-05	0.00608683	0.00103116	0.000292971	3.62e-05	6.09e-05	1.29e-05	3.43e-05	6.27e-05	0.000116231	7.96e-05	0.000963844	0.240094	0.00250101	1.49e-05	0.00171026	0.00229865	0.00182289	0.00198249	0.00297168	0.0026179	6.48e-05	0.000131617	0.00571254	3.99e-05	6.91e-05	8.64e-05	0.000113037	0.00296493	4.28e-05	0.00182171	0.000341841	0.00370669	0.000248993	0.00012308
Moraxellaceae	0.000556963	5.95e-05	0.00114742	0.000328275	0.000304221	0.000208576	0.00036309	0.000426229	0.000160014	8.03e-05	0.000211761	0.000771927	0.000729358	0.00180878	9.65e-05	3.65e-05	3.87e-05	8.01e-05	0.000213099	0.000180804	2.65e-05	1.2e-05	0.000284517	5.79e-05	0.00741038	2.39e-05	0.000421418	0.000294878	3.99e-05	0.000240622	0.0027369	0.00111445	0.000118455	0.00241293	0.0059983	0.000241994	0.00197436	0.164738	0.00387167	0.000970278	0.0581977	0.00613036	0.0169614	0.00124497	0.000109405
Peptostreptococcaceae	0.00652442	0.000921796	0.0030598	0.00604783	0.00476613	0.00125146	0.00454489	0.0525194	0.00157552	0.00332474	0.00144889	0.000936436	0.00130781	0.00106998	0.000578871	0.000158345	0.000116108	0.000686507	0.00211846	0.000154975	0.00200406	0.00202407	0.000775956	0.000972616	0.0136899	0.000358796	0.00112378	0.004517	0.000612044	0.00299574	0.000158661	0.0038617	0.00261918	0.0105093	0.0174496	0.00220099	0.00118461	0.0023314	0.00175593	0.00165518	0.00565891	0.0162033	0.00848069	0.00953497	0.00666001
Clostridiaceae	0.00175045	0.00291406	0.00120018	0.000239893	0.00585626	0.000131732	0.00133968	0.000519467	0.000123088	0.00014904	0.000356649	0.000911127	0.00044013	8.92e-05	0.00419682	0.000121804	0.000180613	0.00012586	0.000463804	6.46e-05	0.000305254	0.00221684	0.00315555	0.00259364	2.98e-05	0.00297801	0.00292439	0.00199713	0.0090343	0.000457181	0.00197004	0.00870827	0.000197426	0.00177336	0.0002261	0.000103712	0.000123397	0.00149775	0.00122339	0.000385257	0.00476744	0.00293984	0.00601436	0.129755	5.47e-05
Rhizobiaceae	0.000941532	0.000163544	0.00240036	0.000959572	0.000659146	0.000581817	0.00162765	0.00110553	0.000516968	0.000607624	0.000635282	0.000620073	0.000741933	6.37e-05	4.82e-05	2.44e-05	3.87e-05	5.72e-05	0.000162958	7.75e-05	2.65e-05	0	0.000258652	0.000115788	0.000178563	2.39e-05	0.00279669	0.000227861	0	0.000469212	5.29e-05	0.000142546	7.9e-05	0.00229664	9.31e-05	0.000380276	3.7e-05	0.00113038	0.00233164	0.000256838	0.0354651	0.00706472	0.0937203	0.00108385	9.57e-05
Micrococcaceae	0.00172393	5.95e-05	0.00131888	0.000315649	0.000316897	0.000208576	0.00136472	0.000226434	0.000123088	0.00171969	0.00228478	0.000620073	0.000176052	0.00104451	0.00198987	0.000243608	0.000270919	9.15e-05	0.000175494	7.75e-05	0.000132719	0.000301201	0.000258652	0.000162103	0.000744014	0.000119599	0.00260513	0.000361896	0.000319327	0.000457181	0.00482594	0.00031101	0.000131617	0.0022385	0.0004389	0.0001959	0.00736682	0.000664095	0.0685819	0.000941741	0.00137597	0.00139015	0.0012548	0.0322812	0.0169988
Bifidobacteriaceae	0.00091501	0.005843	0.00118699	0.000239893	0.000152111	0.0096384	0.00764993	0.00038627	9.85e-05	0.00176555	0.000869333	0.000683345	0.000503005	0.000305709	9.65e-05	0.000194887	0.000322522	0.00427923	0.000275776	0.000129146	0.00179171	0.00107228	0.00161657	0.00186418	0.000119042	0.00210494	0.0272645	0.000951653	0.00352591	0.0030559	0.000132217	0.00384875	0.00430388	0.00379382	0.0033782	0.00316897	0.000283814	0.00353242	0.0197758	0.000984547	0.00496124	0.00376026	0.00507687	0.00199194	0.00310436
Mitochondria	0.000411092	0	0.00315212	3.79e-05	0	2.2e-05	0.000300488	5.33e-05	1.23e-05	6.88e-05	0	0.00388494	0.000176052	0.00017833	1.21e-05	0	0	1.14e-05	1.25e-05	3.87e-05	1.33e-05	0.000759027	0.103991	0.0011463	0	0.00130363	0.00099608	0.000991864	0.00122409	0.00243028	0.00107096	1.3e-05	0	0.000116286	0	0	0	1.41e-05	5.76e-05	0	0	0.000296263	0.00121153	0	1.37e-05
Acidaminococcaceae	0.000331525	0.00737437	0.000804516	0.00040403	0.000684497	0.000175643	0.00197822	7.99e-05	0.000123088	0.00029808	6.69e-05	0.00116422	0.00193657	0.000114641	0.00890014	0.00619983	0.000232216	0.000263161	0.000313381	0.000309949	0.0037825	8.43e-05	0.000375045	0.000683147	0.015907	0.000251157	0.000549121	0.000522739	0.000252801	0.00099858	0.000409874	0.0239737	0.00563321	0.00209314	0.0001995	0.00123302	0.000246795	0.000353242	0.00135293	0.0106017	0.00133721	0.000524157	0.00252401	0.000336873	0.0144961
Staphylococcaceae	0.000490658	0.00163544	0.00232123	0.000265145	0.00021549	8.78e-05	0.00284212	0.000998974	0.000344645	0.000309544	0.000156034	0.0026448	0.000679057	0.00436909	2.41e-05	7.31e-05	9.03e-05	0.000137301	0.00026324	0.00014206	2.65e-05	1.2e-05	0.00142259	4.63e-05	0.000386887	1.2e-05	0.00159628	0.000294878	0	0.0546332	0.00417807	0.00115333	0.000276396	0.00428804	0.012768	0.00229318	0.00176458	7.06e-05	0.00086357	0.00408088	0.00534884	0.000455789	0.00460092	0.00013182	0.00136756
Muribaculaceae	0.000119349	0.0650461	0.000593495	5.05e-05	7.61e-05	0	0.000225366	0.000665983	1.23e-05	0	5.57e-05	0.00344204	0.000691633	0.00104451	2.41e-05	9.74e-05	1.29e-05	3.43e-05	0.000325917	0.000542411	3.98e-05	3.61e-05	0.00029745	4.63e-05	0.00133923	2.39e-05	0.000357567	0.000898039	0	0.000794052	0.000132217	0.000699772	0.000144779	0.0201756	0.0002793	0.000357229	0.000246795	0.000169556	0.000877963	0.000856128	0.00205426	0.00123063	0.00382208	0.00026364	0.00181885
Oscillospiraceae	0.00104762	0.00160571	0.00439187	0.000568167	0.00169857	0.000252486	0.0035057	0.0046086	0.000406189	0.00111207	0.00018947	0.00346735	0.00191142	0.00156676	0.00244814	0.00511578	0.000464432	0.00927928	0.000915074	0.000916934	0.00330471	0.000807219	0.00203042	0.00162103	0.002113	0.00462847	0.00148135	0.0014878	0.000891455	0.00227388	0.0003041	0.00540379	0.00117139	0.00441886	0.0006916	0.00147501	0.00045657	0.00115863	0.00856374	0.0031106	0.00571705	0.00243847	0.00209133	0.000278286	0.00413003
Dietziaceae	0	1.49e-05	0	0	0	0	0	0	0	0	0	0	0	0.000917127	0	0	0	0	0	0	0	0	0	0	0.000193444	0	0	0	0	0	0.000383431	0	0	0	0.0001596	0	0.000370192	0	0.0807294	0.000799053	1.94e-05	0.000113947	0.000389419	5.86e-05	0.0199937
Clade_I	1.33e-05	0	0	0	1.27e-05	0	2.5e-05	0.00111885	0	0	0	0	0	0	0	0	0	0	0.000539016	0	0	0	2.59e-05	0	0	0	0	0.00139397	2.66e-05	0.000577492	0	0.000634978	0.000816026	0.0689866	0	0.000633794	0	0	0	0	0	6.84e-05	0.000216344	5.86e-05	0
Comamonadaceae	0.00189632	0.00799881	0.00476115	0.0003409	0.000177462	0.00018662	0.0021535	0.000586065	0.000123088	0.000126111	0.000133743	0.00284727	0.00181082	0.0011082	0.000108538	9.74e-05	9.03e-05	0.00012586	0.000325917	0.00014206	5.31e-05	4.82e-05	0.000827686	0.00018526	0.00148803	2.39e-05	0.00052358	0.000294878	1.33e-05	0.00103467	0.00475983	0.000168464	0.000105294	0.0034595	0.0010906	0.000345706	0.000567628	0.00548232	0.002821	0.000727709	0.0124419	0.00202826	0.0102547	0.000439399	0.000273512
Actinomycetaceae	0.000212176	5.95e-05	0.00010551	0.000113633	2.54e-05	0.000175643	7.51e-05	0.00115881	0.000184631	0.000103181	1.11e-05	0.000189818	0.00157189	0.00849617	8.44e-05	0.000121804	2.58e-05	8.01e-05	0.000576622	0.000154975	7.96e-05	0.000180721	2.59e-05	0.000115788	0.000163683	7.18e-05	0.00099608	0.000790811	0.000106442	0.00131139	0.0003041	0.000660896	0.000947643	0.0324437	0.000133	0.00698326	3.7e-05	0.000748873	1.44e-05	9.99e-05	0.000717054	0.00077484	0.00108172	0.00149396	0.000109405
Pasteurellaceae	0.000530441	0.000163544	0.000764949	0.0127775	0.012828	0.000296397	0.000400651	0.000506147	0.00019694	0.000183434	0.000245196	0.0008352	0.00536958	0.0020508	0.000385914	4.87e-05	6.45e-05	4.58e-05	0.000100282	0.00028412	0.000106175	0.000132529	0.00455227	0.000810514	0.00236597	0.000143518	0.0033075	0.00093825	0.000319327	0.000252653	0.00259146	0.000622019	2.63e-05	0.000537822	0.0010241	2.3e-05	0.00181394	0.000183686	0	0.000813321	0.000155039	0.000250684	0.00165864	1.46e-05	0.00120345
Prevotellaceae	0.000106088	0.0282932	0.000474796	3.79e-05	6.34e-05	1.1e-05	0.000100163	0.000106557	2.46e-05	2.29e-05	0	0.000847854	0.000364679	0.00370672	1.21e-05	1.22e-05	0	4.58e-05	6.27e-05	5.17e-05	5.31e-05	0	0.000193989	4.63e-05	0.00584795	2.39e-05	0.000191554	0.000321686	0	0.000144373	9.26e-05	0.000220299	5.26e-05	0.00309611	0.0004655	0.000115235	3.7e-05	7.06e-05	0.000518142	0.00148395	0.00141473	0.00125342	0.000778839	4.39e-05	0.00103934
Aerococcaceae	0.000318264	0.00111508	3.96e-05	2.53e-05	1.27e-05	0.000120754	7.51e-05	0.000972335	0.000480041	2.29e-05	5.57e-05	5.06e-05	3.77e-05	0.00264948	0.000566811	0.000109624	9.03e-05	0.000114418	0.000601692	0.000335778	3.98e-05	0	2.59e-05	0.000324205	1.49e-05	4.78e-05	0.000408648	0.000589757	2.66e-05	0.00033687	0.000198326	0.00041468	0.00180315	0.0174283	3.99e-05	0.0152226	6.17e-05	5.65e-05	0.000273464	7.13e-05	0.000290698	0.00120784	0.000793262	0.00380813	8.21e-05
Desulfovibrionaceae	0.000742617	0.00044603	0.000527551	5.05e-05	0.000671822	7.68e-05	0.00148992	4e-05	1.23e-05	2.29e-05	0	0.000809891	0.00104374	0.00024202	0.00103714	0.000974433	0.000451531	0.0106409	0.000363522	0.000723215	0.000451246	0.000325297	0.000336247	6.95e-05	0.00212788	0.000478395	0.000166013	0.000134036	0.000106442	0.000433119	6.61e-05	0.0104836	0.000302719	0.00030525	9.31e-05	0.000414847	0.000308493	0.000127167	0	0.00790491	0.000310078	0.000296263	0.000360573	0.000292933	0.0029129
[Eubacterium]_coprostanoligenes_group	0.000490658	0.00240856	0.00356097	0.000113633	0.000190138	8.78e-05	0.00072618	0.000279713	7.39e-05	0.000206363	0.000222906	0.000873164	0.000565881	0.0015795	4.82e-05	0.00200977	2.58e-05	0.000263161	0.000150423	0.00014206	2.65e-05	0	0.000478506	0.000127366	0.00296118	0.00166242	0.000383108	2.68e-05	1.33e-05	0.00224981	0.000740418	0.00158097	0.0015136	0.00159893	0.0015694	0.00127911	0.000900801	0.000240205	0.00188546	0.00841859	0.00145349	0.00102552	0.000302882	0.000161113	0.00058805
Sphingomonadaceae	0.000901749	2.97e-05	0.00391707	0.000202015	0.000202814	0.00014271	0.00136472	0.000679303	0.000221558	0.000126111	0.000122598	0.00213862	0.00046528	0.00059868	2.41e-05	7.31e-05	7.74e-05	0.000114418	0.000100282	0.000309949	3.98e-05	4.82e-05	0.000594899	0.000115788	0.00148803	1.2e-05	0.000536351	0.000415511	1.33e-05	0.00066171	0.003041	7.78e-05	3.95e-05	0.00207861	0.0010374	0.000230471	0.000579968	0.000155427	0.00155443	0.001327	0.00393411	0.0015041	0.0110335	0.00013182	0.000410268
Caulobacteraceae	0.000663051	0.00110021	0.00245311	0.000151511	0.000278869	0.000153687	0.000813822	0.000612704	0.00019694	0.000126111	0.000156034	0.00211331	0.000716783	0.00024202	6.03e-05	7.31e-05	0.000129009	8.01e-05	0.000288311	0.000529497	5.31e-05	6.02e-05	0.000491439	2.32e-05	4.46e-05	1.2e-05	0.000561891	0.000415511	1.33e-05	0.000757959	2.64e-05	0.000323968	7.9e-05	0.00268911	6.65e-05	0.000230471	0.000135737	0.00046628	0	0.000228301	0.00521318	0.00230173	0.016745	0.000336873	0.000164107
Chitinophagaceae	0.000251959	0	0.00283559	6.31e-05	3.8e-05	4.39e-05	0.00035057	6.66e-05	1.23e-05	4.59e-05	5.57e-05	0.000949091	0.000301803	0	0	6.09e-05	2.58e-05	4.58e-05	5.01e-05	6.46e-05	0	0	0.000168124	0	0	0	0.000344797	5.36e-05	0	8.42e-05	1.32e-05	0.000129587	0	0.00135182	2.66e-05	0.000230471	0	0.000226075	0.000359821	0	0.00331395	0.00209663	0.0249517	0.000102527	2.74e-05
Rhodanobacteraceae	0.000755878	0	0.00478753	0.000378778	0.000126759	0.000164665	0.00103919	0.000332991	0.000147705	0.000137575	0.000245196	0.00253091	0.00127009	0	0.000120598	0.000158345	5.16e-05	0.00012586	0.000137888	0.000103316	0.000145991	2.41e-05	0.00100874	0.000196839	0	3.59e-05	0.000370337	0.000335089	0	0.000577492	0	0.00020734	2.63e-05	0.000959358	0	0.000115235	0	0.000155427	0	0	0.0101938	0.00109389	0.00858165	0.000161113	0.000232485
Halomonadaceae	0	0	7.91e-05	0	0	0	0	1.33e-05	1.23e-05	0	0	0	0	0.000560467	0	0	0	0	0	0	0	0	0	0	2.98e-05	0	0	0	0	0	0.000330544	0	0	0	0.0003591	0	0.000296154	2.83e-05	0.0198189	0.000228301	0.000406977	9.12e-05	0.000605763	5.86e-05	0.0137029
Nitrosopumilaceae	0	0	0	0	0	0	0	0.000426229	0	0	0	0	0	0	0	0	0	0	0.000388593	0	0	0	5.17e-05	0	0	0	2.55e-05	0.0003753	0	7.22e-05	0	3.89e-05	2.63e-05	0.0288825	0	3.46e-05	0	0	0	2.85e-05	0.000484496	0.000136737	0.00285574	1.46e-05	0
Eggerthellaceae	0.00168415	0.00138269	0.000672628	6.31e-05	1.27e-05	2.2e-05	0.000225366	0.000146516	6.15e-05	0.000389797	0.000100308	0.000746618	0.000113176	2.55e-05	2.41e-05	0.000316691	9.03e-05	0.00012586	0.000100282	0.000103316	0.00215005	8.43e-05	0.000426776	5.79e-05	4.46e-05	7.18e-05	5.11e-05	5.36e-05	5.32e-05	0.0140764	3.97e-05	0.000285092	0.000355366	0.00127914	1.33e-05	0.000518559	0	0.000240205	0.000316642	0.000299645	0.00133721	0.000843209	0.00049038	0.000102527	0.00034189
Yersiniaceae	0.00124654	0	0.00257181	0.00053029	0.000532387	0.000373241	0.00125204	0.000679303	0.000209249	0.000355403	0.000167179	0.00102502	0.000628757	0	0	1.22e-05	5.16e-05	5.72e-05	8.77e-05	6.46e-05	1.33e-05	0.000253009	0.000310382	4.63e-05	4.46e-05	2.39e-05	0.00149412	0.000831021	5.32e-05	0.000168435	0	0.000336927	6.58e-05	0.00396825	0	0.000172853	0	0.000522798	0	0	0.00587209	0.00113947	0.00214902	0.000366166	0
Rikenellaceae	0.000172393	0.00599167	0.00127931	6.31e-05	3.8e-05	2.2e-05	0.000751221	0.000146516	1.23e-05	2.29e-05	0	0.00188553	0.00250245	0.00042035	0	0.000133985	3.87e-05	0.00012586	0.000125353	0.000413266	1.33e-05	0	0.000413843	8.11e-05	0.000252965	0.000298997	0.00118763	0.000670178	1.33e-05	0.000324839	3.97e-05	0.000466515	1.32e-05	0.001628	9.31e-05	6.91e-05	0.00045657	0.0018086	0.000906749	0.000741977	7.75e-05	0.00038742	0.0013846	0.000292933	0.00187356
Promicromonosporaceae	0.000238698	0	0.000395664	0.000214641	0.000164786	0.000197598	0.00036309	0.00037295	6.15e-05	0.000240757	0.000234051	1.27e-05	0	0	0	1.22e-05	0	0	2.51e-05	0	1.33e-05	1.2e-05	1.29e-05	0	0	0	0.000676823	0.000107229	0	0.00010828	0	2.59e-05	6.58e-05	0.00138089	0	4.61e-05	0	0.000324983	0	0	0.0054845	0.00152689	0.0138604	0.000234346	0
Mycoplasmataceae	0	0.000133809	0.000672628	2.53e-05	1.27e-05	0	1.25e-05	1.33e-05	0	0	0	0.000658036	0.00049043	0	2.41e-05	0	0	0	0	3.87e-05	1.33e-05	0.00012048	0.0209637	0.000208418	4.46e-05	0.000179398	0.000434189	0.000214457	0.000146358	0.00055343	0	0	0	0	0	0	1.23e-05	0	0	5.71e-05	0.000697674	2.28e-05	1.44e-05	2.93e-05	0
Xanthomonadaceae	0.000198915	0.000148677	0.00101554	0.000113633	0.000101407	0.000120754	0.000563416	0.000119877	3.69e-05	9.17e-05	0.000178325	0.00134138	0.000314378	0.000700583	0	4.87e-05	5.16e-05	8.01e-05	7.52e-05	9.04e-05	1.33e-05	0.000337345	0.00543169	0.000266312	0.00049105	0.000227237	0.00111101	0.000308282	0.000252801	0.00066171	9.26e-05	1.3e-05	6.58e-05	8.72e-05	0.0005054	3.46e-05	7.4e-05	0.000282594	0.000590106	0.000128419	0.00151163	0.00123063	0.00539418	0.000278286	0.000109405
Sutterellaceae	0.000198915	0.000787987	0.000263776	3.79e-05	8.87e-05	0.000483018	0.00249155	0.000146516	1.23e-05	4.59e-05	3.34e-05	0.000670691	0.000138327	0.000458564	6.03e-05	4.87e-05	0.00014191	0.0022998	0.000100282	0.000180804	0.000199079	7.23e-05	0.00029745	0.000219997	0.00241061	0.000131558	0.00048527	0.000254668	0.000186274	0.000264684	0	0.000583143	0.000105294	0.000523286	5.32e-05	8.07e-05	0.000431891	0.00170969	0.00189985	0.000313914	0.000445736	0.00291705	0.000173075	0.000424753	0.000533348
Rhodobacteraceae	0.000344786	8.92e-05	0.000857271	6.31e-05	2.54e-05	2.2e-05	0.000826343	0.000279713	6.15e-05	3.44e-05	1.11e-05	0.000151855	0.000352104	0.000254758	0	6.09e-05	2.58e-05	8.01e-05	0.000275776	3.87e-05	0	0	0.000387978	5.79e-05	0.000163683	0	0.000472499	0.000603161	2.66e-05	0.000240622	0.0003041	0.000155505	7.9e-05	0.00281993	0.0001463	0.000149806	7.4e-05	0.000226075	0	0.000156957	0.00139535	0.001732	0.00985087	0.00017576	4.1e-05
Streptomycetaceae	0.000411092	0	0.00131888	0.000265145	0.000164786	0.000263464	0.000500814	0.000359631	0.000110779	0.000137575	0.000156034	0.000253091	2.52e-05	0	0	0	0	2.29e-05	8.77e-05	1.29e-05	2.65e-05	3.61e-05	0.000155191	0	0	1.2e-05	0.000651283	0.000160843	1.33e-05	0.000168435	0	2.59e-05	1.32e-05	0.00167161	1.33e-05	3.46e-05	0	0.000296723	0.000388607	0	0.00563954	0.00180036	0.00747108	0.00035152	5.47e-05
Microbacteriaceae	0.000318264	0	0.000369286	3.79e-05	0.000177462	0.000208576	0.000325529	0.000492827	8.62e-05	5.73e-05	4.46e-05	8.86e-05	7.55e-05	0.000292971	0	1.22e-05	0	0	0.000112817	2.58e-05	1.33e-05	0	5.17e-05	3.47e-05	1.49e-05	2.39e-05	0.000344797	0.000174246	0	0.000144373	0.000198326	0.000142546	0.000118455	0.00309611	6.65e-05	3.46e-05	4.94e-05	0.000113037	0.00430346	0.000228301	0.00232558	0.000957156	0.00612975	0.0002197	0.000916264
Geobacteraceae	0.000450875	0	0.000250587	0.000164137	0.000190138	0.000219553	0.0126205	0.000506147	0.000233866	0.000160504	0.000167179	0.000113891	5.03e-05	0	2.41e-05	0.00030451	0.000799856	0.00051488	2.51e-05	3.87e-05	0	0	3.88e-05	0	0	1.2e-05	0.000434189	8.04e-05	1.33e-05	1.2e-05	0	0	0.000486983	0.000130822	0	2.3e-05	0	8.48e-05	0.00086357	0	7.75e-05	6.84e-05	0.00170191	4.39e-05	0
Paenibacillaceae	2.65e-05	0	0.000422041	5.05e-05	0	0	7.51e-05	7.99e-05	0	0	0	0.000265745	0.000264078	1.27e-05	0	3.65e-05	0	0	2.51e-05	0	0	0	6.47e-05	3.47e-05	0.000193444	0	0.000153243	8.04e-05	0	0.000120311	0.00107096	0	0	0.000537822	2.66e-05	2.3e-05	0	0.000127167	0	0	0.00315891	0.000843209	0.0122162	0.000205053	0
Monoglobaceae	0.000503919	0.00121915	0.000171454	2.53e-05	3.8e-05	0.00214065	0.000588456	5.33e-05	3.69e-05	9.17e-05	6.69e-05	7.59e-05	0	0	0	0.000158345	9.03e-05	0.000160185	1.25e-05	0	1.33e-05	0.00012048	1.29e-05	5.79e-05	0.000119042	7.18e-05	0	0	5.32e-05	0.000132342	0	0.000323968	0.000513306	0.000188964	2.66e-05	0.000149806	0.000234455	0.000141297	1.44e-05	0.00693463	0.00310078	0.000660893	0.000331728	0.000688393	0.000697455
Fusobacteriaceae	0.000344786	0	0.00196513	7.58e-05	0.00117886	4.39e-05	0.00035057	7.99e-05	6.15e-05	2.29e-05	3.34e-05	0.00156916	0.000352104	0.000101903	0.00139894	3.65e-05	2.58e-05	4.58e-05	3.76e-05	5.17e-05	0.000305254	0.000265057	0.000569034	0.000509466	0.000297606	0.000538194	0.000612972	0.000308282	0.000785013	0.00010828	0.000185104	0.00138659	0	0.000130822	0	0.000103712	1.23e-05	0.00046628	0.000187107	7.13e-05	0.000135659	4.56e-05	0.00173075	2.93e-05	0.000451294
Corynebacteriaceae	0.000106088	0.000104074	0.000633062	0	3.8e-05	1.1e-05	7.51e-05	0.000133197	0	2.29e-05	2.23e-05	0.000316364	0.000113176	0.000267495	4.82e-05	2.44e-05	3.87e-05	1.14e-05	3.76e-05	1.29e-05	0	1.2e-05	1.29e-05	1.16e-05	2.98e-05	0	5.11e-05	0.000241264	1.33e-05	0.000156404	0.000899078	6.48e-05	0.00015794	0.00263097	0.0001197	0.000161329	3.7e-05	0.000310853	0.00236043	1.43e-05	0.00218992	0.000569736	0.00415381	8.79e-05	0.000136756
c__unidentified_Firmicutes;f__Ruminococcaceae	0.000119349	0.00191793	2.64e-05	0	0.000101407	8.78e-05	0.000112683	4e-05	0.000332336	0.000309544	2.23e-05	6.33e-05	8.8e-05	2.55e-05	0.000446213	0.000207067	2.58e-05	0.000183068	1.25e-05	0.000374522	0.000451246	0.000397586	0.000685428	0.000497887	2.98e-05	0.000538194	0.000472499	0.000495932	0.000545517	6.02e-05	3.97e-05	0.00129587	5.26e-05	0.000130822	3.99e-05	0.000795123	0	8.48e-05	0.00148246	0.000214032	5.81e-05	2.28e-05	0.000259613	5.86e-05	0.00166842
Family_XI	0.000464136	0	0.00184643	0.000101008	0.000126759	0.000120754	0.000525855	0.000146516	4.92e-05	0.000114646	0.000100308	0.00118953	0.000100601	0	0	4.87e-05	1.29e-05	4.58e-05	3.76e-05	5.17e-05	0	9.64e-05	0.000284517	0	0	0	0.000153243	5.36e-05	1.33e-05	0.000276715	0	0.000168464	0.000210587	0.000901215	0	0.000218947	4.94e-05	0.000819522	4.32e-05	0	0.00176357	0.00180036	0.00164422	0.000585866	8.21e-05
Coriobacteriaceae	0.000198915	0.000356824	2.64e-05	1.26e-05	1.27e-05	0.00047204	3.76e-05	0.000146516	0	1.15e-05	0.000267487	0.000113891	0	0.000101903	0	0	0	0	5.01e-05	0	0	0	0	1.16e-05	4.46e-05	4.78e-05	8.94e-05	5.36e-05	0.000558823	0.000300777	1.32e-05	0.000336927	0.000447498	0.00151172	0.0003458	0.000265041	4.94e-05	0.0021901	0.000316642	0.00164091	0.00110465	0.00102552	0.00165864	0.000190406	0.000109405
Carnobacteriaceae	0.000106088	0	0.00642294	0.000202015	6.34e-05	7.68e-05	0.000325529	0.000919056	6.15e-05	0.00014904	5.57e-05	0.000480873	0.000251503	1.27e-05	0	0	0	0	0.00100282	0.000955677	0	0	0.000478506	3.47e-05	0	0	0	5.36e-05	0	0.000384995	0	0	0	5.81e-05	1.33e-05	1.15e-05	1.23e-05	5.65e-05	0	0	0.000155039	0.000865998	0.000158652	0.00013182	0
Butyricicoccaceae	3.98e-05	0.000698781	0.000501174	0.000101008	0.000139435	3.29e-05	0.000100163	1.33e-05	4.92e-05	3.44e-05	1.11e-05	0.000177164	0.000213777	7.64e-05	0.000277376	7.31e-05	0	2.29e-05	2.51e-05	3.87e-05	6.64e-05	0	0.000142259	0.000150524	8.93e-05	7.18e-05	6.39e-05	1.34e-05	2.66e-05	0.000481244	0	0.00419863	0.000171102	0.000407	0	0.000207423	1.23e-05	8.48e-05	0.0013961	0.000570752	9.69e-05	0.000136737	0.000663455	0.000527279	0.000683779
Oxalobacteraceae	0.000145871	7.43e-05	0.00112105	3.79e-05	2.54e-05	0	0.000325529	2.66e-05	1.23e-05	1.15e-05	0	0.000240436	0.000163477	0.00136295	0	0	0	0	2.51e-05	0	3.98e-05	0	0.000103461	0	0.000267845	0	7.66e-05	0	0	8.42e-05	0.000542091	1.3e-05	0	1.45e-05	0.0002261	0	3.7e-05	1.41e-05	0.00433224	5.71e-05	0.000213178	9.12e-05	0.000533649	0	0.00165475
p__unidentified_Bacteria;f__Desulfovibrionaceae	0	0.00129349	0.000184643	0	0	0	0	0.000426229	0	0	2.23e-05	0.000822545	3.77e-05	0	0	7.31e-05	1.29e-05	1.14e-05	0.00023817	0.000129146	1.33e-05	0	0.000258652	1.16e-05	0	4.78e-05	0.000229865	0.000522739	2.66e-05	0.000204529	0	0.000194381	0.000184264	0.00607594	0	0.000253518	0	2.83e-05	0	0	0.000155039	9.12e-05	7.21e-05	5.86e-05	2.74e-05
Atopobiaceae	0.000172393	1.49e-05	2.64e-05	2.53e-05	0	7.68e-05	0.000100163	0.00039959	9.85e-05	5.73e-05	7.8e-05	6.33e-05	0.000289228	0.000407612	1.21e-05	3.65e-05	2.58e-05	6.87e-05	0.000188029	5.17e-05	0	0	5.17e-05	0	2.98e-05	1.2e-05	0.000166013	0.000281475	1.33e-05	0.000348902	1.32e-05	0.000181422	0.000171102	0.00433165	3.99e-05	0.000967976	2.47e-05	0.000183686	0.000676463	0.000171226	0.000891473	0.000364631	0.00024519	0.000146466	6.84e-05
Beijerinckiaceae	0.000159132	1.49e-05	0.000224209	6.31e-05	2.54e-05	4.39e-05	0.00071366	7.99e-05	2.46e-05	3.44e-05	0.000111453	0.0002784	0.000226352	0.000152855	0	3.65e-05	1.29e-05	3.43e-05	2.51e-05	0.000103316	0	2.41e-05	1.29e-05	2.32e-05	0.000119042	0	0.000114932	5.36e-05	1.33e-05	0.00010828	0.00022477	1.3e-05	1.32e-05	0.000218036	1.33e-05	1.15e-05	0.000135737	5.65e-05	0.00178471	1.43e-05	0.000949612	0.000319052	0.00400958	4.39e-05	0.00080686
Xanthobacteraceae	0.000145871	4.46e-05	0.00168816	0.000126259	3.8e-05	6.59e-05	0.000488293	0.000173156	0.000135396	0.000103181	0.000100308	0.000759273	0.000238928	0	3.62e-05	1.22e-05	5.16e-05	4.58e-05	8.77e-05	0.000154975	0	1.2e-05	0.000232787	2.32e-05	4.46e-05	0	0.000102162	0.000160843	6.65e-05	0.00021656	0	2.59e-05	2.63e-05	0.000465143	9.31e-05	0.000172853	0	0.000127167	0	0	0.0028876	0.000546946	0.0010673	0.00013182	0.000505997
Ilumatobacteraceae	0.00013261	0	0.000263776	0.000113633	5.07e-05	4.39e-05	0.000450732	0.000159836	0.000172323	6.88e-05	7.8e-05	0.000113891	1.26e-05	0	0	1.22e-05	0	1.14e-05	1.25e-05	0	2.65e-05	2.41e-05	1.29e-05	1.16e-05	0.000119042	0	0.000408648	5.36e-05	2.66e-05	1.2e-05	0	1.3e-05	1.32e-05	7.27e-05	0	3.46e-05	7.4e-05	9.89e-05	0	0.00011415	0.000852713	0.000979945	0.00536533	0.00017576	0
Gemmatimonadaceae	6.63e-05	0	0.00087046	6.31e-05	0	0	0.000413171	5.33e-05	2.46e-05	4.59e-05	1.11e-05	0.000721309	0.000163477	0.000280233	0	4.87e-05	0	2.29e-05	5.01e-05	7.75e-05	1.33e-05	4.82e-05	0.000168124	0	0.00049105	1.2e-05	5.11e-05	5.36e-05	0	0.000204529	0.000370209	9.07e-05	0	0.000174429	0.0005453	5.76e-05	0	0.000141297	0.0013961	0	0.000542636	0.000615314	0.00109614	1.46e-05	0.000505997
Nocardiaceae	0.000159132	0	0.000197832	5.05e-05	8.87e-05	0.00014271	0.000225366	0.000226434	9.85e-05	2.29e-05	6.69e-05	1.27e-05	0	0	0	0	0	1.14e-05	3.76e-05	0	0	0	0	0	1.49e-05	0	0.000306486	0	1.33e-05	0	0	2.59e-05	1.32e-05	0.000450608	0	0	6.17e-05	0.000169556	0	5.71e-05	0.00153101	0.000478578	0.00448553	7.32e-05	4.1e-05
Nocardioidaceae	0.000185654	0	0.00120018	7.58e-05	1.27e-05	0.000131732	0.000313009	7.99e-05	0	3.44e-05	1.11e-05	0.000316364	0.000226352	0	1.21e-05	0	1.29e-05	2.29e-05	3.76e-05	7.75e-05	0	4.82e-05	0.000116393	0	1.49e-05	1.2e-05	2.55e-05	4.02e-05	0	0.000264684	1.32e-05	0	1.32e-05	0.000116286	2.66e-05	9.22e-05	0	4.24e-05	0.00123778	4.28e-05	0.000988372	0.000501367	0.00236536	0.00013182	1.37e-05
Nitrosomonadaceae	2.65e-05	0.00038656	0.000237398	1.26e-05	1.27e-05	0	0.00037561	0.000146516	0	2.29e-05	0	0.000468218	0.000528156	0.000394874	2.41e-05	3.65e-05	2.58e-05	1.14e-05	3.76e-05	2.58e-05	0	0	1.29e-05	0	0.0011309	0	0.000102162	6.7e-05	0	9.62e-05	0.000423096	5.18e-05	1.32e-05	0.000668644	0.0007847	3.46e-05	0	4.24e-05	0	0	0.000988372	0.000296263	0.000749993	4.39e-05	0.000574375
Christensenellaceae	9.28e-05	0.000133809	0.000250587	6.31e-05	0	3.29e-05	0.00072618	5.33e-05	0	2.29e-05	2.23e-05	0.0004176	0.000352104	0.000649632	7.24e-05	7.31e-05	3.87e-05	6.87e-05	3.76e-05	7.75e-05	0	0	0.000116393	3.47e-05	0.000238085	0	7.66e-05	0	0	0.000132342	7.93e-05	5.18e-05	1.32e-05	0.000188964	0.0001995	4.61e-05	0	0.000551058	0.00192864	0	0.000174419	0.00123063	0.000144229	2.93e-05	0.000191458
Anaerovoracaceae	0.000358047	7.43e-05	0.000197832	5.05e-05	1.27e-05	4.39e-05	0.000162764	0	6.15e-05	2.29e-05	1.11e-05	3.8e-05	0.000553306	0.00017833	1.21e-05	0.000109624	2.58e-05	5.72e-05	6.27e-05	0.000103316	1.33e-05	0	1.29e-05	9.26e-05	5.95e-05	7.18e-05	0.000204324	0	0.000119748	9.62e-05	0	3.89e-05	7.9e-05	8.72e-05	2.66e-05	0.00114083	8.64e-05	0.000353242	0.001209	0.000456601	0.000251938	0.000205105	0.000216344	0.000292933	0.0011214
Weeksellaceae	0	0	5.28e-05	1.26e-05	0	0	0	2.66e-05	0	0	0	0.0004176	0.000125751	8.92e-05	0	0	0	0	2.51e-05	0.000103316	0	0	6.47e-05	1.16e-05	0.00193444	0	3.83e-05	6.7e-05	0	0	0	1.3e-05	0	0.000188964	0.0025669	0.0001959	0.00151779	8.48e-05	0	0.000185494	0.000406977	2.28e-05	1.44e-05	1.46e-05	0.000136756
Actinomarinaceae	0	0	0	0	0	0	2.5e-05	0.000239754	0	0	0	0	0	0	0	0	0	0	0.000225635	0	0	0	0	0	0	0	1.28e-05	0.000335089	0	4.81e-05	0	6.48e-05	2.63e-05	0.00665736	0	9.22e-05	0	0	0	0	1.94e-05	0	1.44e-05	1.46e-05	0
Sporichthyaceae	6.63e-05	0	9.23e-05	8.84e-05	0.000126759	6.59e-05	0.000125203	0.000173156	8.62e-05	4.59e-05	5.57e-05	1.27e-05	0	0	0	0	0	0	5.01e-05	0	0	0	0	0	7.44e-05	0	0.000357567	8.04e-05	1.33e-05	3.61e-05	0	2.59e-05	0	0.000436072	0	2.3e-05	2.47e-05	0.000211945	0	2.85e-05	0.00127907	0.000569736	0.00312978	0.000117173	0
p__unidentified_Bacteria;f__Oscillospiraceae	0	0.00144217	0.000131888	1.26e-05	0	0	1.25e-05	0.000119877	0	3.44e-05	1.11e-05	0.000366982	0.000113176	0.000140117	2.41e-05	6.09e-05	3.87e-05	0.000114418	0	0.00014206	1.33e-05	0	1.29e-05	1.16e-05	4.46e-05	0	2.55e-05	6.7e-05	0.000106442	0.000324839	0	0.00041468	1.32e-05	0.000552358	1.33e-05	4.61e-05	3.7e-05	0.000282594	0.000877963	0.000542214	0.000368217	0.000113947	0.000331728	7.32e-05	0.000246161
Saccharimonadaceae	6.63e-05	0.0014273	0.000316531	2.53e-05	1.27e-05	0	0.000150244	2.66e-05	0	0	7.8e-05	0.000341673	0.000138327	2.55e-05	0	7.31e-05	0	1.14e-05	1.25e-05	0	0	1.2e-05	6.47e-05	0	0	5.98e-05	0.000153243	0.000160843	5.32e-05	6.02e-05	5.29e-05	0.00010367	1.32e-05	0.00127914	3.99e-05	5.76e-05	0	1.41e-05	0	0	0.00114341	4.56e-05	0.000144229	8.79e-05	8.21e-05
Gemellaceae	0.000702834	0	0.000131888	2.53e-05	1.27e-05	3.29e-05	0.000237887	1.33e-05	4.92e-05	0.000137575	0.000512683	6.33e-05	1.26e-05	0	0.000566811	7.31e-05	0	3.43e-05	0	2.58e-05	3.98e-05	0.00012048	3.88e-05	0	0	3.59e-05	0.000280946	2.68e-05	0.000119748	0.000156404	0	0.00020734	5.26e-05	0.0002035	3.99e-05	0.000184376	0	0.00045215	0	0	0.000310078	0.00038742	0.000173075	0.000849506	0
Helicobacteraceae	0	0.000847458	5.28e-05	0	1.27e-05	0	0.000175285	7.99e-05	0	0	0	0.000860509	0	0.000229282	1.21e-05	0	1.29e-05	1.14e-05	6.27e-05	9.04e-05	1.33e-05	0	0.000103461	0	1.49e-05	2.39e-05	1.28e-05	0.000214457	1.33e-05	3.61e-05	1.32e-05	7.78e-05	1.32e-05	0.00098843	2.66e-05	0	4.94e-05	0	0.000158321	0.000442333	3.88e-05	0.000136737	0.000158652	2.93e-05	0.00125815
AEGEAN-169_marine_group	0	0	0	0	0	0	0	0.000359631	0	0	0	0	0	0	0	0	0	0	8.77e-05	0	0	0	0	2.32e-05	0	0	5.11e-05	0.000201054	0	9.62e-05	0	2.59e-05	3.95e-05	0.00495668	0	2.3e-05	0	0	0	0	1.94e-05	0.000136737	0.000144229	0	0
Propionibacteriaceae	0	0	2.64e-05	0	0	1.1e-05	3.76e-05	9.32e-05	0	0	0	0.000215127	3.77e-05	5.1e-05	0	2.44e-05	0	0	8.77e-05	0	0	0	3.88e-05	0	0	0	0	9.38e-05	0	7.22e-05	3.97e-05	3.89e-05	7.9e-05	0.0021949	0	3.46e-05	1.23e-05	0.000155427	0.00105068	4.28e-05	0.000368217	0.000250684	0.000317305	7.32e-05	0.000533348
Eubacteriaceae	0.00039783	0	2.64e-05	1.26e-05	0	2.2e-05	0.00037561	5.33e-05	3.69e-05	1.15e-05	2.23e-05	0.000215127	0.000100601	0	4.82e-05	0.000109624	9.03e-05	0.00200231	8.77e-05	1.29e-05	6.64e-05	3.61e-05	1.29e-05	0	0	0	0	0	0	1.2e-05	0	0	0	0	0	0	1.23e-05	0.000720614	1.44e-05	2.85e-05	0.000135659	2.28e-05	5.77e-05	8.79e-05	0.00102567
Acidobacteriaceae_(Subgroup_1)	1.33e-05	0	0.000131888	0	3.8e-05	1.1e-05	0	1.33e-05	1.23e-05	2.29e-05	2.23e-05	0.000215127	1.26e-05	1.27e-05	0	2.44e-05	0	1.14e-05	1.25e-05	0	0	0	6.47e-05	0	1.49e-05	0	5.11e-05	1.34e-05	0	3.61e-05	2.64e-05	0	0	8.72e-05	0.0001064	0	0	8.48e-05	0	5.71e-05	7.75e-05	0.000273473	0.00274036	5.86e-05	0.00109405
Vibrionaceae	2.65e-05	0	7.91e-05	0	0	1.1e-05	0	2.66e-05	0	0	0	0.0002784	0	0.000152855	0	3.65e-05	0	0	1.25e-05	0	0	0	0.000116393	0	7.44e-05	1.2e-05	0	0.000107229	0	9.62e-05	9.26e-05	5.18e-05	3.95e-05	0.00140997	0.0006517	2.3e-05	4.94e-05	8.48e-05	0	0.000142688	0.000503876	0.000752051	5.77e-05	0	0.000410268
Devosiaceae	0.000159132	0	0.000527551	0.000126259	2.54e-05	0	0.000175285	0.000173156	1.23e-05	8.03e-05	2.23e-05	0.000468218	0.000238928	1.27e-05	3.62e-05	3.65e-05	0	0.000171627	2.51e-05	6.46e-05	1.33e-05	0	0.000245719	1.16e-05	1.49e-05	0	3.83e-05	2.68e-05	0	0.00010828	3.97e-05	0	0	0.000159893	1.33e-05	4.61e-05	0	4.24e-05	0	0	0.000775194	4.56e-05	0.000937491	4.39e-05	5.47e-05
PHOS-HE36	0	0.00477252	0	0	0	0	0.000175285	0	0	0	0	0	0	0	0	0	0	0	0	0	0	0	0	0	0	0	0	0	0	0	0	0	0	0	0	0	0	0	0	0	0	0	0	0	0
Flavobacteriaceae	0	0	0	0	0	0	0	5.33e-05	0	0	0	0.000101236	0	6.37e-05	0	0	0	0	5.01e-05	1.29e-05	0	0	1.29e-05	0	5.95e-05	0	1.28e-05	8.04e-05	0	2.41e-05	0.000211548	6.48e-05	0	0.000770394	0	8.07e-05	2.47e-05	0.000113037	0	7.13e-05	0.000523256	0.000501367	0.00209133	1.46e-05	0
p__unidentified_Bacteria;f__Ruminococcaceae	3.98e-05	0.000104074	0.000316531	2.53e-05	1.27e-05	3.29e-05	0.000262927	0.000106557	1.23e-05	1.15e-05	0	0.000531491	0.000301803	5.1e-05	1.21e-05	1.22e-05	5.16e-05	4.58e-05	0.000100282	7.75e-05	3.98e-05	0	0.000181056	8.11e-05	2.98e-05	3.59e-05	0.000114932	0.000120632	0	9.62e-05	0	0.000116629	2.63e-05	0.000712251	2.66e-05	0	0	0.000155427	0	0.000228301	0.000368217	0.000227894	2.88e-05	1.46e-05	0.000177783
Methylophilaceae	7.96e-05	0	0.000804516	3.79e-05	8.87e-05	2.2e-05	0.000162764	2.66e-05	3.69e-05	2.29e-05	4.46e-05	0.000518836	0	3.82e-05	0	0	1.29e-05	0	2.51e-05	6.46e-05	0	0	7.76e-05	0	8.93e-05	0	2.55e-05	0	1.33e-05	8.42e-05	0	0	0	0	2.66e-05	8.07e-05	6.17e-05	1.41e-05	0	9.99e-05	0.000736434	0.000136737	0.00144229	0	0
Spirosomaceae	0	0	1.32e-05	0	0	0	0	2.66e-05	0	0	0	0.000101236	0.000113176	0	0	0	1.29e-05	0	0	0	0	0	0	1.16e-05	0	0	0	1.34e-05	0	2.41e-05	0	5.18e-05	1.32e-05	0.000377929	0	0	1.23e-05	2.83e-05	0	2.85e-05	0.00158915	0.000205105	0.00220671	2.93e-05	0
Solirubrobacteraceae	7.96e-05	0	0.000250587	3.79e-05	5.07e-05	6.59e-05	0.000150244	0.000213115	4.92e-05	3.44e-05	3.34e-05	7.59e-05	2.52e-05	1.27e-05	0	0	1.29e-05	1.14e-05	0.000112817	0	2.65e-05	0	1.29e-05	0	0	1.2e-05	0.000127703	2.68e-05	2.66e-05	0.000156404	1.32e-05	9.07e-05	2.63e-05	0.00116286	0	1.15e-05	0	1.41e-05	0	2.85e-05	0.000542636	0.000205105	0.00073557	1.46e-05	0.000382916
Dongiaceae	3.98e-05	0	0.00032972	2.53e-05	0	2.2e-05	0.000112683	0	2.46e-05	0	1.11e-05	0.000113891	1.26e-05	2.55e-05	0	4.87e-05	2.58e-05	0	0	3.87e-05	1.33e-05	1.2e-05	2.59e-05	0	0.000104162	0	0	0	0	6.02e-05	2.64e-05	0	0	0	6.65e-05	2.3e-05	0	0	0.00297932	0	0	4.56e-05	0	2.93e-05	9.57e-05
Micropepsaceae	2.65e-05	0	0.000606684	2.53e-05	0	1.1e-05	0.000400651	4e-05	0	2.29e-05	1.11e-05	0.000506182	3.77e-05	0	0	2.44e-05	5.16e-05	1.14e-05	2.51e-05	2.58e-05	0	2.41e-05	0.000103461	0	2.98e-05	0	3.83e-05	5.36e-05	0	7.22e-05	0	2.59e-05	0	0.000261643	0	3.46e-05	0	0	0	0	0.00127907	0.000136737	7.21e-05	0.000102527	0.000246161
Bryobacteraceae	7.96e-05	0	0.000580307	1.26e-05	8.87e-05	1.1e-05	0.000112683	4e-05	9.85e-05	1.15e-05	8.92e-05	0.000215127	2.52e-05	6.37e-05	0	0	0	0	0	1.29e-05	0	0	6.47e-05	0	0.000119042	0	8.94e-05	4.02e-05	2.66e-05	0.000144373	7.93e-05	0	0	0.000261643	0.000133	3.46e-05	0	0.000113037	0.000143928	1.43e-05	0.000213178	9.12e-05	0.000721147	0	0.000492321
Planococcaceae	0.000172393	0	0.00112105	5.05e-05	7.61e-05	2.2e-05	0.000137724	4e-05	4.92e-05	0	0	0.000809891	1.26e-05	1.27e-05	0	0	0	0	1.25e-05	3.87e-05	0	0	3.88e-05	0	0	0	0.000114932	4.02e-05	0	8.42e-05	2.64e-05	0	0	0.000116286	1.33e-05	3.46e-05	0	4.24e-05	0	0	0.000620155	0.000159526	0.000187498	7.32e-05	0
Marinifilaceae	2.65e-05	0.0019328	0.000184643	0	0	0	0	2.66e-05	3.69e-05	2.29e-05	0	0.000202473	0.000113176	3.82e-05	0	0	0	0	0	6.46e-05	0	0	0	0	8.93e-05	0	1.28e-05	0.000214457	1.33e-05	1.2e-05	0	0	0	0.000232572	0	2.3e-05	1.23e-05	7.06e-05	0.000187107	1.43e-05	0.000232558	0.000227894	5.77e-05	2.93e-05	1.37e-05
Vicinamibacteraceae	0.000159132	2.97e-05	0.000290153	1.26e-05	0	0	0.000187805	2.66e-05	1.23e-05	0	1.11e-05	0.000113891	8.8e-05	0.000114641	0	0	1.29e-05	5.72e-05	0	0	2.65e-05	0	1.29e-05	0	0.000401768	2.39e-05	8.94e-05	0.000147439	1.33e-05	8.42e-05	0.000118996	0	0	1.45e-05	0.0004921	4.61e-05	1.23e-05	1.41e-05	0.000834785	4.28e-05	0.000155039	6.84e-05	0	1.46e-05	0.000246161
Pseudoalteromonadaceae	3.98e-05	0	0	0	0	0	1.25e-05	0.000146516	0	0	0	0	0	0	0	0	0	0	0.000125353	0	0	0	0	0	0	0	0	0.000147439	0	0.00010828	5.29e-05	2.59e-05	2.63e-05	0.00293622	0	1.15e-05	0	0	0	0	1.94e-05	0.000227894	1.44e-05	0	1.37e-05
Rhodocyclaceae	5.3e-05	0.000624442	0.000263776	1.26e-05	1.27e-05	1.1e-05	0.00115187	9.32e-05	1.23e-05	2.29e-05	0	8.86e-05	0	1.27e-05	0	1.22e-05	9.03e-05	4.58e-05	1.25e-05	6.46e-05	0	1.2e-05	1.29e-05	0	7.44e-05	0	0	2.68e-05	0	0	0	2.59e-05	9.21e-05	2.91e-05	1.33e-05	1.15e-05	8.64e-05	0	0	7.13e-05	5.81e-05	0.000113947	0.000620186	0	0
Diplorickettsiaceae	5.3e-05	0	0.00032972	0	7.61e-05	0	2.5e-05	5.33e-05	0	1.15e-05	0	8.86e-05	6.29e-05	1.27e-05	1.21e-05	0	0	0	2.51e-05	0	0	0	5.17e-05	0	4.46e-05	0	0	8.04e-05	0	1.2e-05	0	2.59e-05	0	0.000494215	1.33e-05	4.61e-05	0	0	0.000345428	0	1.94e-05	0.000136737	0.00165864	4.39e-05	2.74e-05
Acidothermaceae	0	0	6.59e-05	0	0	0	0	0	0	0	0	5.06e-05	0	8.92e-05	1.21e-05	0	1.29e-05	0	0	0	1.33e-05	0	2.59e-05	0	0.000133923	0	0	0	0	0	6.61e-05	0	0	0	0.0001197	0	6.17e-05	0	0	0.000156957	1.94e-05	0.000250684	0.000418265	0	0.00218809
Aeromonadaceae	0	0	0	0	0	0	0	0	0	0	0	8.86e-05	0.000188627	0	0	0	0	0	2.51e-05	0	1.33e-05	0	0	0	2.98e-05	0	0	4.02e-05	0	1.2e-05	2.64e-05	0	0	0.000247107	0	1.15e-05	1.23e-05	0.000395631	0	5.71e-05	0.000697674	0.000888788	0.000677878	0.000248993	0
Mycobacteriaceae	1.33e-05	0	0.000131888	1.26e-05	0	4.39e-05	3.76e-05	0	1.23e-05	1.15e-05	2.23e-05	2.53e-05	0	0	0	0	0	0	0	1.29e-05	0	0	0	0	2.98e-05	0	0	0	1.33e-05	0	1.32e-05	0	0	1.45e-05	0	5.76e-05	8.64e-05	2.83e-05	0.00130975	0.000185494	0.000271318	0.000296263	0.000649032	5.86e-05	0.000314539
p__unidentified_Bacteria;f__Xanthobacteraceae	2.65e-05	0	0.000896837	6.31e-05	5.07e-05	3.29e-05	5.01e-05	9.32e-05	2.46e-05	1.15e-05	5.57e-05	0.000303709	0.000314378	0	0	2.44e-05	2.58e-05	0	2.51e-05	0	0	0	9.05e-05	1.16e-05	0	0	0.000127703	0	0	3.61e-05	0	0	1.32e-05	0	0	1.15e-05	0	2.83e-05	0	0	0.000581395	0.000319052	0.00024519	1.46e-05	0
Solimonadaceae	0.00013261	0	0.00043523	3.79e-05	0	1.1e-05	0.000112683	5.33e-05	1.23e-05	1.15e-05	1.11e-05	0.000366982	5.03e-05	2.55e-05	1.21e-05	0	0	0	5.01e-05	0	1.33e-05	1.2e-05	5.17e-05	1.16e-05	5.95e-05	0	1.28e-05	2.68e-05	0	0.000156404	2.64e-05	2.59e-05	1.32e-05	0.000116286	5.32e-05	5.76e-05	0	0	0	0	0.000503876	0.000113947	0.000807685	4.39e-05	2.74e-05
Streptosporangiaceae	0	0	0	0	0	0	0	0	0	0	0	0	0	0	0	0	0	0	0	0	0	0	0	0	0	0	0	0	0	0	0	0	0	0	0	0	0	0.000141297	0	0	0.00162791	0.001299	0.00024519	8.79e-05	0
Pyrinomonadaceae	2.65e-05	0	0.000118699	0	0	0	0.000125203	0	0	0	0	0.000113891	1.26e-05	0.000165592	0	1.22e-05	0	0	0	0	0	0	1.29e-05	0	0.000282725	0	2.55e-05	0	0	2.41e-05	0.000118996	1.3e-05	0	0.000232572	0.0002261	0	0	0	0.00122339	0	0	2.28e-05	0.000100961	1.46e-05	0.00034189
Trueperaceae	0	0	0	0	0	0	0	0	0	0	0	0	0	0	0	0	0	0	0	0	0	0	0	0	0	0	0	0	0	0	0	0	0	0	0	0	0	8.48e-05	0	0	0.000193798	0.00041021	0.00240863	5.86e-05	0
Dysgonomonadaceae	1.33e-05	0	0	3.79e-05	2.54e-05	6.59e-05	0.00254163	0.000119877	0	0	1.11e-05	5.06e-05	1.26e-05	0	0	0	1.29e-05	3.43e-05	0	0	0	0	0	0	0	0	0	0	0	0	0	0	3.95e-05	0	0	0	0	0	0	0	0.000155039	0	2.88e-05	0	0
Bdellovibrionaceae	1.33e-05	0	0.000316531	1.26e-05	8.87e-05	0	2.5e-05	6.66e-05	3.69e-05	0	3.34e-05	0.000316364	3.77e-05	0	2.41e-05	4.87e-05	2.58e-05	1.14e-05	5.01e-05	1.29e-05	0	0	2.59e-05	1.16e-05	0.000104162	3.59e-05	2.55e-05	4.02e-05	0	6.02e-05	0	9.07e-05	3.95e-05	0.000639572	1.33e-05	1.15e-05	4.94e-05	1.41e-05	0.000518142	4.28e-05	0.000155039	9.12e-05	2.88e-05	0	2.74e-05
Acholeplasmataceae	0	0.000475766	0	0	0	0	0	0	0	0	0	0	0	0	0	0	0	0	0	0	0	0	0	0	0	0	0	0	0	0	0	0	0	0	0	0	9.87e-05	0	0	0.000741977	0	0	0	0	0.00180518
Clade_II	0	0	0	0	0	0	0	1.33e-05	0	0	0	0	0	0	0	0	0	0	0	0	0	0	0	0	0	0	0	8.04e-05	0	7.22e-05	0	2.59e-05	1.32e-05	0.00207861	0	3.46e-05	0	2.83e-05	0	0	0	0.000113947	0.000605763	1.46e-05	0
TRA3-20	0.00013261	0	0.000211021	0	1.27e-05	3.29e-05	2.5e-05	2.66e-05	0	0	2.23e-05	3.8e-05	3.77e-05	0.000165592	0	0	0	0	1.25e-05	0	0	0	0	0	0.000252965	0	2.55e-05	0.000107229	0	8.42e-05	0.000158661	0	0	0.000261643	0.0004256	1.15e-05	0	1.41e-05	0	0	0.000523256	6.84e-05	0.000274036	2.93e-05	8.21e-05
Haliangiaceae	1.33e-05	0	0.000290153	0	0	1.1e-05	0.000413171	5.33e-05	0	0	0	2.53e-05	0.00041498	0.000101903	1.21e-05	0	0	0	1.25e-05	1.29e-05	0	0	0	3.47e-05	0.000178563	0	0.000102162	0	0	6.02e-05	7.93e-05	0	0	4.36e-05	0.0002394	0	0	1.41e-05	0	0	0.000232558	0.000182315	0.000274036	0	1.37e-05
Microscillaceae	6.63e-05	0	1.32e-05	0	0	0	0	1.33e-05	0	0	0	0.000151855	0	1.27e-05	0	0	0	2.29e-05	0	0	0	0	1.29e-05	0	7.44e-05	0	1.28e-05	0	0	3.61e-05	0	0	0	0.000247107	0	0	0	1.41e-05	0.00102189	0	3.88e-05	9.12e-05	0.000937491	0	2.74e-05
Cyanobiaceae	1.33e-05	0	0	2.53e-05	0	0	2.5e-05	5.33e-05	0	0	0	5.06e-05	1.26e-05	0	0	0	0	0	3.76e-05	0	0	0	0.000103461	0	0	0	3.83e-05	6.7e-05	0	8.42e-05	0	3.89e-05	1.32e-05	0.00202047	0	4.61e-05	0	2.83e-05	0	0	7.75e-05	2.28e-05	2.88e-05	0	0
Campylobacteraceae	3.98e-05	0	0.000224209	1.26e-05	0	0	0	0	3.69e-05	0	0	1.27e-05	0.000352104	0.000101903	3.62e-05	0	2.58e-05	1.14e-05	1.25e-05	2.58e-05	1.33e-05	0	0.000103461	3.47e-05	1.49e-05	2.39e-05	1.28e-05	6.7e-05	2.66e-05	0	0	1.3e-05	0	0	0	2.3e-05	0	0	0	1.43e-05	9.69e-05	4.56e-05	1.44e-05	0.000688393	0.000697455
Acetobacteraceae	0	0	0.000118699	0	1.27e-05	0	6.26e-05	0.000106557	2.46e-05	1.15e-05	6.69e-05	1.27e-05	0	0	0	4.87e-05	0	0	0	1.29e-05	0	0	1.29e-05	3.47e-05	0	2.39e-05	3.83e-05	2.68e-05	0	0	3.97e-05	0	0	0	0	3.46e-05	0	1.41e-05	0	0	0.000562016	0.000136737	0.000951914	2.93e-05	0.000382916
Hyphomicrobiaceae	5.3e-05	1.49e-05	0.000303342	2.53e-05	0	4.39e-05	0.000187805	6.66e-05	1.23e-05	0	2.23e-05	2.53e-05	6.29e-05	2.55e-05	0	0	0	2.29e-05	0	0	0	0	7.76e-05	1.16e-05	2.98e-05	0	0.000127703	0	0	2.41e-05	0	0	0	2.91e-05	9.31e-05	0	0	0	0	1.43e-05	0.000775194	4.56e-05	0.000100961	1.46e-05	0.000492321
Thermoactinomycetaceae	1.33e-05	0	0.000527551	0	0	2.2e-05	0	0	0	0	0	0.000151855	0	0	0	0	0	0	0	0	0	0	1.29e-05	0	0	0	0	0	0	3.61e-05	0	0	0	0	0	0	0	0	0	0	0	0.000136737	0.00162979	2.93e-05	0
Solibacteraceae	2.65e-05	0	0.000263776	1.26e-05	0	0	3.76e-05	2.66e-05	0	2.29e-05	0	0.000240436	0.000125751	0	0	2.44e-05	1.29e-05	4.58e-05	1.25e-05	1.29e-05	0	2.41e-05	2.59e-05	1.16e-05	0	0	1.28e-05	0	0	3.61e-05	0	0	0	0	2.66e-05	1.15e-05	0	7.06e-05	0	0	0.000193798	0.000319052	0.000216344	8.79e-05	0.00058805
Pseudonocardiaceae	0	0	0.000237398	1.26e-05	0	2.2e-05	3.76e-05	4e-05	3.69e-05	0	2.23e-05	5.06e-05	0	0	0	0	0	0	0	0	0	0	1.29e-05	0	2.98e-05	0	1.28e-05	0	0	8.42e-05	0	0	0	0.000377929	1.33e-05	0	0	1.41e-05	0.00109386	2.85e-05	7.75e-05	2.28e-05	0.000173075	0	2.74e-05
unidentified_Rhizobiales	1.33e-05	2.97e-05	0.000237398	0	2.54e-05	0	2.5e-05	1.33e-05	0	0	2.23e-05	2.53e-05	5.03e-05	2.55e-05	0	0	0	0	1.25e-05	0	0	4.82e-05	0	0	0.000148803	0	7.66e-05	6.7e-05	0	4.81e-05	3.97e-05	1.3e-05	2.63e-05	0.000130822	0.0001463	0	0	0	0.000805999	0	0.000193798	6.84e-05	1.44e-05	0	0.000109405
Steroidobacteraceae	2.65e-05	0	2.64e-05	1.26e-05	0	1.1e-05	0	2.66e-05	0	0	0	0.000189818	0	3.82e-05	0	0	0	0	0	0	0	0	1.29e-05	0	0.000178563	0	5.11e-05	1.34e-05	0	0	3.97e-05	0	0	0.000319786	7.98e-05	0	0	1.41e-05	0	0	0.000290698	9.12e-05	0.000937491	1.46e-05	2.74e-05
BIrii41	0	5.95e-05	2.64e-05	1.26e-05	0	0	0.000388131	0	0	0	0	0.000126545	0	2.55e-05	1.21e-05	0	0	1.14e-05	0	0	0	0	0	0	0	0	0	0	0	0	0	0	0	0	2.66e-05	0	0	0	0.00118021	0	0.000290698	6.84e-05	8.65e-05	2.93e-05	0
Lentimicrobiaceae	0	0	0	3.79e-05	0	0	0.00171529	0.000119877	0	3.44e-05	2.23e-05	2.53e-05	0	0	0	3.65e-05	6.45e-05	2.29e-05	0	0	0	0	0	0	0	2.39e-05	1.28e-05	0	0	0	0	0	5.26e-05	7.27e-05	0	0	0	1.41e-05	0	0	0	0	1.44e-05	2.93e-05	0
UCG-010	1.33e-05	0.00019328	2.64e-05	3.79e-05	2.54e-05	0	0	0	0	0	0	0.000113891	7.55e-05	0.000229282	0	2.44e-05	1.29e-05	2.29e-05	0	0	0	0	0	0	0.000223204	0	5.11e-05	0	0	1.2e-05	0	1.3e-05	0	0	1.33e-05	0	0	5.65e-05	0	1.43e-05	0.000775194	0.000159526	4.33e-05	1.46e-05	0.00012308
SC-I-84	2.65e-05	1.49e-05	0.000250587	1.26e-05	0	1.1e-05	0.000262927	4e-05	0	1.15e-05	2.23e-05	0.000291055	0	0	0	0	2.58e-05	0	0	0	0	0	3.88e-05	0	0	0	0	0	0	2.41e-05	0	0	3.95e-05	0.000319786	0	2.3e-05	0	0	0	0	0.000290698	6.84e-05	0.000447111	0	4.1e-05
Gaiellaceae	0.000119349	0	3.96e-05	0	0	5.49e-05	0.000125203	2.66e-05	0	0	3.34e-05	0.000189818	5.03e-05	5.1e-05	0	0	0	0	0	0	0	0	5.17e-05	0	0.000119042	0	0.000102162	0.000107229	0	0	7.93e-05	0	0	1.45e-05	0.0001463	1.15e-05	0	2.83e-05	0.000273464	0	5.81e-05	4.56e-05	0.000274036	2.93e-05	0.000218809
Sphingobacteriaceae	0	0	2.64e-05	0	0	0	8.76e-05	0	0	0	0	0.000215127	0.000138327	0	0	2.44e-05	0	0	2.51e-05	3.87e-05	1.33e-05	0	1.29e-05	0	0	0	0	0	0	6.02e-05	0	0	0	1.45e-05	0	0	1.23e-05	4.24e-05	0	0	0.000542636	0.000227894	0.000605763	8.79e-05	5.47e-05
Hyphomonadaceae	2.65e-05	2.97e-05	0.000131888	1.26e-05	0	5.49e-05	3.76e-05	0	0	0	1.11e-05	3.8e-05	0.000352104	2.55e-05	1.21e-05	0	1.29e-05	4.58e-05	0	0.000129146	0	0	2.59e-05	3.47e-05	2.98e-05	0	5.11e-05	0	0	0	1.32e-05	0	0	2.91e-05	1.33e-05	0	0	0	0	0	1.94e-05	0	0.00105287	2.93e-05	0
unidentified_Bacteroidales	0.000305003	0	0	0	7.61e-05	0	0	0	0	0	0	0	0	0	0	0	0	0	0	0	0	0	0	0	0	0	0	0	0	0	0	0	0	0	0	1.15e-05	0	0	0.00169835	0	0	0	0	8.79e-05	0
Alicyclobacillaceae	0	0	0.000145077	7.58e-05	0	0	5.01e-05	0	2.46e-05	0	0	7.59e-05	0.000113176	0	0	1.22e-05	0	3.43e-05	1.25e-05	0.000129146	0	0	0	1.16e-05	0	0	5.11e-05	0	0	2.41e-05	0	3.89e-05	0	0.000421536	0	1.15e-05	0	2.83e-05	0	0	0.000562016	9.12e-05	0.000216344	4.39e-05	0
Geminicoccaceae	0	0	0	0	0	1.1e-05	2.5e-05	1.33e-05	0	1.15e-05	0	0	0	0	0	0	0	0	0	0	0	0	0	0	0	0	0	0	0	0	0	0	0	0	0	0	0	0	0.00151125	0	0.000523256	2.28e-05	0	1.46e-05	0
unidentified_Gammaproteobacteria	0	0	1.32e-05	0	0	0	3.76e-05	9.32e-05	0	0	0	0.000215127	0	0	0	0	1.29e-05	0	7.52e-05	0	2.65e-05	0	0	0	0	0	0	4.02e-05	0	4.81e-05	7.93e-05	1.3e-05	1.32e-05	0.000595965	5.32e-05	9.22e-05	0	0	0	0	0.000271318	0.000113947	0.000144229	0	0.000191458
Thermomonosporaceae	1.33e-05	0	1.32e-05	0	0	0	0	0	0	0	1.11e-05	0	0	0	0	0	0	0	0	0	0	0	0	0	0	0	3.83e-05	0	0	0	0	0	0	0	0	0	0	5.65e-05	0	0	0.000755814	0.000478578	0.000692301	4.39e-05	0
Synergistaceae	0.000371308	0	0.000237398	0.000113633	2.54e-05	1.1e-05	0.000275448	4e-05	2.46e-05	0	1.11e-05	1.27e-05	0.000188627	0	3.62e-05	2.44e-05	0	3.43e-05	1.25e-05	0	0	1.2e-05	0.000103461	2.32e-05	0	0	5.11e-05	0	1.33e-05	2.41e-05	0	0	1.32e-05	0	0	0	0	0	0	1.43e-05	9.69e-05	6.84e-05	0	1.46e-05	0.000150431
Nitrospiraceae	0	0.000341957	0.000158265	0	0	0	3.76e-05	2.66e-05	0	0	0	0.000189818	0	3.82e-05	0	0	1.29e-05	0	3.76e-05	0	0	0	1.29e-05	0	0	0	1.28e-05	1.34e-05	0	1.2e-05	0	6.48e-05	2.63e-05	0.000523286	2.66e-05	2.3e-05	0	0	0	0	0.000135659	0.000113947	4.33e-05	7.32e-05	2.74e-05
Alteromonadaceae	0	0.000118941	0	0	0	0	0	6.66e-05	0	0	0	0	0	0	0	0	0	0	6.27e-05	0	0	0	0	0	0	0	0	6.7e-05	0	0	6.61e-05	3.89e-05	5.26e-05	0.00138089	0	8.07e-05	0	0	0	0	0	0	1.44e-05	0	0
Deinococcaceae	0	0	0.000316531	0	2.54e-05	0	0	9.32e-05	0	0	0	0.000227782	3.77e-05	0	0	0	0	0	5.01e-05	0	0	0	0	0	0	0	2.55e-05	0	0	2.41e-05	0	0	0	0.000465143	0	1.15e-05	0	2.83e-05	0	0	0.000329457	0	0.000302882	0	0
Anaerolineaceae	1.33e-05	0.000252751	0	0	0	0	0.000125203	0	0	0	0	1.27e-05	0	0	0	0	1.29e-05	0	0	0	1.33e-05	0	0	0	0	0	3.83e-05	0	0	0	0	0	1.32e-05	0	0	0	0	0	0	0	0	0.000159526	0.0012548	0	4.1e-05
67-14	2.65e-05	0	0.00010551	1.26e-05	5.07e-05	2.2e-05	1.25e-05	1.33e-05	0	3.44e-05	0	1.27e-05	3.77e-05	0	1.21e-05	0	0	0	0	0	0	0	1.29e-05	0	0	2.39e-05	0.000268175	4.02e-05	0	2.41e-05	0	3.89e-05	0	1.45e-05	0	1.15e-05	4.94e-05	1.41e-05	0.000244678	0	9.69e-05	6.84e-05	0.000620186	2.93e-05	2.74e-05
Microtrichaceae	0	0	0	0	0	0	0	0.000186475	0	0	0	0	0	0	0	0	0	0	0.000125353	0	0	0	1.29e-05	0	0	0	0	9.38e-05	0	3.61e-05	0	0	0	0.00107564	0	0	0	0	0	0	0.000290698	0	2.88e-05	0	0
Blastocatellaceae	0	0	0.000145077	0	0	0	5.01e-05	1.33e-05	0	0	0	0.0001392	0	0	0	0	0	0	3.76e-05	2.58e-05	0	0	0	0	1.49e-05	0	0	6.7e-05	0	1.2e-05	0	2.59e-05	0	0.000174429	1.33e-05	2.3e-05	0	0	0	1.43e-05	7.75e-05	0.000182315	0.00073557	5.86e-05	2.74e-05
Bogoriellaceae	0	0	0	0	0	1.1e-05	1.25e-05	7.99e-05	2.46e-05	2.29e-05	2.23e-05	1.27e-05	0	0	0	0	0	0	1.25e-05	0	0	0	0	0	0	0	2.55e-05	0	0	0	0	0	0	0.00010175	0	2.3e-05	1.23e-05	0	0	2.85e-05	0	0	0.000144229	0	0.0012855
Frankiaceae	1.33e-05	0	0	0	0	0	3.76e-05	0	2.46e-05	0	0	0	0	0	0	0	0	1.14e-05	0	0	0	0	0	0	0	0	3.83e-05	0	0	1.2e-05	0	0	0	2.91e-05	0	0	0	0	0	0	0.00124031	0.000227894	8.65e-05	1.46e-05	4.1e-05
Marinobacteraceae	0	0	0	0	0	0	0	0	0	0	0	0	0	7.64e-05	0	0	0	0	0	0	0	0	0	0	4.46e-05	0	0	0	0	0	0.00126929	0	0	0.000334322	0	0	0	0	0	2.85e-05	0	0	0	0	0
p__unidentified_Bacteria;f__Lachnospiraceae	3.98e-05	0.000371692	0	0	0	0	2.5e-05	0	0	0	0	0.000126545	0	2.55e-05	0	0	0	1.14e-05	0	9.04e-05	0	0	6.47e-05	0	0	0	2.55e-05	0	0	3.61e-05	0	1.3e-05	1.32e-05	5.81e-05	2.66e-05	0	0	2.83e-05	0.000259071	4.28e-05	9.69e-05	0	0.000274036	1.46e-05	9.57e-05
Nitrincolaceae	0	0	0	0	0	0	0	0	0	0	0	0	0	0	0	0	0	0	0	0	0	0	0	0	0	0	0	0	0	0	0	0	0	0	0	0	0	1.41e-05	0	0	0.000426357	9.12e-05	0.0011971	0	0
Saprospiraceae	0	0	0.000184643	0	0	1.1e-05	3.76e-05	0.000133197	0	0	0	7.59e-05	0	3.82e-05	0	0	0	1.14e-05	1.25e-05	0	0	0	1.29e-05	0	4.46e-05	0	0	2.68e-05	0	0	0	0	0	0.000145357	3.99e-05	0	0	0	0	0	0	6.84e-05	0.000807685	0	6.84e-05
Geodermatophilaceae	3.98e-05	0	0.000118699	1.26e-05	0	0	6.26e-05	6.66e-05	0	0	1.11e-05	7.59e-05	5.03e-05	0	0	2.44e-05	0	1.14e-05	3.76e-05	0	0	0	3.88e-05	0	0	0	0	2.68e-05	2.66e-05	1.2e-05	0	1.3e-05	1.32e-05	4.36e-05	0	0	0	0	0	0	0.000562016	9.12e-05	0.000302882	5.86e-05	0
Reyranellaceae	6.63e-05	0	0	0	0	0	0.000287968	1.33e-05	0	0	0	3.8e-05	6.29e-05	0	0	3.65e-05	0	3.43e-05	0	0	0	0	0	0	4.46e-05	0	1.28e-05	0	0	0	0	0	1.32e-05	0	0	1.15e-05	3.7e-05	0	0	4.28e-05	0.000736434	6.84e-05	7.21e-05	0	5.47e-05
Pedosphaeraceae	1.33e-05	7.43e-05	5.28e-05	0	0	0	0.000100163	0	0	5.73e-05	0	0.000189818	6.29e-05	0	0	0	0	1.14e-05	2.51e-05	0	0	0	1.29e-05	0	0	0	0	5.36e-05	0	0	0	0	0	0.000159893	0	0	0	0	0	0	0.000620155	0	0	0	0.000191458
Paracaedibacteraceae	0	0	0	0	0	0	0	0	0	0	0	0.0001392	0	0	0	0	0	0	0	0	0	0	0	0	0	0	0	0	0	0	0	0	0	0	0	0	0	1.41e-05	0	0	0	0.000136737	0.00129806	0	0
p__unidentified_Bacteria;f__Butyricicoccaceae	5.3e-05	0	0	0	1.27e-05	0	3.76e-05	0	0	0	0	1.27e-05	0	2.55e-05	0	0	0	0	0	0	0	0	0	0	0	0	0	0	0	0	0	0	0	0	0.0001064	0	0	4.24e-05	0	0	3.88e-05	0.000136737	2.88e-05	0.00108385	0
Woeseiaceae	0	0	0	0	0	0	1.25e-05	1.33e-05	0	0	0	1.27e-05	0.000314378	0	0	0	0	0	2.51e-05	5.17e-05	0	0	0	0	1.49e-05	0	3.83e-05	2.68e-05	0	3.61e-05	0	1.3e-05	1.32e-05	0.0002035	0	3.46e-05	0	0	0.000719642	0	0	2.28e-05	0	0	0
Azospirillaceae	5.3e-05	0	6.59e-05	3.79e-05	3.8e-05	1.1e-05	7.51e-05	4e-05	1.23e-05	1.15e-05	1.11e-05	6.33e-05	0.000100601	0	0	0	5.16e-05	0	0	0	0	0	1.29e-05	0	0	0	8.94e-05	1.34e-05	0	2.41e-05	1.32e-05	0	0	2.91e-05	2.66e-05	0	0	0	0	0	5.81e-05	6.84e-05	0.00059134	0	0
Iamiaceae	3.98e-05	0	6.59e-05	5.05e-05	0	0	6.26e-05	0	0	0	2.23e-05	0.000101236	0	0	0	1.22e-05	0	1.14e-05	2.51e-05	0	0	0	0	0	0	0	0	0	0	4.81e-05	0	6.48e-05	1.32e-05	0	2.66e-05	0	0	2.83e-05	0	0	0.000290698	0.000319052	0.000302882	0	0
Halieaceae	0	0	0	0	5.07e-05	0	2.5e-05	0	1.23e-05	0	0	0	0	0	0	0	0	0	0	0	0	0	1.29e-05	0	0	0	3.83e-05	0	0	1.2e-05	0	1.3e-05	1.32e-05	0.000145357	0	0	0	0	0.00086357	0	0.000174419	2.28e-05	1.44e-05	4.39e-05	0
Neisseriaceae	0	0	0	0	1.27e-05	0	0	0	1.23e-05	0	0	1.27e-05	0.000301803	0	6.03e-05	0	0	1.14e-05	3.76e-05	0	0	0	0	1.16e-05	0	0	3.83e-05	0	0	3.61e-05	0	0.00020734	0	0.000174429	0	0	0	2.83e-05	0	0	0.000387597	0	8.65e-05	0	0
Paludibacteraceae	0	0	0	0	0	0	6.26e-05	0	0	0	0	0	1.26e-05	0	0	0	0	1.14e-05	0	1.29e-05	0	0	0	0	0	0	0	0	0	0	0	0	0	0	0	0	0	0	0	0	0	0.000113947	0.00118268	0	0
Koribacteraceae	0	0	6.59e-05	0	0	0	0	0	0	0	0	0	0	1.27e-05	0	0	0	0	0	0	0	0	0	0	0	0	5.11e-05	0	0	2.41e-05	0	0	0	0	0	0	0	0	0	0	9.69e-05	9.12e-05	0.000908645	0	9.57e-05
A4b	0	0.000371692	0.000224209	0	0	0	0	0	0	0	0	0	0	0	0	0	0	0	0	0	0	0	0	0	0	0	0	0	0	2.41e-05	0	0	0	4.36e-05	0	0	0	1.41e-05	0	0	5.81e-05	0.000250684	0.000346151	0	0
S25-593	0	0	0	0	0	0	0	4e-05	0	0	0	0	0	0	0	0	0	0	2.51e-05	0	0	0	0	0	0	0	0	4.02e-05	0	1.2e-05	0	7.78e-05	0	0.00106111	0	3.46e-05	0	0	0	0	3.88e-05	0	0	0	0
Peptococcaceae	0	0	0	0	0	0	6.26e-05	0	0	0	0	5.06e-05	0.000138327	6.37e-05	0	0	1.29e-05	0	0	2.58e-05	0	0	2.59e-05	0	0	0	0	0	2.66e-05	3.61e-05	0	0	0	0	2.66e-05	0	0	0	0	5.71e-05	1.94e-05	4.56e-05	0.000144229	0	0.00058805
p__unidentified_Bacteria;f__Rikenellaceae	0	0	0	0	0	0	0.00105171	2.66e-05	2.46e-05	0	2.23e-05	1.27e-05	0	0	1.21e-05	1.22e-05	5.16e-05	1.14e-05	1.25e-05	0	0	0	0	0	0	0	2.55e-05	0	0	0	0	0	2.63e-05	0	0	0	0	1.41e-05	0	0	0	0	0	0	0
Gemmataceae	0	0	0.00010551	0	0	0	3.76e-05	4e-05	0	0	2.23e-05	3.8e-05	0	2.55e-05	0	0	0	1.14e-05	0	0	0	0	3.88e-05	0	0	0	0	0	0	0	0	0	0	0	0	0	0	0	0	0	0	2.28e-05	0.000951914	0	0
[Clostridium]_methylpentosum_group	0	0.000401427	0	1.26e-05	1.27e-05	0	2.5e-05	0	2.46e-05	2.29e-05	1.11e-05	1.27e-05	6.29e-05	0	0	4.87e-05	0	0.000217394	1.25e-05	3.87e-05	0	2.41e-05	3.88e-05	1.16e-05	0	2.39e-05	0.000114932	1.34e-05	0.000106442	0	0	0	0	0	0	2.3e-05	0	1.41e-05	0	0	0	0	0	1.46e-05	0
Methylococcaceae	0	0	0	0	0	0	0	0	0	0	0	0	0	0	0	0	0	0	0	0	0	0	0	0	0	0	0	0	0	0	0	0	0	0	0	0	0	0	0.000734035	0	0.000523256	2.28e-05	0	0	0
unidentified_IMCC26256	0	0	2.64e-05	0	0	2.2e-05	1.25e-05	5.33e-05	1.23e-05	1.15e-05	1.11e-05	0	0	1.27e-05	0	0	0	0	0	0	0	0	0	0	4.46e-05	0	6.39e-05	0	0	0	0	0	0	2.91e-05	3.99e-05	0	0	2.83e-05	0	0	0.000523256	9.12e-05	2.88e-05	1.46e-05	0.000218809
c__unidentified_Gemmatimonadetes;f__Gemmatimonadaceae	0	0	0.000211021	0	0	0	0.000125203	4e-05	1.23e-05	0	0	0	0	0	0	0	0	0	5.01e-05	0	0	0	0	0	0	0	0	0	0	0	0	1.3e-05	0	0.000450608	0	0	0	1.41e-05	0	0	0.000310078	0	0	0	0
p__Proteobacteria;f__Steroidobacteraceae	3.98e-05	0	1.32e-05	8.84e-05	2.54e-05	0	7.51e-05	0	0	0	0	0.000177164	0	0	0	0	0	1.14e-05	0	0	2.65e-05	1.2e-05	1.29e-05	0	0	0	3.83e-05	0	0	1.2e-05	0	0	0	0	0	0	0	1.41e-05	0	0	0.000658915	0	1.44e-05	0	0
SAR86_clade	0	0	0	2.53e-05	2.54e-05	0	0	6.66e-05	0	0	0	0	0	0	0	0	1.29e-05	2.29e-05	8.77e-05	0	0	0	0	0	0	0	6.39e-05	0.000107229	0	2.41e-05	0	0	2.63e-05	0.000668644	0	1.15e-05	0	0	0	0	0	0	0	0	0
Nisaeaceae	0	0	0	0	0	0	0	0.000133197	0	0	0	0	0	0	0	0	0	0	2.51e-05	0	1.33e-05	0	0	0	0	0	0	4.02e-05	0	4.81e-05	0	3.89e-05	3.95e-05	0.000755858	0	4.61e-05	0	0	0	0	0	0	0	0	0
Dermabacteraceae	0	2.97e-05	0	0	0	0	1.25e-05	1.33e-05	0	0	2.23e-05	0	0	2.55e-05	0	0	0	0	0	0	0	0	2.59e-05	0	0	0	0	0	0	0	0	0	0	0	0	0	0	4.24e-05	2.88e-05	0	1.94e-05	6.84e-05	0.000850953	0	0
Ectothiorhodospiraceae	0	0	0	0	0	0	0	4e-05	0	0	0	0	0	0	0	0	0	0	6.27e-05	0	0	0	0	0	0	0	0	2.68e-05	0	6.02e-05	0	7.78e-05	1.32e-05	0.000828537	0	1.15e-05	0	0	0	0	0	0	0	0	0
p__unidentified_Bacteria;f__Caulobacteraceae	5.3e-05	0	0.00032972	2.53e-05	1.27e-05	0	3.76e-05	5.33e-05	1.23e-05	2.29e-05	0	0	0	0	0	0	0	0	0	0	0	0	1.29e-05	0	0	1.2e-05	0	0	0	2.41e-05	0	0	0	1.45e-05	0	0	0	0	0	0	0	0	0.000374996	1.46e-05	9.57e-05
Sandaracinaceae	0	0	5.28e-05	0	1.27e-05	2.2e-05	0.000112683	2.66e-05	1.23e-05	1.15e-05	0	6.33e-05	0	0	0	0	0	1.14e-05	5.01e-05	0	0	0	3.88e-05	0	0	2.39e-05	6.39e-05	2.68e-05	0	0	0	5.18e-05	0	0.000130822	0	0	0	1.41e-05	0.000316642	0	0	0	0	0	0
Polyangiaceae	0	0	0	0	0	1.1e-05	0	5.33e-05	0	2.29e-05	0	2.53e-05	0	0	0	0	0	0	2.51e-05	0	0	0	0	0	0	0	0	1.34e-05	0	0	2.64e-05	2.59e-05	1.32e-05	0.00030525	0	4.61e-05	0	2.83e-05	0	0	3.88e-05	0	0.000331728	0	6.84e-05
Methylomonadaceae	0	0	0	1.26e-05	1.27e-05	1.1e-05	0.000200326	0	1.23e-05	1.15e-05	1.11e-05	6.33e-05	0.000553306	0	0	0	1.29e-05	2.29e-05	0	0	0	0	0	3.47e-05	0	0	3.83e-05	0	0	0	0	0	1.32e-05	0	0	0	0	0	0	0	1.94e-05	0	0	0	0
Kiloniellaceae	0	0	0.000131888	0	1.27e-05	0	0	4e-05	0	0	0	0	0	0	0	0	0	0	0	0	0	0	2.59e-05	0	0	0	0	0	0	1.2e-05	0	0	1.32e-05	0	0	0	0	0	0.000791606	0	0	0	0	0	0
Coxiellaceae	2.65e-05	0	0.000593495	2.53e-05	0	1.1e-05	0	2.66e-05	0	0	0	2.53e-05	0	0	0	0	0	0	3.76e-05	0	0	0	5.17e-05	0	0	0	0	0	0	3.61e-05	0	0	0	0.000188964	0	0	0	0	0	0	0	0	0	0	0
Hydrogenedensaceae	0	0	6.59e-05	0	5.07e-05	0	0	0	0	0	0	5.06e-05	2.52e-05	0	0	0	0	0	0	0	0	0	0	0	0	0	0	0	0	1.2e-05	0	0	0	0	0	0	0	1.41e-05	0	0	5.81e-05	9.12e-05	0.00059134	0	0
SAR116_clade	0	0	0	0	0	0	0	0.000106557	0	0	0	0	0	0	0	0	0	0	2.51e-05	0	0	0	0	0	0	0	0	4.02e-05	0	1.2e-05	0	1.3e-05	3.95e-05	0.000697715	0	2.3e-05	0	0	0	0	0	0	0	0	0
unidentified_Saccharimonadales	0	0	0	0	0	0	0	1.33e-05	0	0	0	0	0	0	0	0	0	0	0	0	0	0	0	0	0	0	0	0	0	1.2e-05	0	0	0	0.00010175	0	1.15e-05	0	0	0	0	0.000465116	4.56e-05	0.000302882	0	0
p__unidentified_Bacteria;f__Anaerolineaceae	2.65e-05	0.000133809	0	0	0	0	0.000212846	1.33e-05	1.23e-05	0	0	0	1.26e-05	0	0	0	1.29e-05	1.14e-05	0	0	0	0	1.29e-05	0	0	0	0	8.04e-05	0	2.41e-05	0	0	0	0.000130822	0	1.15e-05	0	0	0	0	0	2.28e-05	0.000144229	7.32e-05	0
Hymenobacteraceae	1.33e-05	0	0.000487985	3.79e-05	1.27e-05	0	0	1.33e-05	1.23e-05	1.15e-05	3.34e-05	5.06e-05	0	0	1.21e-05	0	0	1.14e-05	2.51e-05	0	0	0	1.29e-05	0	1.49e-05	0	2.55e-05	0	0	3.61e-05	2.64e-05	0	0	0	2.66e-05	0	0	0	5.76e-05	0	0	0	0	0	0
Micromonosporaceae	0	0	5.28e-05	1.26e-05	0	0	1.25e-05	0	1.23e-05	0	1.11e-05	1.27e-05	0	0	0	0	0	0	0	0	0	0	3.88e-05	0	0	0	0	0	0	2.41e-05	0	2.59e-05	0	5.81e-05	1.33e-05	0	0	1.41e-05	0.000287857	0	5.81e-05	0.000113947	0.000129806	2.93e-05	0
Fimbriimonadaceae	0	0	1.32e-05	0	1.27e-05	0	0	0	0	0	0	0.000126545	0	1.27e-05	2.41e-05	1.22e-05	0	1.14e-05	0	0	0	0	0	0	4.46e-05	0	0	0	0	0	5.29e-05	0	0	0	6.65e-05	0	0	0	0.000287857	0	0	4.56e-05	0.000187498	0	0
Succinivibrionaceae	0	0	0	0	0	0	0	0	0	0	0	0	0	0.00017833	0	0	0	0	0	0	0	0	0.000219854	0	0	3.59e-05	0.000319256	5.36e-05	1.33e-05	0	0	0	1.32e-05	2.91e-05	0	1.15e-05	0	0	0	0	0	0	0	0	0
Chthoniobacteraceae	0	0	0.000131888	1.26e-05	1.27e-05	0	6.26e-05	0	0	0	0	0	6.29e-05	0	0	0	0	0	0	0	0	0	0	0	4.46e-05	0	5.11e-05	0	0	0	0	0	0	0	2.66e-05	0	0	0	0.000158321	0	3.88e-05	0	0.000173075	0	9.57e-05
Desulfobulbaceae	0	0	1.32e-05	0	0	0	0.000651058	5.33e-05	1.23e-05	0	2.23e-05	0	0	0	1.21e-05	1.22e-05	3.87e-05	2.29e-05	0	0	0	0	0	0	0	0	1.28e-05	0	0	0	0	0	0	1.45e-05	0	0	0	0	0	0	0	0	0	0	0
JG30-KF-CM45	5.3e-05	0	2.64e-05	0	0	2.2e-05	0	0	0	0	0	1.27e-05	2.52e-05	0	0	0	0	0	0	0	2.65e-05	0	0	0	0	0	0	0	0	0	0	0	0	0	0	0	0	0	0	0	0.000484496	0.000113947	2.88e-05	2.93e-05	4.1e-05
unidentified_SAR324_clade(Marine_group_B)	0	0	0	0	0	0	0	5.33e-05	0	0	0	0	0	0	0	0	0	0	8.77e-05	0	0	0	0	0	0	0	0	2.68e-05	0	1.2e-05	0	1.3e-05	0	0.000668644	0	0	0	0	0	0	0	0	0	0	0
AKYH767	0	0	0	0	0	0	0	0	0	0	0	0	0	0	0	0	0	0	0	0	0	0	0	0	0	0	0	0	0	0	0	0	0	0	0	0	0	0	0	0	0	4.56e-05	0.000793262	0	0
Methanobacteriaceae	3.98e-05	0	0	0	0	0	0	0	0	0	0	0	0	0	0	0	0	0	0	0	0	0	0	0	0	0	0	0	0	0	0	0	0	2.91e-05	0	0	0	0.000734743	2.88e-05	0	0	0	0	0	0
p__Acidobacteriota;f__Blastocatellaceae	9.28e-05	0.000163544	0.000237398	0	0	0	2.5e-05	0	1.23e-05	2.29e-05	1.11e-05	0.000101236	1.26e-05	0	0	0	0	0	0	0	0	0	0	0	0	0	0	1.34e-05	0	2.41e-05	0	0	0	0	0	0	0	1.41e-05	0	0	0	6.84e-05	0	1.46e-05	0
Bacteriovoracaceae	1.33e-05	0	0.000211021	0	0	0	3.76e-05	4e-05	1.23e-05	0	0	1.27e-05	0	0	0	0	0	0	0	0	0	0	0	0	2.98e-05	0	0	0	0	1.2e-05	0	1.3e-05	0	0.000145357	0	0	3.7e-05	0	0	5.71e-05	1.94e-05	4.56e-05	0.000115384	0	0
unidentified_Bacteria	0	0	0	0	0	0	3.76e-05	0	0	2.29e-05	0	0.000126545	1.26e-05	7.64e-05	0	2.44e-05	0	0	2.51e-05	0	0	0	0	0	0	0	0	0	0	0	0	0	0	0	0	0	0	2.83e-05	0	0	0.000368217	2.28e-05	0	4.39e-05	0
Cellvibrionaceae	0	0	0	0	0	0	0	0	0	0	0	6.33e-05	1.26e-05	3.82e-05	0	1.22e-05	0	0	0	0	0	0	0	0	0	0	0	0	0	2.41e-05	0	0	0	0	0	0	0	0	0	0	0	2.28e-05	0.00059134	0	0
p__unidentified_Bacteria;f__Chitinophagaceae	0	7.43e-05	0	6.31e-05	0	0	3.76e-05	0	1.23e-05	0	0	0	0.000314378	0	0	0	0	0	0	0	0	0	0	2.32e-05	0	0	0	0	0	0	0	0	0	0	0	0	0	0	0	0	0.000213178	2.28e-05	0	0	0
p__Bacteroidota;f__Saprospiraceae	0	0	0	0	0	1.1e-05	0	0	0	0	0	0	0	0	0	0	0	0	0	0	0	0	0	0	0	0	3.83e-05	0	0	0	0	0	0	0	0	0	0	0	0	0	7.75e-05	0.000159526	0.000432688	1.46e-05	0
p__unidentified_Bacteria;f__Erysipelotrichaceae	0	7.43e-05	0	0	0	0	0	0	0	0	0	0	0	0.000203806	0	0	0	0	0	0	0	2.41e-05	5.17e-05	0	0	0	5.11e-05	2.68e-05	2.66e-05	4.81e-05	0	0	0	0	0	1.15e-05	0	4.24e-05	1.44e-05	0	5.81e-05	4.56e-05	0	0	5.47e-05
SM2D12	0	0	0	0	1.27e-05	0	5.01e-05	1.33e-05	0	1.15e-05	0	0	0	0	0	0	0	0	0	0	0	0	0	0	0	0	1.28e-05	0	0	0	0	0	0	0	0	0	0	4.24e-05	0	0	3.88e-05	2.28e-05	0.000504803	0	0
Thermoanaerobaculaceae	5.3e-05	0	7.91e-05	3.79e-05	0	1.1e-05	1.25e-05	1.33e-05	0	0	0	3.8e-05	7.55e-05	2.55e-05	0	3.65e-05	2.58e-05	0	0	0	0	2.41e-05	0	0	8.93e-05	0	0	0	0	3.61e-05	3.97e-05	0	0	1.45e-05	3.99e-05	0	0	0	0	0	0	0	0	0	5.47e-05
Intrasporangiaceae	0	0	0.000118699	1.26e-05	0	1.1e-05	0	0	0	0	0	0	0	0	0	0	0	0	0	1.29e-05	0	0	3.88e-05	0	0	0	0	0	0	2.41e-05	0	0	0	0	0	0	0	1.41e-05	0	0	0.000368217	4.56e-05	4.33e-05	0	0
Nitrososphaeraceae	0	0	0	0	0	0	7.51e-05	0	0	0	0	0	0.000113176	1.27e-05	0	0	0	0	0	0	0	0	0	0	0	0	0	0	0	0	0	0	0	0.000247107	0	0	0	0	5.76e-05	0	0	2.28e-05	8.65e-05	0	6.84e-05
Saccharospirillaceae	0	0	0	0	0	0	0	6.66e-05	0	0	0	0	0	0	0	0	0	0	2.51e-05	0	0	0	0	0	0	0	0	1.34e-05	0	3.61e-05	5.29e-05	1.3e-05	1.32e-05	0.000392465	0	1.15e-05	0	0	0	0	0	4.56e-05	0	0	0
p__Bacteroidota;f__Barnesiellaceae	0	0	0.000118699	0	0	0	1.25e-05	0	0	0	0	3.8e-05	0	0	0	1.22e-05	0	0	0	0	0	0	0	0	0	0	0	0	0	0	0	5.18e-05	1.32e-05	0	0	1.15e-05	0	0.000183686	0	0	0	2.28e-05	0	0.000205053	0
LWQ8	1.33e-05	0	0.000118699	2.53e-05	0	0	1.25e-05	2.66e-05	0	0	0	0	0	0	0	0	0	0	0	0	0	0	0	0	0	0	1.28e-05	2.68e-05	0	0	0	0	0	0.000116286	0	0	0	0	0	0	0	2.28e-05	0.000259613	0	2.74e-05
Williamwhitmaniaceae	0	0	0	0	2.54e-05	1.1e-05	0.000388131	1.33e-05	0	0	0	0	0	0	0	2.44e-05	2.58e-05	2.29e-05	1.25e-05	1.29e-05	0	0	0	0	0	0	0	0	0	0	0	0	3.95e-05	0	0	0	0	4.24e-05	0	0	1.94e-05	0	1.44e-05	0	0
Competibacteraceae	1.33e-05	0	9.23e-05	0	0	0	0	2.66e-05	0	3.44e-05	0	0	7.55e-05	0	1.21e-05	0	0	0	0	0	0	0	1.29e-05	0	0	0	0	0	0	1.2e-05	0	0	0	0.00010175	0	0	0	0	0	0	7.75e-05	6.84e-05	0.000100961	0	0
Sporolactobacillaceae	0	0	0.000501174	0	2.54e-05	0	0	2.66e-05	0	1.15e-05	0	1.27e-05	0	0	0	0	0	0	0	0	0	0	1.29e-05	0	0	0	0	0	0	3.61e-05	0	0	0	0	0	0	0	0	0	0	0	0	0	0	0
p__unidentified_Bacteria;f__Diplorickettsiaceae	0	0	1.32e-05	0	0	0	0	1.33e-05	0	0	0	6.33e-05	0.000113176	0	0	2.44e-05	0	0	1.25e-05	0	0	0	0	0	1.49e-05	0	0	5.36e-05	0	0	1.32e-05	1.3e-05	0	0.000188964	0	0	0	0	0	0	9.69e-05	0	0	0	0
p__unidentified_Bacteria;f__Microscillaceae	1.33e-05	0	0.000276964	1.26e-05	0	0	6.26e-05	0	0	0	0	1.27e-05	2.52e-05	0	0	0	0	0	0	0	0	0	1.29e-05	0	0	0	2.55e-05	6.7e-05	0	0	0	0	0	2.91e-05	0	0	0	0	0	0	7.75e-05	0	0	0	0
Crocinitomicaceae	0	0	0.000131888	0	0	0	0	2.66e-05	1.23e-05	0	0	1.27e-05	0	0	0	0	0	0	0	0	0	0	0	0	0	1.2e-05	0	4.02e-05	0	1.2e-05	0	0	0	0.000174429	0	0	0	0	0	0	0	2.28e-05	0.000158652	0	0
Exiguobacteraceae	0	0	0	0	0	0	0	0	0	0	0	0	0	3.82e-05	0	0	0	0	0	0	0	0	0	0	1.49e-05	0	5.11e-05	0	0	0	2.64e-05	0	0	0	0.0003059	0	8.64e-05	0	0	5.71e-05	0	0	0	0	1.37e-05
AKIW781	0.000305003	0	6.59e-05	0	0	0	0	0	0	0	0	1.27e-05	0.000176052	0	0	0	0	0	0	0	0	0	0	0	2.98e-05	0	0	0	0	0	0	0	0	0	0	0	0	0	0	0	0	0	0	0	0
Rs-E47_termite_group	0	0.000579839	0	0	0	0	0	0	0	0	0	0	0	0	0	0	0	0	0	0	0	0	0	0	0	0	0	0	0	0	0	0	0	0	0	0	0	0	0	0	0	0	0	0	0
unidentified_SJA-28	0	0.000564972	0	0	0	0	0	0	0	0	0	0	0	0	0	0	0	0	0	0	0	0	0	0	0	0	0	0	0	0	0	0	0	0	0	0	0	0	0	0	0	0	0	0	0
Demequinaceae	0	0	0	0	0	0	0	2.66e-05	0	0	0	0	0	0	0	0	0	0	0	0	0	0	0	0	0	0	0	0	0	0	0	0	0	0.000116286	0	0	0	2.83e-05	0	0	0.000213178	0.000136737	2.88e-05	1.46e-05	0
Dermacoccaceae	0	0	0	0	0	0	0	5.33e-05	0	0	0	1.27e-05	0	0	0	0	2.58e-05	0	0	0	0	0	0	0	0	0	0	4.02e-05	0	0.000120311	0	1.3e-05	0	0.000261643	0	1.15e-05	0	0	0	0	0	2.28e-05	0	0	0
Holosporaceae	0	0	6.59e-05	1.26e-05	1.27e-05	0	0	1.33e-05	0	1.15e-05	0	0	0	0	0	0	0	0	0	0	0	0	0	0	0	0	2.55e-05	0	0	1.2e-05	0	0	0	0	0	0	0	0	0	0	0.000251938	0.000113947	0	2.93e-05	0
Amb-16S-1323	0	0	2.64e-05	0	0	0	0	0	0	0	0	0.000291055	0	2.55e-05	0	0	0	0	0	0	0	0	0	0	1.49e-05	0	0	0	0	1.2e-05	0	0	0	2.91e-05	7.98e-05	0	0	0	0	0	0	2.28e-05	2.88e-05	0	1.37e-05
Rhodospirillaceae	0	0	0	0	0	0	0	0	0	0	0	1.27e-05	0	0	0	0	0	0	0	0	0	0	1.29e-05	0	0	0	0	0	0	0	0	0	0	0	0	0	0	2.83e-05	0	0	1.94e-05	4.56e-05	0.000418265	0	0
Deferribacteraceae	0	7.43e-05	0	0	0	0	0	0	0	0	0	1.27e-05	0.000264078	0	1.21e-05	0	0	0	0	0	0	0	1.29e-05	1.16e-05	0	0	5.11e-05	8.04e-05	0	0	0	0	0	0	0	0	0	0	0	0	0	0	0	0	0
Verrucomicrobiaceae	0	0	1.32e-05	0	1.27e-05	0	3.76e-05	0	0	0	0	2.53e-05	0	0	0	0	0	0	1.25e-05	0	0	0	0	0	0	0	0	0	0	0	0	0	0	0	0	0	0	0	0	2.85e-05	0	0	0.000360573	0	0
p__unidentified_Bacteria;f__unidentified_Gammaproteobacteria	0	0	0	0	0	0	0	0	0	0	0	2.53e-05	0	0	0	0	0	0	0	1.29e-05	0	0	0	1.16e-05	0	0	0	1.34e-05	0	0	0	0	3.95e-05	0.000174429	0	1.15e-05	0	2.83e-05	0	0	5.81e-05	6.84e-05	2.88e-05	1.46e-05	0
p__unidentified_Bacteria;f__Desulfobulbaceae	0	0	0	0	0	0	0	5.33e-05	0	0	0	0	0	0	0	0	0	0	0	0	0	0	0	0	0	0	0	2.68e-05	0	7.22e-05	0	0	2.63e-05	0.000276179	0	0	0	0	0	0	0	0	0	1.46e-05	0
KF-JG30-B3	0	0	0.000171454	0	0	1.1e-05	1.25e-05	5.33e-05	0	0	0	6.33e-05	0	3.82e-05	0	0	0	0	0	0	0	0	0	0	0	0	0	0	0	2.41e-05	2.64e-05	0	0	0	3.99e-05	1.15e-05	0	0	0	0	0	0	0	0	0
Gracilibacteraceae	0	0	0.000342908	0	0	2.2e-05	0	1.33e-05	1.23e-05	1.15e-05	2.23e-05	0	0	0	0	0	0	0	0	0	0	0	1.29e-05	0	0	0	0	0	0	1.2e-05	0	0	0	0	0	0	0	0	0	0	0	0	0	0	0
p__unidentified_Bacteria;f__Solirubrobacteraceae	0	0	0	0	0	0	0	0	0	0	0	0	0	0	0	0	0	0	0	0	0	0	0	0	0	0	0	0	0	0	0	0	0	0	0	0	0	0	0	0	0	9.12e-05	0.000346151	0	0
Hungateiclostridiaceae	0	0	1.32e-05	0	0	0	0.000175285	0	2.46e-05	0	1.11e-05	7.59e-05	1.26e-05	0	0	1.22e-05	2.58e-05	3.43e-05	2.51e-05	0	0	0	0	0	0	0	0	0	0	2.41e-05	0	0	0	0	0	0	0	0	0	0	0	0	0	0	0
p__unidentified_Bacteria;f__Ilumatobacteraceae	0	0	0	0	0	0	0	0	0	0	0	1.27e-05	0	0	0	0	0	0	2.51e-05	0	0	0	2.59e-05	0	0	0	0	0	0	0	0	0	0	0.00010175	0	0	0	0	0	0	5.81e-05	9.12e-05	0.000115384	0	0
Anaeromyxobacteraceae	2.65e-05	0	0	0	0	4.39e-05	2.5e-05	0	1.23e-05	1.15e-05	1.11e-05	0	0	0	0	0	0	0	1.25e-05	0	0	0	0	0	0	0	0	1.34e-05	0	0	0	1.3e-05	0	0.00010175	0	0	0	0	0	0	9.69e-05	0	2.88e-05	2.93e-05	0
Pseudohongiellaceae	0	0	0	0	0	0	0	1.33e-05	0	0	0	0	0	0	0	0	0	0	3.76e-05	0	0	0	0	0	1.49e-05	0	0	0	0	2.41e-05	0	0	0	0.000261643	0	0	7.4e-05	0	0	0	0	0	0	0	0
c__unidentified_Bacteria;f__Sporichthyaceae	0	0	5.28e-05	3.79e-05	0	0	1.25e-05	1.33e-05	0	0	0	3.8e-05	0.000163477	0	2.41e-05	0	0	1.14e-05	3.76e-05	0	0	0	1.29e-05	1.16e-05	0	0	0	0	0	0	0	0	0	0	0	0	0	0	0	0	0	0	0	0	0
BSV26	0	0	0	0	0	0	0	0	0	0	0	0	0	0	0	0	0	0	0	0	0	0	0	0	0	0	0	0	0	0	0	0	0	0	5.32e-05	0	0	0	0	0	0	0	0.000346151	0	1.37e-05
Hydrogenophilaceae	2.65e-05	0	0	1.26e-05	1.27e-05	0	5.01e-05	0	3.69e-05	0	0	1.27e-05	0	0	0	0	0	0	0	0	0	0	0.000116393	1.16e-05	0	1.2e-05	5.11e-05	0	0	0	0	0	0	2.91e-05	0	0	0	1.41e-05	0	0	0	2.28e-05	0	0	0
Cryomorphaceae	0	0	0	0	0	0	0	2.66e-05	0	0	0	0	0	0	0	0	0	0	0	0	0	0	0	0	0	0	0	6.7e-05	0	0	0	0	0	0.00030525	0	0	0	0	0	0	0	0	0	0	0
Smithellaceae	0	0	0	0	0	2.2e-05	0.000225366	0	0	0	0	0	0	0	0	2.44e-05	0	0	0	0	0	0	0	0	0	0	0	0	0	0	0	0	6.58e-05	0	0	0	0	0	0	0	5.81e-05	0	0	0	0
Spirochaetaceae	0	0	0	0	0	0	0	0	0	0	0	0	0.000251503	7.64e-05	1.21e-05	0	0	2.29e-05	0	0	0	0	0	0	0	0	0	0	0	0	0	0	0	0	2.66e-05	0	0	0	0	0	0	0	0	0	0
WD2101_soil_group	0	0	0.000158265	0	0	0	3.76e-05	0	0	0	0	3.8e-05	0	0	0	0	0	0	0	0	0	0	1.29e-05	0	0	0	0	0	0	0	0	0	0	0	0	0	0	0	0	0	9.69e-05	0	4.33e-05	0	0
unidentified_SBR1031	0	0.000356824	0	0	0	0	0	0	0	0	0	0	0	0	0	0	0	0	0	0	0	0	0	0	0	0	0	0	0	0	0	0	0	0	0	0	0	2.83e-05	0	0	0	0	0	0	0
Longimicrobiaceae	0	0	3.96e-05	0	0	0	0	0	0	0	0	8.86e-05	0	0	0	0	0	0	0	0	0	0	0	0	0	0	0	0	0	0	2.64e-05	0	0	0	0	0	0	0	0	0	1.94e-05	0	0.000173075	2.93e-05	0
Nitrospinaceae	0	0	0	0	0	0	0	7.99e-05	0	0	0	0	0	0	0	0	0	0	2.51e-05	0	0	0	0	0	0	0	0	0	0	1.2e-05	0	0	5.26e-05	0.0002035	0	0	0	0	0	0	0	0	0	0	0
Barnesiellaceae	1.33e-05	0	0	0	0	1.1e-05	0	0	0	1.15e-05	2.23e-05	0	0	0	0	0	0	0	0	0	0	0	0	0	2.98e-05	0	0	0	0	0	0	0	0	0	0	0	0	0	7.2e-05	0	0	0	0	0	0.000205134
Chroococcidiopsaceae	2.65e-05	0	2.64e-05	0	6.34e-05	0	1.25e-05	0	0	0	1.11e-05	0	0	0	0	0	0	0	0	0	0	0	0	0	0	0	1.28e-05	0	0	0	0	0	0	0	0	0	0	2.83e-05	0	0	0.000155039	2.28e-05	0	0	0
p__Bacteroidota;f__Cryomorphaceae	0	0	0	0	0	0	0	6.66e-05	0	0	0	0	0	0	0	0	0	0	0	0	0	0	0	0	0	0	0	0	0	0	0	0	0	0.000174429	0	0	0	0	0	0	0	0	0.000115384	0	0
Ktedonobacteraceae	0	0	0.000118699	0	0	0	1.25e-05	0	0	0	0	6.33e-05	0	0	0	0	0	0	1.25e-05	0	0	0	0	0	0	0	0	0	0	0	0	0	0	0	0	0	0	0	0	0	9.69e-05	2.28e-05	0	2.93e-05	0
p__unidentified_Bacteria;f__Pedosphaeraceae	0	0	0.00010551	0	0	0	0	0	0	0	0	2.53e-05	7.55e-05	0	0	0	0	0	0	0	0	0	0	1.16e-05	0	0	0	8.04e-05	0	0	0	0	0	0	0	0	0	0	0	0	3.88e-05	0	1.44e-05	0	0
Phycisphaeraceae	0	0.000104074	0.000171454	0	0	0	5.01e-05	0	0	0	0	0	1.26e-05	0	0	0	0	0	0	0	0	0	0	0	0	0	0	0	0	0	0	0	0	0	0	0	0	0	0	0	0	0	0	0	0
Brevibacteriaceae	0	2.97e-05	6.59e-05	0	0	0	0	0	0	0	0	0	0	0	0	0	0	0	0	0	0	0	0	0	0	0	0	0	0	0	0	0	0	0	0	0	0	2.83e-05	5.76e-05	0	9.69e-05	2.28e-05	0	0	2.74e-05
Vermiphilaceae	0	0	0.000131888	0	0	0	7.51e-05	0	0	1.15e-05	0	0	0	0	0	0	0	0	0	0	0	0	1.29e-05	0	4.46e-05	0	0	0	0	2.41e-05	0	0	0	0	2.66e-05	0	0	0	0	0	0	0	0	0	0
unidentified_Marinimicrobia_(SAR406_clade)	0	0	0	0	0	0	0	1.33e-05	0	0	0	0	0	0	0	0	0	0	0	0	0	0	0	0	0	0	0	2.68e-05	0	2.41e-05	0	0	0	0.000261643	0	0	0	0	0	0	0	0	0	0	0
Chromobacteriaceae	0	0	0	0	0	0	0	0	0	0	0	0	0	0	0	0	0	0	0	0	0	0	0	0	0	0	0	0	0	0	0	0	0	0	0	0	0	1.41e-05	0	0	0.000310078	0	0	0	0
Desulfarculaceae	0	0	0	0	0	2.2e-05	0.000162764	0	0	0	2.23e-05	0	0	0	0	0	7.74e-05	0	0	0	0	0	0	0	0	0	0	0	0	0	0	0	3.95e-05	0	0	0	0	0	0	0	0	0	0	0	0
p__Proteobacteria;f__Micropepsaceae	0	0	1.32e-05	0	0	0	0.000100163	0	3.69e-05	3.44e-05	0	1.27e-05	7.55e-05	0	0	0	0	3.43e-05	1.25e-05	0	0	0	0	0	0	0	0	0	0	0	0	0	0	0	0	0	0	0	0	0	0	0	0	0	0
Cellulomonadaceae	1.33e-05	0	7.91e-05	1.26e-05	0	0	5.01e-05	0	0	0	0	1.27e-05	0	0	0	0	0	2.29e-05	0	0	0	0	6.47e-05	0	0	0	0	0	0	1.2e-05	0	0	0	2.91e-05	0	0	0	0	0	0	1.94e-05	0	0	0	0
unidentified_Rhodospirillales	0	0	0	0	0	0	0	0	0	0	0	0	0.000125751	0	0	0	0	0	0	0	0	0	0	2.32e-05	0	0	0	0	0	0	0	0	0	0	0	0	0	2.83e-05	0	0	0	6.84e-05	1.44e-05	0	5.47e-05
Sedimentibacteraceae	0	0	0	0	2.54e-05	1.1e-05	0.000212846	0	0	1.15e-05	0	0	0	0	0	0	0	2.29e-05	0	0	0	0	0	0	0	0	0	0	0	0	0	0	2.63e-05	0	0	0	0	0	0	0	0	0	0	0	0
Gallionellaceae	0	0	0	0	0	0	0	0	0	0	0	0	0	0	0	0	0	0	0	0	0	0	0	0	0	0	0	0	0	0	0	0	0	0	0	0	0	0	0	0	3.88e-05	2.28e-05	0.00024519	0	0
Myxococcaceae	0	0	0	0	0	0	0	0	0	0	0	0	0	3.82e-05	0	0	0	0	0	0	0	0	0	0	2.98e-05	0	0	0	0	0	0	0	0	0	0	0	0	4.24e-05	0	0	1.94e-05	4.56e-05	0.000129806	0	0
Anaerofustaceae	0	5.95e-05	0	0	0	0	0	0	0	0	0	0	0	0	0	0	0	0	0	0	0	0	0	0	0	8.37e-05	0	0	0	0	0	0	0	0	0	0	0	1.41e-05	0	8.56e-05	0	0	0	0	5.47e-05
Vagococcaceae	0	0	0	0	0	0	0	0	0	0	5.57e-05	0	0	0	0	0	0	0	0	0	0	0	0	0	0	0	0	0	0.000106442	0	0	1.3e-05	0	2.91e-05	0	9.22e-05	0	0	0	0	0	0	0	0	0
Chitinibacteraceae	0	0	0	0	0	0	0	0	0	0	0	0	0	0	0	0	0	0	0	0	0	0	0	0	0	0	0	0	0	0	0	0	0	0	0	0	0	1.41e-05	0	0	0.000193798	0	8.65e-05	0	0
p__unidentified_Bacteria;f__Christensenellaceae	0	0	0	0	0	0	8.76e-05	0	0	0	0	0	0	0	0	0	0	0	0	0	0	0	0	0	0	0	0	0	0	0	0	0	0	0	0	0	0	5.65e-05	8.64e-05	0	0	0	5.77e-05	0	0
p__unidentified_Bacteria;f__Ktedonobacteraceae	0	0	5.28e-05	0	0	0	0	0	0	0	0	0	0	0	0	0	0	0	0	0	0	0	0	0	0	0	0	0	0	0	0	0	0	0	0	0	0	0	0	0	0.000174419	0	5.77e-05	0	0
Rubritaleaceae	1.33e-05	0	0.000118699	0	0	0	1.25e-05	0	0	0	0	1.27e-05	0	0	0	0	0	0	0	0	0	0	0	0	0	0	1.28e-05	0	0	0	0	0	0	0	0	0	0	0	0	0	3.88e-05	0	5.77e-05	0	0
unidentified_Acidobacteriae	1.33e-05	0	0.000145077	1.26e-05	0	0	0	4e-05	0	0	1.11e-05	1.27e-05	0	0	0	0	0	0	0	0	0	0	0	0	0	0	0	0	0	2.41e-05	0	0	0	0	0	0	0	0	0	0	0	0	0	0	0
p__unidentified_Bacteria;f__Acetobacteraceae	0	0	0	2.53e-05	0	0	0	0	0	0	0	0	0.000150902	0	1.21e-05	0	1.29e-05	0	0	0	2.65e-05	0	0	1.16e-05	0	0	0	0	0	0	0	0	0	0	0	0	0	0	0	0	0	0	1.44e-05	0	0
Herpetosiphonaceae	0	0	0.00010551	0	0	0	0	0	0	0	0	0	0	0	0	0	0	0	0	0	0	0	0	0	0	0	0	0	0	1.2e-05	0	0	0	0	0	0	0	0	0	0	3.88e-05	6.84e-05	2.88e-05	0	0
Defluviicoccaceae	0	0	0	0	0	0	0	0	0	0	0	0	0	0	0	0	0	0	0	0	0	0	0	0	0	0	0	0	0	0	0	0	0	0	0	0	0	0	0	0	0.000251938	0	0	0	0
Nakamurellaceae	0	0	0	0	1.27e-05	0	0.000125203	0	0	0	0	0	0	0	0	0	0	1.14e-05	0	0	0	0	0	0	0	0	0	0	0	0	0	0	0	0	0	0	0	4.24e-05	0	0	0	0	5.77e-05	0	0
Rubrobacteriaceae	0	0	0	0	0	0	3.76e-05	0	0	0	0	0	0	0	0	0	0	0	0	0	0	0	0	0	0	0	2.55e-05	5.36e-05	0	0	0	0	0	0.000130822	0	0	0	0	0	0	0	0	0	0	0
p__unidentified_Bacteria;f__Neisseriaceae	0	0	0	0	0	0	0	0	0	0	0	0	0	0	0	0	0	0	0	0	0	0	0	0	0	0	0	0	0	0	0	0	0	0	0	0	0	0	0	0	0.000232558	0	1.44e-05	0	0
Cytophagaceae	0	0	0	0	0	0	0	0	0	0	0	0.000126545	2.52e-05	1.27e-05	0	1.22e-05	0	0	1.25e-05	0	0	0	0	1.16e-05	1.49e-05	0	0	0	0	0	0	0	0	0	2.66e-05	0	0	0	0	0	0	0	0	0	0
p__unidentified_Bacteria;f__Verrucomicrobiaceae	0	0	0	0	0	0	0	0	0	0	0	0	0	0	0	0	0	0	0	0	0	0	0	0	0	0	0	0	0	0	0	0	0	0	0	0	0	0	0	0	1.94e-05	9.12e-05	0.000129806	0	0
p__unidentified_Bacteria;f__Anaerovoracaceae	1.33e-05	0	0	0	0	0	8.76e-05	0	3.69e-05	0	0	0	0	0	0	0	1.29e-05	0	0	0	0	0	0	0	0	0	0	0	0	0	0	0	0	0	0	0	0	2.83e-05	0	0	0	0	5.77e-05	0	0
Holophagaceae	0	0	0	0	0	0	0	0	0	0	0	0	0	0	0	0	3.87e-05	0	0	0	0	0	0	0	0	0	0	0	0	0	0	0	0	0	0	0	0	1.41e-05	0	0	0.000116279	4.56e-05	1.44e-05	0	0
Thermomicrobiaceae	0	0	0	0	0	0	0	0	0	0	0	0	0	0	0	0	0	0	0	0	0	0	0	0	0	0	0	0	0	0	0	0	0	0	0	0	0	2.83e-05	0	0	5.81e-05	2.28e-05	8.65e-05	2.93e-05	0
Nannocystaceae	0	0	0	0	0	0	0	0	0	0	0	1.27e-05	0.000125751	0	0	3.65e-05	0	1.14e-05	0	0	2.65e-05	0	0	1.16e-05	0	0	0	0	0	0	0	0	0	0	0	0	0	0	0	0	0	0	0	0	0
Methylomirabilaceae	0	0	0	0	0	0	0	0	0	0	0	0	0	0	0	0	0	0	0	0	0	0	0	0	0	0	0	0	0	0	0	0	0	0	0	0	0	0	0	0	3.88e-05	0.000136737	4.33e-05	0	0
Leptospiraceae	0	7.43e-05	0	0	0	0	8.76e-05	0	0	0	0	0	0	0	0	0	0	0	0	0	0	0	0	0	0	0	0	0	0	0	0	0	2.63e-05	0	0	0	0	2.83e-05	0	0	0	0	0	0	0
Inquilinaceae	0	0	0	0	0	0	0	0	0	0	0	0	0	0	0	0	0	0	0	0	0	0	0	0	0	0	0	0	0	0	0	0	0	0	0	0	0	0	0	0	0	0	0.000216344	0	0
Spongiibacteraceae	0	0	0	0	0	0	8.76e-05	0	0	1.15e-05	0	0	2.52e-05	5.1e-05	0	0	0	0	0	0	0	0	0	0	0	0	0	0	0	0	0	0	0	0	0	0	0	0	0	0	0	0	0	0	4.1e-05
Sulfurovaceae	1.33e-05	0	1.32e-05	0	0	0	0.000112683	0	0	0	0	1.27e-05	2.52e-05	0	0	0	0	0	0	0	0	0	3.88e-05	0	0	0	0	0	0	0	0	0	0	0	0	0	0	0	0	0	0	0	0	0	0
Wohlfahrtiimonadaceae	0	0	0	0	0	0	0	0	0	0	0	0	0	0	0	0	0	0	0	0	0	0	0	0	0	0	0	0	0	0	0	0	0	0	0	0	0	0	0	0	0	0	0.000187498	1.46e-05	0
Leptotrichiaceae	1.33e-05	0	0	0	0	0	0	0	0	1.15e-05	0	0	0	0	0	0	0	0	0	0	0	0	5.17e-05	2.32e-05	0	0	0	0	0	0	0	0	0	0	0	0	0	0	0	0	0	0	4.33e-05	2.93e-05	2.74e-05
p__unidentified_Bacteria;f__Synergistaceae	3.98e-05	0	0	0	0	1.1e-05	8.76e-05	4e-05	0	0	0	0	0	0	0	0	0	0	0	0	0	0	0	0	0	0	0	0	0	0	0	0	0	0	0	0	0	0	0	0	1.94e-05	0	0	0	0
Thioglobaceae	0	0	0	0	0	0	0	0	0	0	0	0	0	0	0	0	0	0	0	0	0	0	0	0	0	0	0	1.34e-05	0	0	0	1.3e-05	0	0.000159893	0	1.15e-05	0	0	0	0	0	0	0	0	0
Shewanellaceae	0	0	6.59e-05	2.53e-05	0	2.2e-05	1.25e-05	0	0	1.15e-05	0	0	0	0	0	0	0	0	0	0	0	0	0	0	0	0	1.28e-05	0	0	0	0	0	0	0	0	0	0	0	0	0	0	4.56e-05	0	0	0
Fibrobacteraceae	0	0	0	0	0	0	0	0	0	0	0	0	0	0	0	0	0	0	0	0	0	0	0	0	0	0	0	0	0	0	0	0	0	0	0	0	0	0	0	0	0	6.84e-05	0	0	0.00012308
Caldilineaceae	0	0	0	0	0	0	0	0	0	0	0	0	0	0	0	0	0	0	0	1.29e-05	0	0	0	0	0	0	6.39e-05	0	0	0	0	0	0	0	0	0	0	0	0	0	0	0.000113947	0	0	0
p__unidentified_Bacteria;f__Polyangiaceae	0	0	0	0	0	0	0	0	0	0	0	5.06e-05	0	0	1.21e-05	1.22e-05	0	0	0	0	0	0	2.59e-05	0	0	0	0	0	0	4.81e-05	0	0	0	0	2.66e-05	0	0	0	0	0	0	0	0	0	1.37e-05
Roseiflexaceae	0	0	0	0	0	0	0	1.33e-05	0	0	0	0	0	0	0	0	0	0	0	0	0	0	3.88e-05	0	0	0	0	0	0	0	2.64e-05	2.59e-05	0	0	1.33e-05	0	0	0	0	0	0	0	5.77e-05	0	1.37e-05
Methanothermobacteriaceae	0	0	0	0	0	0	0	0	0	0	0	0	0	0	0	0	0	0	0	0	0	0	0	0	0	0	0	0	0	0	0	0	0	0.000188964	0	0	0	0	0	0	0	0	0	0	0
p__Proteobacteria;f__Rhodospirillaceae	0	0	0	0	0	0	0.000112683	0	0	0	0	0	0	0	0	0	0	5.72e-05	0	0	0	0	0	0	0	0	1.28e-05	0	0	0	0	0	0	0	0	0	0	0	0	0	0	0	0	0	0
Defluviitaleaceae	0	0	9.23e-05	0	0	1.1e-05	0	0	0	2.29e-05	0	0	0	0	0	0	0	0	0	0	0	0	0	0	2.98e-05	0	0	0	0	2.41e-05	0	0	0	0	0	0	0	0	0	0	0	0	0	0	0
Thermaceae	2.65e-05	0	0	0	0	0	0	0	0	0	0	0	0	0	0	0	0	0	0	0	0	0	0	0	0	0	0	0	0	0	0	0	0	0	0	0	0	0	0	0	0	2.28e-05	0.000129806	0	0
Parvibaculaceae	0	0	0	0	0	0	0.000125203	2.66e-05	0	0	0	0	0	0	0	0	0	0	0	0	0	0	0	0	0	0	0	0	0	0	0	0	0	0	0	0	0	0	0	0	0	2.28e-05	0	0	0
Limnochordaceae	0	0	0	0	0	0	0	0	0	0	0	0	0	0	0	0	0	0	0	0	0	0	0	0	0	0	0	0	0	0	0	0	0	0	0	0	0	0	0.000172714	0	0	0	0	0	0
A0839	0	0	3.96e-05	0	0	0	2.5e-05	0	0	0	0	0	0	0	0	0	0	0	0	0	0	0	0	0	1.49e-05	0	0	0	0	0	1.32e-05	0	0	0	6.65e-05	0	1.23e-05	0	0	0	0	0	0	0	0
Halothiobacillaceae	0	0	0	0	0	0	0.000162764	0	0	0	0	0	0	0	0	0	0	0	0	0	0	0	0	0	0	0	0	0	0	0	0	0	0	0	0	0	0	0	0	0	0	0	0	0	0
p__Myxococcota;f__Myxococcaceae	0	0	0	3.79e-05	2.54e-05	0	0	0	0	0	4.46e-05	0	0	0	0	0	0	0	0	0	0	0	1.29e-05	0	0	0	0	0	0	0	0	0	0	0	0	0	0	0	0	0	3.88e-05	0	0	0	0
Elsteraceae	0	0	0	0	0	0	0	0	0	0	0	0	0	0	0	0	0	0	0	0	0	0	0	0	2.98e-05	0	0	0	0	0	0	0	0	0	0	0	0	0	0	0	5.81e-05	0	2.88e-05	0	4.1e-05
env.OPS_17	0	0	0	0	0	0	0	0	0	0	0	0	0	0	0	0	0	0	0	0	0	0	0	0	0	0	2.55e-05	0	0	0	0	0	0	0	0	0	0	0	0	0	5.81e-05	4.56e-05	0	0	2.74e-05
Thermicanaceae	0	0	7.91e-05	0	0	0	0	2.66e-05	0	0	0	5.06e-05	0	0	0	0	0	0	0	0	0	0	0	0	0	0	0	0	0	0	0	0	0	0	0	0	0	0	0	0	0	0	0	0	0
Entotheonellaceae	0	0	2.64e-05	0	0	0	3.76e-05	0	0	0	0	0	0	0	0	0	0	0	0	0	0	0	0	0	0	0	0	1.34e-05	0	4.81e-05	0	0	0	0	2.66e-05	0	0	0	0	0	0	0	0	0	0
unidentified_Clostridia_UCG-014	0	0	2.64e-05	0	0	0	0	0	0	0	0	2.53e-05	0	0	0	0	0	0	0	0	0	0	1.29e-05	0	0	0	0	0	0	0	0	0	0	0	0	0	0	0	0	0	3.88e-05	4.56e-05	0	0	0
p__unidentified_Bacteria;f__Solimonadaceae	0	0	2.64e-05	0	0	0	2.5e-05	0	0	0	0	0	0	3.82e-05	0	0	0	0	0	0	0	0	0	0	0	0	0	0	0	0	0	0	0	0	3.99e-05	0	0	0	0	0	1.94e-05	0	0	0	0
Porphyromonadaceae	0	0	0.00010551	0	0	0	0	0	0	0	0	0	0	0	0	0	0	0	0	0	0	0	2.59e-05	0	0	0	0	0	0	1.2e-05	0	0	0	0	0	0	0	0	0	0	0	0	0	0	0
Methanomethylophilaceae	0	0	0	0	0	0	0	0	0	0	0	0	0.000100601	0	0	0	0	0	0	0	0	0	0	0	0	0	3.83e-05	0	0	0	0	0	0	0	0	0	0	0	0	0	0	0	0	0	0
p__unidentified_Bacteria;f__Spirochaetaceae	0	0	0	1.26e-05	0	1.1e-05	0.000100163	0	0	0	0	0	0	0	0	0	0	0	0	0	0	0	0	0	0	0	0	0	0	0	0	0	0	1.45e-05	0	0	0	0	0	0	0	0	0	0	0
Clade_III	3.98e-05	0	0	0	1.27e-05	2.2e-05	2.5e-05	2.66e-05	0	1.15e-05	0	0	0	0	0	0	0	0	0	0	0	0	0	0	0	0	0	0	0	0	0	0	0	0	0	0	0	0	0	0	0	0	0	0	0
Opitutaceae	0	0	9.23e-05	0	0	0	0	0	0	0	0	0	0	0	0	0	0	0	0	0	0	0	0	0	0	0	0	0	0	0	0	0	0	4.36e-05	0	0	0	0	0	0	0	0	0	0	0
B1-7BS	0	0	0	0	0	0	0.000112683	0	0	0	0	0	0	0	0	0	0	2.29e-05	0	0	0	0	0	0	0	0	0	0	0	0	0	0	0	0	0	0	0	0	0	0	0	0	0	0	0
Methyloligellaceae	0	0	0	0	0	0	0	0	0	0	0	0	2.52e-05	0	0	0	0	0	0	0	0	0	0	0	0	0	1.28e-05	0	0	0	0	0	0	0	0	0	0	0	0	0	9.69e-05	0	0	0	0
Isosphaeraceae	0	0	0	0	0	0	2.5e-05	0	0	0	0	0	0	0	0	0	0	0	0	0	0	0	0	0	0	0	0	0	0	0	0	0	0	0	0	0	0	0	0	0	3.88e-05	0	0	0	6.84e-05
Anaplasmataceae	0	0	0	0	0	0	0	0	0	0	0	0	0	0	0	0	0	0	0	0	0	0	0	0	0	0	0	0	0	0	0	0	0	0	0	0	0	5.65e-05	0	0	0	4.56e-05	2.88e-05	0	0
p__Myxococcota;f__Sandaracinaceae	0	0	0	0	0	0	0	0	0	0	0	0	0	0	0	0	0	0	0	0	0	0	0	0	0	0	0	0	0	0	0	0	0	0	0	0	0	0	0	0	0.000116279	0	0	1.46e-05	0
Puniceicoccaceae	0	0	0	0	0	0	0	0	0	0	0	0	0	0	0	0	0	0	1.25e-05	0	0	0	0	0	0	0	0	0	0	0	0	0	0	0.000116286	0	0	0	0	0	0	0	0	0	0	0
AB1	0	0	0	0	0	0	0	1.33e-05	0	0	0	8.86e-05	0	0	0	0	0	0	0	0	0	0	0	0	0	0	0	0	0	2.41e-05	0	0	0	0	0	0	0	0	0	0	0	0	0	0	0
GW2011_GWC1_47_15	0	0	0	0	0	0	0	0	0	0	0	0	0.000125751	0	0	0	0	0	0	0	0	0	0	0	0	0	0	0	0	0	0	0	0	0	0	0	0	0	0	0	0	0	0	0	0
Terrimicrobiaceae	0	0	0	0	0	0	0	0	0	0	0	0	0	0	0	0	0	0	0	0	0	0	0	0	0	0	0	2.68e-05	0	0	0	0	0	8.72e-05	0	1.15e-05	0	0	0	0	0	0	0	0	0
Arcobacteraceae	0	0	3.96e-05	0	0	0	5.01e-05	1.33e-05	0	0	2.23e-05	0	0	0	0	0	0	0	0	0	0	0	0	0	0	0	0	0	0	0	0	0	0	0	0	0	0	0	0	0	0	0	0	0	0
p__unidentified_Bacteria;f__Eubacteriaceae	0	0	0	0	0	0	0.000100163	0	0	2.29e-05	0	0	0	0	0	0	0	0	0	0	0	0	0	0	0	0	0	0	0	0	0	0	0	0	0	0	0	0	0	0	0	0	0	0	0
p__unidentified_Bacteria;f__Sutterellaceae	0	0	0	0	0	0	0	0	0	0	0	0	0	1.27e-05	0	0	0	0	3.76e-05	0	0	0	0	0	1.49e-05	0	0	0	0	0	0	0	0	0	2.66e-05	0	0	0	0	0	0	0	0	0	2.74e-05
p__unidentified_Bacteria;f__Peptococcaceae	0	0.000118941	0	0	0	0	0	0	0	0	0	0	0	0	0	0	0	0	0	0	0	0	0	0	0	0	0	0	0	0	0	0	0	0	0	0	0	0	0	0	0	0	0	0	0
unidentified_Vicinamibacterales	0	0	9.23e-05	0	0	0	0	1.33e-05	0	1.15e-05	0	0	0	0	0	0	0	0	0	0	0	0	0	0	0	0	0	0	0	0	0	0	0	0	0	0	0	0	0	0	0	0	0	0	0
Babeliaceae	0	0	7.91e-05	0	0	0	0	0	0	0	0	2.53e-05	0	0	0	0	0	0	0	0	0	0	0	0	0	0	0	0	0	1.2e-05	0	0	0	0	0	0	0	0	0	0	0	0	0	0	0
ST-12K33	0	0	6.59e-05	0	0	0	0	0	0	0	0	2.53e-05	0	0	0	0	0	0	0	0	0	0	0	0	0	0	0	0	0	2.41e-05	0	0	0	0	0	0	0	0	0	0	0	0	0	0	0
p__unidentified_Bacteria;f__Prevotellaceae	0	0	0	0	0	0	0	0	0	0	0	0	0	8.92e-05	0	0	0	0	0	0	0	0	0	0	0	0	0	0	0	0	0	2.59e-05	0	0	0	0	0	0	0	0	0	0	0	0	0
Orbaceae	0	0	0	1.26e-05	0	0	0	0	0	0	0	0	7.55e-05	0	0	0	0	0	0	0	0	0	0	0	0	0	1.28e-05	0	0	0	0	0	0	0	0	0	0	1.41e-05	0	0	0	0	0	0	0
Geopsychrobacteraceae	0	0	0	0	0	0	0	0	0	0	0	0	0	0	0	0	0	0	0	0	0	0	0	0	0	0	0	0	0	0	0	0	0	0	0	0	0	0	0	0	0	0.000113947	0	0	0
AKYG1722	1.33e-05	1.49e-05	0	0	0	0	0	0	0	0	0	0	0	0	0	0	0	0	0	0	0	0	0	0	0	0	0	0	0	0	0	0	0	0	0	0	0	0	0	0	3.88e-05	4.56e-05	0	0	0
p__unidentified_Bacteria;f__Oligoflexaceae	0	0	2.64e-05	0	0	1.1e-05	0	0	0	0	0	0	0	0	0	0	0	0	0	0	0	0	0	0	0	0	0	0	0	0	0	0	0	0	0	0	0	0	0	0	0	4.56e-05	0	2.93e-05	0
Caloramatoraceae	0	0	0	0	0	0	7.51e-05	1.33e-05	0	0	0	0	0	0	0	0	0	0	0	0	0	0	0	0	0	0	0	0	0	0	0	0	0	0	0	0	0	0	0	0	0	2.28e-05	0	0	0
p__unidentified_Bacteria;f__Hungateiclostridiaceae	0	0	0	0	0	0	7.51e-05	0	2.46e-05	0	1.11e-05	0	0	0	0	0	0	0	0	0	0	0	0	0	0	0	0	0	0	0	0	0	0	0	0	0	0	0	0	0	0	0	0	0	0
p__unidentified_Bacteria;f__Acidobacteriaceae_(Subgroup_1)	0	0	0	0	0	0	0	0	0	0	0	0	0	0	0	0	0	0	0	0	0	0	0	0	0	0	0	0	0	0	0	0	0	0	0	0	0	0	0	0	3.88e-05	2.28e-05	4.33e-05	0	0
MWH-UniP1_aquatic_group	0	0	0	0	0	0	0	0	0	0	0	0	0	0	0	0	0	0	0	0	0	0	0	0	0	0	0	0	0	0	0	0	0	0.00010175	0	0	0	0	0	0	0	0	0	0	0
Syntrophomonadaceae	0	0	0	0	2.54e-05	0	7.51e-05	0	0	0	0	0	0	0	0	0	0	0	0	0	0	0	0	0	0	0	0	0	0	0	0	0	0	0	0	0	0	0	0	0	0	0	0	0	0
Caldicoprobacteraceae	0	0	0	0	0	0	3.76e-05	0	0	0	0	0	0	0	0	0	0	1.14e-05	0	0	0	0	0	0	0	0	0	0	0	0	0	0	0	0	0	0	0	0	0	0	1.94e-05	0	0	2.93e-05	0
p__unidentified_Bacteria;f__Vicinamibacteraceae	0	0	1.32e-05	0	0	0	0	0	0	0	0	2.53e-05	2.52e-05	0	0	0	0	0	0	0	0	0	0	0	0	0	2.55e-05	0	0	0	0	0	0	0	0	0	0	0	0	0	0	0	0	0	0
Nitrosococcaceae	0	0	0	0	0	0	0	0	0	0	0	8.86e-05	0	0	0	0	0	0	0	0	0	0	0	0	0	0	0	0	0	0	0	0	0	0	0	0	0	0	0	0	0	0	0	0	0
JG30-KF-AS9	0	0	0	0	0	0	0	0	0	0	0	0	0	0	0	0	0	0	0	0	0	0	0	0	0	0	0	0	0	0	0	0	0	0	0	0	0	0	0	0	5.81e-05	0	0	2.93e-05	0
NS9_marine_group	0	0	0	0	0	0	0	0	0	0	0	0	0	0	0	0	0	0	0	0	0	0	0	0	0	0	0	0	0	0	0	0	0	8.72e-05	0	0	0	0	0	0	0	0	0	0	0
FTLpost3	0	0	0	0	0	0	7.51e-05	0	0	0	1.11e-05	0	0	0	0	0	0	0	0	0	0	0	0	0	0	0	0	0	0	0	0	0	0	0	0	0	0	0	0	0	0	0	0	0	0
Magnetospirillaceae	0	0	0	0	0	0	0	0	0	0	0	0	0	0	0	0	0	0	0	0	0	0	0	0	0	0	0	0	0	0	0	0	0	0	0	0	0	0	0	0	0	0	0	4.39e-05	4.1e-05
p__unidentified_Bacteria;f__Reyranellaceae	0	0	0	0	0	0	0	0	0	0	0	5.06e-05	0	0	1.21e-05	0	0	0	0	0	0	0	0	0	0	0	0	0	0	0	0	0	0	0	0	0	0	0	0	0	1.94e-05	0	0	0	0
Sneathiellaceae	0	0	0	0	0	0	0	0	0	0	0	0	0	0	0	0	0	0	0	0	0	0	0	0	0	0	0	0	0	0	0	0	0	0	0	0	0	0	0	0	7.75e-05	0	0	0	0
unidentified_Ferrovibrionales	0	0	0	0	0	0	0	0	0	0	0	0	0	0	0	0	0	0	0	0	0	0	0	0	0	0	0	0	0	0	0	0	0	0	0	0	0	0	0	0	7.75e-05	0	0	0	0
p__Bacteroidota;f__Paludibacteraceae	0	0	0	0	0	0	6.26e-05	1.33e-05	0	0	0	0	0	0	0	0	0	0	0	0	0	0	0	0	0	0	0	0	0	0	0	0	0	0	0	0	0	0	0	0	0	0	0	0	0
Acidithiobacillaceae	0	0	0	0	0	0	6.26e-05	0	0	0	0	0	0	0	0	0	0	0	1.25e-05	0	0	0	0	0	0	0	0	0	0	0	0	0	0	0	0	0	0	0	0	0	0	0	0	0	0
p__Firmicutes;f__Caloramatoraceae	0	0	0	1.26e-05	0	0	0	0	0	0	0	0	5.03e-05	0	0	1.22e-05	0	0	0	0	0	0	0	0	0	0	0	0	0	0	0	0	0	0	0	0	0	0	0	0	0	0	0	0	0
Sulfuricellaceae	0	0	0	0	0	0	7.51e-05	0	0	0	0	0	0	0	0	0	0	0	0	0	0	0	0	0	0	0	0	0	0	0	0	0	0	0	0	0	0	0	0	0	0	0	0	0	0
unidentified_Gastranaerophilales	0	7.43e-05	0	0	0	0	0	0	0	0	0	0	0	0	0	0	0	0	0	0	0	0	0	0	0	0	0	0	0	0	0	0	0	0	0	0	0	0	0	0	0	0	0	0	0
p__unidentified_Bacteria;f__Xanthomonadaceae	2.65e-05	0	0	0	0	0	0	0	0	0	0	0	0	0	0	0	0	0	0	0	0	0	0	0	0	0	0	0	0	0	0	0	0	0	0	0	0	0	0	0	0	4.56e-05	0	0	0
Vulgatibacteraceae	0	0	0	0	0	0	0	0	0	0	0	0	0	0	0	0	0	0	0	0	0	0	0	0	0	0	0	0	0	0	2.64e-05	0	0	0	0	0	0	0	0	0	0	4.56e-05	0	0	0
p__unidentified_Bacteria;f__Hyphomonadaceae	3.98e-05	0	0	0	0	0	0	0	0	0	0	0	0	0	0	0	0	0	0	0	0	0	0	0	2.98e-05	0	0	0	0	0	0	0	0	0	0	0	0	0	0	0	0	0	0	0	0
unidentified_Coriobacteriales	5.3e-05	0	0	0	0	0	0	0	0	0	0	0	0	0	0	0	0	0	0	0	0	0	0	0	0	0	0	0	0	0	0	0	0	0	0	0	0	1.41e-05	0	0	0	0	0	0	0
unidentified_Sericytochromatia	0	0	0	0	0	0	6.26e-05	0	0	0	0	0	0	0	0	0	0	0	0	0	0	0	0	0	0	0	0	0	0	0	0	0	0	0	0	0	0	0	0	0	0	0	0	0	0
p__unidentified_Bacteria;f__Geminicoccaceae	0	0	0	0	0	0	3.76e-05	0	0	0	0	0	0	0	0	0	0	0	0	0	0	0	0	0	0	0	0	0	0	0	0	0	0	0	0	0	0	0	0	0	0	2.28e-05	0	0	0
p__Proteobacteria;f__Ectothiorhodospiraceae	0	0	0	0	0	0	0	0	0	0	0	0	0	0	0	0	0	0	0	0	0	0	0	0	0	0	0	0	0	0	0	0	0	5.81e-05	0	0	0	0	0	0	0	0	0	0	0
Bradymonadaceae	0	0	0	0	0	0	0	0	0	0	0	0	0	0	0	0	0	0	0	0	0	0	0	0	0	0	0	0	0	0	0	0	0	0	0	0	0	1.41e-05	0	0	1.94e-05	2.28e-05	0	0	0
p__unidentified_Bacteria;f__Flavobacteriaceae	0	0	0	0	0	0	0	0	0	0	0	0	0	0	0	0	0	0	0	1.29e-05	0	0	2.59e-05	0	0	0	0	0	0	0	0	0	0	0	0	0	0	0	0	0	0	0	0	1.46e-05	0
MWH-CFBk5	0	0	0	0	0	0	0	0	0	0	0	0	0	0	0	0	0	0	0	0	0	0	0	0	0	0	0	0	0	0	0	0	0	0	0	0	0	0	0	0	0	2.28e-05	2.88e-05	0	0
Stappiaceae	0	0	0	0	0	0	2.5e-05	0	0	0	0	0	0	0	0	0	0	0	0	0	0	0	0	0	0	0	0	0	0	0	2.64e-05	0	0	0	0	0	0	0	0	0	0	0	0	0	0
Oligoflexaceae	0	0	0	1.26e-05	0	0	0	0	0	0	0	0	3.77e-05	0	0	0	0	0	0	0	0	0	0	0	0	0	0	0	0	0	0	0	0	0	0	0	0	0	0	0	0	0	0	0	0
p__unidentified_Bacteria;f__Cyclobacteriaceae	0	0	0	0	0	0	0	0	0	0	0	1.27e-05	0	0	0	0	0	0	0	0	0	0	0	0	0	0	0	0	0	0	0	0	0	0	0	0	0	1.41e-05	0	0	1.94e-05	0	0	0	0
Nitrosotaleaceae	0	0	0	0	0	0	0	0	0	0	0	0	0	0	0	0	0	0	0	0	0	0	0	0	0	0	0	0	0	0	0	0	0	0	0	0	0	0	0	0	0	4.56e-05	0	0	0
unidentified_Oscillospirales	0	0	0	0	0	0	0	0	0	0	0	0	0	0	0	0	0	0	0	0	0	0	0	0	0	0	0	0	0	0	0	0	0	0	0	0	0	0	0	0	0	4.56e-05	0	0	0
unidentified_Gracilibacteria	0	0	0	0	0	0	0	0	0	0	0	0	0	0	0	0	0	0	0	0	0	0	0	0	0	0	0	0	0	0	0	0	0	0	0	0	0	0	0	0	0	0	4.33e-05	0	0
URHD0088	0	0	0	0	0	0	0	0	0	0	0	0	0	0	0	0	0	0	0	0	0	0	0	0	0	0	0	0	0	0	0	0	0	0	0	0	0	0	0	0	0	0	4.33e-05	0	0
Desulfobaccaceae	0	0	0	0	0	0	0	0	0	0	0	0	0	0	0	0	0	0	0	0	0	0	0	0	0	0	0	0	0	0	0	0	0	0	0	0	0	0	0	0	3.88e-05	0	0	0	0
p__unidentified_Bacteria;f__Magnetospirillaceae	0	0	0	0	0	0	0	0	0	0	0	0	0	0	0	0	0	0	0	0	0	0	0	0	0	0	0	0	0	0	0	0	0	0	0	0	0	0	0	0	3.88e-05	0	0	0	0
Xiphinematobacteraceae	0	0	0	0	0	0	0	0	0	0	0	0	0	0	0	0	0	0	0	0	0	0	0	0	0	0	0	0	0	0	0	0	0	0	0	0	0	0	0	0	3.88e-05	0	0	0	0
p__unidentified_Bacteria;f__Fibrobacteraceae	0	0	1.32e-05	0	2.54e-05	0	0	0	0	0	0	0	0	0	0	0	0	0	0	0	0	0	0	0	0	0	0	0	0	0	0	0	0	0	0	0	0	0	0	0	0	0	0	0	0
Bacteroidetes_BD2-2	0	0	0	0	0	0	0	0	0	0	0	0	0	0	0	0	0	0	0	0	0	0	0	0	0	0	3.83e-05	0	0	0	0	0	0	0	0	0	0	0	0	0	0	0	0	0	0
Elusimicrobiaceae	0	0	0	0	0	0	0	0	0	0	0	0	0	0	0	0	0	0	0	0	0	0	0	0	0	0	3.83e-05	0	0	0	0	0	0	0	0	0	0	0	0	0	0	0	0	0	0
p__unidentified_Bacteria;f__Hyphomicrobiaceae	0	0	0	0	0	0	0	0	0	0	0	0	0	0	0	0	0	0	0	0	0	0	0	0	0	0	3.83e-05	0	0	0	0	0	0	0	0	0	0	0	0	0	0	0	0	0	0
unidentified_Limnochordia	0	0	0	0	0	0	0	0	0	0	0	0	0	0	0	0	0	0	0	0	0	0	0	0	0	0	3.83e-05	0	0	0	0	0	0	0	0	0	0	0	0	0	0	0	0	0	0
Sporomusaceae	0	0	0	0	0	0	3.76e-05	0	0	0	0	0	0	0	0	0	0	0	0	0	0	0	0	0	0	0	0	0	0	0	0	0	0	0	0	0	0	0	0	0	0	0	0	0	0
Methanosaetaceae	0	0	0	0	0	0	1.25e-05	0	0	1.15e-05	0	0	0	0	0	0	0	0	0	0	0	0	0	0	0	0	0	0	0	0	0	0	1.32e-05	0	0	0	0	0	0	0	0	0	0	0	0
unidentified_Microgenomatia	0	0	0	0	0	3.29e-05	0	0	0	0	0	0	0	0	0	0	0	0	0	0	0	0	0	0	0	0	0	0	0	0	0	0	0	0	0	0	0	0	0	0	0	0	0	0	0
Caedibacteraceae	0	2.97e-05	0	0	0	0	0	0	0	0	0	0	0	0	0	0	0	0	0	0	0	0	0	0	0	0	0	0	0	0	0	0	0	0	0	0	0	0	0	0	0	0	0	0	0
c__unidentified_Bacteria;f__Pirellulaceae	0	0	0	0	0	0	0	0	0	0	0	0	0	0	0	0	0	0	0	0	0	0	0	0	0	0	0	0	0	0	0	0	0	0	0	0	0	0	0	0	0	0	2.88e-05	0	0
p__unidentified_Bacteria;f__Geobacteraceae	0	0	0	0	0	0	0	0	0	0	0	0	0	0	0	0	0	0	0	0	0	0	0	0	0	0	0	0	0	0	0	0	0	0	0	0	0	0	0	0	0	0	2.88e-05	0	0
Criblamydiaceae	0	0	2.64e-05	0	0	0	0	0	0	0	0	0	0	0	0	0	0	0	0	0	0	0	0	0	0	0	0	0	0	0	0	0	0	0	0	0	0	0	0	0	0	0	0	0	0
unidentified_JGI_0000069-P22	0	0	0	0	0	0	0	0	0	0	0	0	0	0	0	0	0	0	0	0	0	0	0	0	0	0	2.55e-05	0	0	0	0	0	0	0	0	0	0	0	0	0	0	0	0	0	0
Syntrophorhabdaceae	0	0	0	0	0	0	1.25e-05	0	0	0	0	0	0	0	0	0	1.29e-05	0	0	0	0	0	0	0	0	0	0	0	0	0	0	0	0	0	0	0	0	0	0	0	0	0	0	0	0
p__Proteobacteria;f__Legionellaceae	0	0	0	0	0	0	0	0	0	0	0	2.53e-05	0	0	0	0	0	0	0	0	0	0	0	0	0	0	0	0	0	0	0	0	0	0	0	0	0	0	0	0	0	0	0	0	0
Coleofasciculaceae	0	0	0	0	0	0	0	0	0	0	0	0	2.52e-05	0	0	0	0	0	0	0	0	0	0	0	0	0	0	0	0	0	0	0	0	0	0	0	0	0	0	0	0	0	0	0	0
Bacteroidetes_vadinHA17	0	0	0	0	0	0	2.5e-05	0	0	0	0	0	0	0	0	0	0	0	0	0	0	0	0	0	0	0	0	0	0	0	0	0	0	0	0	0	0	0	0	0	0	0	0	0	0
Ethanoligenenaceae	0	0	0	0	0	0	0	0	2.46e-05	0	0	0	0	0	0	0	0	0	0	0	0	0	0	0	0	0	0	0	0	0	0	0	0	0	0	0	0	0	0	0	0	0	0	0	0
Hydrogenothermaceae	0	0	0	0	0	0	0	0	0	0	0	0	0	0	0	0	0	0	0	0	0	0	0	0	0	0	0	0	0	0	0	0	0	0	0	2.3e-05	0	0	0	0	0	0	0	0	0
WX65	0	0	0	0	0	0	0	0	0	2.29e-05	0	0	0	0	0	0	0	0	0	0	0	0	0	0	0	0	0	0	0	0	0	0	0	0	0	0	0	0	0	0	0	0	0	0	0
unidentified_Ardenticatenales	0	1.49e-05	0	0	0	0	0	0	0	0	0	0	0	0	0	0	0	0	0	0	0	0	0	0	0	0	0	0	0	0	0	0	0	0	0	0	0	0	0	0	0	0	0	0	0
unidentified_Veillonellales-Selenomonadales	0	0	0	0	0	0	0	0	0	0	0	0	1.26e-05	0	0	0	0	0	0	0	0	0	0	0	0	0	0	0	0	0	0	0	0	0	0	0	0	0	0	0	0	0	0	0	0
Phormidiaceae	0	0	0	0	0	0	0	0	0	0	0	0	0	0	0	0	0	0	0	0	0	0	0	1.16e-05	0	0	0	0	0	0	0	0	0	0	0	0	0	0	0	0	0	0	0	0	0
Coprothermobacteraceae	0	0	0	0	0	0	0	0	0	0	0	0	0	0	0	0	0	0	0	0	0	0	0	0	0	0	0	0	0	0	0	0	0	0	0	0	0	0	0	0	0	0	0	0	0
Cyclobacteriaceae	0	0	0	0	0	0	0	0	0	0	0	0	0	0	0	0	0	0	0	0	0	0	0	0	0	0	0	0	0	0	0	0	0	0	0	0	0	0	0	0	0	0	0	0	0
Desulfosarcinaceae	0	0	0	0	0	0	0	0	0	0	0	0	0	0	0	0	0	0	0	0	0	0	0	0	0	0	0	0	0	0	0	0	0	0	0	0	0	0	0	0	0	0	0	0	0
Legionellaceae	0	0	0	0	0	0	0	0	0	0	0	0	0	0	0	0	0	0	0	0	0	0	0	0	0	0	0	0	0	0	0	0	0	0	0	0	0	0	0	0	0	0	0	0	0
p__unidentified_Bacteria;f__Atopobiaceae	0	0	0	0	0	0	0	0	0	0	0	0	0	0	0	0	0	0	0	0	0	0	0	0	0	0	0	0	0	0	0	0	0	0	0	0	0	0	0	0	0	0	0	0	0
Phaselicystidaceae	0	0	0	0	0	0	0	0	0	0	0	0	0	0	0	0	0	0	0	0	0	0	0	0	0	0	0	0	0	0	0	0	0	0	0	0	0	0	0	0	0	0	0	0	0
Pirellulaceae	0	0	0	0	0	0	0	0	0	0	0	0	0	0	0	0	0	0	0	0	0	0	0	0	0	0	0	0	0	0	0	0	0	0	0	0	0	0	0	0	0	0	0	0	0
unidentified_0319-6G20	0	0	0	0	0	0	0	0	0	0	0	0	0	0	0	0	0	0	0	0	0	0	0	0	0	0	0	0	0	0	0	0	0	0	0	0	0	0	0	0	0	0	0	0	0

## Sheet: Relative abundance at genus
16S rRNA gene V3-V4 sequencing of human stool samples
Taxonomy	F1	F2	F3	F4	F5	F6	F7	F8	F9	F10	F11	F12	F13	F14	F15	F16	F17	F18	F19	F20	F21	F22	F23	F24	F25	F26	F27	F28	F29	F30	F31	F32	F33	F34	F35	F36	F37	F38	F39	F40	F41	F42	F43	F44	F45
Escherichia-Shigella	0.585222	0.00269241	0.534739	0.0868917	0.0800482	0.853064	0.619094	0.125191	0.731054	0.0728805	0.869912	0.152158	0.359586	0.00559523	0.644585	0.81057	0.0747607	0.466047	0.0344845	0.0765446	0.49418	0.0505898	0.0858854	0.0618074	0.201413	0.591798	0.0556144	0.0559197	0.408819	0.13328	0.00392078	0.332055	0.137974	0.201611	0.723351	0.0723101	0.0111159	0.485044	0.00420002	0.114115	0.20031	0.248074	0.258041	0.0183821	0.124032
Enterococcus	0.0142821	0.0689465	0.0158925	0.101715	0.122512	0.00322743	0.0106047	0.532147	0.0560418	0.0892519	0.00443583	0.0225377	0.257162	0.506562	0.0138205	0.00780765	0.0159068	0.00919919	0.882708	0.848693	0.0249778	0.046891	0.00666029	0.0513171	0.00632025	0.00420987	0.0198705	0.0629029	0.00121078	0.0192257	0.705061	0.0117147	0.00331675	0.0893221	0.12721	0.752855	0.000284706	0.196403	9.47e-05	0.000674048	0.0277519	0.445576	0.0195287	0.0116444	0.00162665
Enterobacter	0.14481	1.49e-05	0.0385244	0.645034	0.573444	0.0224054	0.0296983	0.056502	0.00896077	0.200803	0.0178659	0.0222214	0.0591157	0.00168888	0.0239026	0.0118637	0.184212	0.00344398	0.0214102	0.00331904	0.0807199	0.822364	0.357651	0.734754	0.194959	0.035473	0.0330749	0.761229	0.158613	0.0107197	0.0014803	0.0286777	0.00550159	0.0257573	0.00150773	0.000599223	0.000618927	0.00464866	1.58e-05	0.00261014	0.0275775	0.0184603	0.0132691	0.00383753	0.0300149
Others	0.0144015	0.122691	0.06721	0.0084215	0.00740271	0.00587305	0.0457368	0.0300225	0.00317566	0.00535397	0.00435781	0.467421	0.107153	0.0113452	0.0288833	0.0349213	0.0124623	0.221971	0.0126481	0.0122172	0.0113608	0.00748184	0.0609901	0.0647716	0.0228811	0.0213962	0.0187723	0.020293	0.00843556	0.048365	0.00565446	0.0257361	0.0132407	0.102782	0.0140499	0.0131368	0.00465433	0.0147514	0.0802109	0.0977226	0.228857	0.057751	0.105403	0.0847187	0.0369281
Klebsiella	0.0161387	1.49e-05	0.0295956	0.0107447	0.00787172	0.0303203	0.0251784	0.0504282	0.00524353	0.537667	0.0147452	0.0145401	0.0330097	0	0.00912928	0.0268335	0.609103	0.00560647	0.00673143	0.00720632	0.0930495	0.00353008	0.0105271	0.00609043	0	0.00342052	0.0182104	0.00541504	0.309654	0.00198513	0	0.0014125	0.0175446	0.00603233	0	0.0007836	0	0.00510081	0	0	0.0128682	0.0409773	0.0128797	0.00060053	0
Pseudomonas	0.000636529	0.00184452	0.00199151	0.000101008	3.8e-05	9.88e-05	0.000525855	0.000133197	6.15e-05	4.59e-05	4.46e-05	0.00234109	0.00119464	0.399221	6.03e-05	7.31e-05	6.45e-05	3.43e-05	0.000200564	0.000206633	6.64e-05	6.02e-05	0.000517304	6.95e-05	0.00339862	3.59e-05	0.000229865	0.000254668	0	0.000276715	0.206975	0.000116629	3.95e-05	0.00139543	0.00556393	9.22e-05	0.0504054	0.000155427	0.136927	0.00747189	0.00387597	0.000569762	0.00203363	4.39e-05	0.485962
Bacteroides	0.0018035	0.645881	0.00634381	0.0289387	0.0619343	0.00524733	0.0063353	0.00219774	0.00227712	0.00679851	0.000724444	0.00531491	0.00580971	0.00074775	0.00289436	0.00241172	0.000258018	0.00768888	0.000313381	0.000555326	0.0107901	0.000361441	0.00334954	0.00389047	0.00187819	0.00159066	0.00228588	0.00162183	0.00134384	0.0910392	0.000573448	0.0461331	0.0020269	0.00828536	0.000253512	0.00198205	0.00108931	0.00518559	0.0289265	0.00153453	0.00620155	0.00556087	0.0138749	0.00771901	0.0048956
Blautia	0.0200374	0.00615833	0.0123579	0.0039898	0.00410698	0.00141612	0.0106924	0.00143852	0.0117425	0.00656922	0.00239624	0.0177796	0.00894092	0.00214011	0.015726	0.00897697	0.00517326	0.00765455	0.00285804	0.00503668	0.00999376	0.0153974	0.0150535	0.00878828	0.00491906	0.00831211	0.0923928	0.00309622	0.00781021	0.302028	0.00180036	0.136831	0.0207428	0.0218763	0.000880622	0.0195554	0.000470384	0.0195414	0.0222475	0.0145709	0.00684109	0.0109394	0.0137018	0.00915442	0.0238367
Lacticaseibacillus	0.000225437	0	0.000145077	0	0	0	0	0.000732581	1.23e-05	3.44e-05	0	0.000670691	0.000716783	0	0	0	0	0	0.000175494	2.58e-05	0	0.000421682	0.000969945	0.00018526	0.000953999	9.57e-05	5.11e-05	0.00359216	5.32e-05	0.000144373	4e-05	1.3e-05	0	0.000610501	0	0	0.900452	0	0	0.00748623	0	2.28e-05	0	0	0.0187065
[Clostridium]_innocuum_group	0.00637855	5.95e-05	0.00147714	0.0146461	0.0253771	0.00406174	0.00478277	0.0775337	0.00340953	0.0127142	0.00920601	0.00130342	0.00661452	0.000154707	0.0116739	0.00295984	0.00310912	0.0110528	0.00251959	0.00143352	0.0524374	0.00260238	0.00340127	0.00508308	0.000253406	0.0484374	0.452616	0.00796172	0.00352591	0.000986549	0.0003334	0.00272134	0.00331675	0.00492761	0.0240703	0.00170548	1.24e-05	0.0136493	0.0208422	0.00153453	0.00129845	0.00638133	0.00403842	0.0302169	0.000187691
[Ruminococcus]_gnavus_group	0.0138445	0.000461131	0.00862547	0.0115527	0.0039422	0.0204514	0.015375	0.00307684	0.0274239	0.024924	0.00397887	0.00422662	0.0132668	0	0.0415822	0.00494525	0.0707356	0.00340965	0.00119085	0.00335778	0.00330471	0.00238551	0.00334954	0.0125977	7.45e-05	0.0145432	0.00280946	0.0014878	0.00316666	0.0128011	6.67e-05	0.0196584	0.406447	0.0098843	5.34e-05	0.0131829	0	0.000508669	0.00300002	8.6e-05	0.000620155	0.00097999	0.00289901	0.000571236	0.0261672
Streptococcus	0.0700447	0.00547407	0.00776819	0.00323224	0.00524781	0.00170154	0.00885188	0.00619364	0.00184631	0.00237317	0.00505996	0.00596029	0.00907925	0.00425444	0.0511698	0.000974433	0.00119978	0.00219682	0.00353494	0.00161432	0.0106972	0.00244575	0.00104754	0.00386731	0.000745312	0.000514274	0.00810911	0.0033777	0.00311344	0.00606367	0.00857505	0.00682926	0.0020269	0.0686959	0.000507025	0.00805494	0.000755091	0.00336286	0.0360633	0.000889169	0.0234884	0.0186426	0.0181585	0.191657	0.000860249
Parabacteroides	0.000610007	0.00293041	0.00204426	0.00161612	0.00319432	0.000131732	0.000638538	0.000306352	0.0107209	0.000240757	0.000156034	0.00103767	0.000352104	0.000412552	0.000337675	0.000182706	7.74e-05	0.00012586	0.000150423	0.000477839	0.00363651	0	0.000193989	0.000138945	0.001908	1.2e-05	5.11e-05	0.0003753	0	0.00523352	0.000320064	0.00151617	0.000250072	0.00620676	0.000493682	0.000645317	0.00199294	0.000324983	0.00172106	0.524682	0.000775194	0.000341857	0.00426919	0.000512648	0.0158599
Erysipelatoclostridium	0.00331525	0.000238003	0.00489304	0.038749	0.0529978	0.00406174	0.00699887	0.00331659	0.0254545	0.00143308	0.0324328	0.00117687	0.00398632	6.45e-05	0.00859865	0.00164436	0.00214155	0.0490166	0.00109057	0.00202759	0.0201866	0.000204817	0.000659562	0.00231575	0.00035775	0.0200447	0.00140473	0.000603161	0.00707842	0.00116702	0.000186704	0.134486	0.0842481	0.00377929	0.0115548	0.00331877	0	0.00089017	0.00576319	0.000358536	0.00112403	0.00423903	0.00269709	0.00243142	6.26e-05
Bacillus	0.0155154	0	0.0583736	0.00381304	0.00221828	0.000537906	0.0112808	0.00892417	0.0029541	0.00143308	0.00100308	0.0388621	0.0228364	0.000812212	0.000711529	0.000950072	0.00043863	0.00114418	0.0045503	0.00353859	0.000358342	0.000903604	0.00857431	0.00180629	0.000104344	0.000275077	0.00566999	0.00624606	0.000465686	0.00904738	0.00306728	0.00526125	0.00053963	0.0721699	8.01e-05	0.0079858	0.000111407	0.00139884	0.00113685	1.43e-05	0.105213	0.00649528	0.051086	0.00194806	0.000187691
Lachnoclostridium	0.00814226	0.000803261	0.0198755	0.00313123	0.00480416	0.00421543	0.0177038	0.00725921	0.06275	0.00619089	0.00333244	0.00579578	0.00357134	0.000502798	0.0302098	0.0236056	0.0028898	0.0193252	0.00210592	0.00614733	0.00204388	0.00101204	0.00319435	0.00143577	0.0290374	0.0325787	0.00205601	0.00217138	0.00215546	0.00478837	0.0003334	0.0103022	0.0276264	0.0101605	0.0311553	0.00770924	0.000284706	0.00370198	0.00175264	0.0338745	0.000620155	0.000319067	0.0022644	0.00150865	0.0124814
Veillonella	0.000755878	0.000714009	0.000342908	0.000151511	0.00168589	7.68e-05	0.000563416	0.000226434	9.85e-05	4.59e-05	0.000122598	0.000670691	0.00144614	0.000128922	0.00126628	2.44e-05	1.29e-05	8.01e-05	0.000250705	0.000180804	0.000106175	0.0135902	0.00288397	0.00166734	0	0.000789351	0.00205601	0.00483869	0.00111765	0.000384995	0	0.00196973	0.000329043	0.000639572	0	3.46e-05	9.9e-05	0.00156839	4.74e-05	0.0200207	0.00306202	0.00255253	0.00291343	0.335945	0.00106358
Akkermansia	7.96e-05	0.000833011	0.000118699	1.26e-05	1.27e-05	0	0	1.33e-05	0	0	0	0.000379636	1.26e-05	0.000386767	0	1.22e-05	0	0	3.76e-05	0.000103316	0	1.2e-05	1.29e-05	0	0.356826	0	2.55e-05	0	1.33e-05	8.42e-05	0.000293392	5.18e-05	2.63e-05	0.000639572	0.000507025	0.000103712	0.000272328	0	0.000900005	0.000415902	0.00151163	0.000205114	0.000115384	5.86e-05	0.000234613
Hungatella	0.00403135	0.000282629	0.00738572	0.000795434	0.000925339	0.00098799	0.00121447	0.00608708	0.0274608	0.000596159	0.00127056	0.00129076	8.8e-05	0.000180491	0.000168837	0.00786855	0.000232216	4.58e-05	0.000864933	0.00164015	0.000145991	0.00272286	0.00354353	0.00232733	0.0596399	0.175009	0.00229865	0.00288177	0.0254397	0.00117905	0.000280056	0.00092007	0.000289558	0.00133729	0.000226827	0.00324963	0.000185678	0.000367372	0.00208422	0.00705599	1.94e-05	0	2.88e-05	1.46e-05	0.000437945
Ralstonia	2.65e-05	0.00108589	6.59e-05	7.58e-05	1.27e-05	5.49e-05	0.000162764	0.000119877	6.15e-05	0	3.34e-05	3.8e-05	0.000276653	0.0127504	2.41e-05	0	0	0	6.27e-05	5.17e-05	0	2.41e-05	0.000103461	3.47e-05	0.00011925	0	0.000191554	5.36e-05	1.33e-05	6.02e-05	0.0212843	0.000116629	0	0.000407	0.000747195	6.91e-05	0.00122547	0	0.247091	0.000731413	0.000562016	0.000410228	0.00237979	8.79e-05	0.0454368
Megamonas	0.00064979	0.000327254	0.000316531	0.000694427	0.000925339	0.000241509	0.0149869	0.000346311	0.000123088	0.00213242	0.0011814	0.00426458	0.0189256	0	0.0639532	0.0203657	0.00245117	0.00250575	0.0026324	0.00291869	0.152999	1.2e-05	5.17e-05	0.000451572	0.00035775	0.000287037	0.000166013	0.000107229	0.00147689	0.00010828	0	0.00212523	0.00954224	0.00181697	2.67e-05	0.000172853	0	1.41e-05	0.00712109	0.0039439	0.000717054	0.000113952	0.00131249	2.93e-05	6.26e-05
Proteus	0.0260049	0	0.00199151	0.00046716	0.000380276	0.00681713	0.0219356	0.000559426	0.00039388	0.000332473	0.000735589	0.00112625	0.00106889	1.29e-05	4.82e-05	0.000146165	0.00536677	0.000961109	0.000225635	2.58e-05	1.33e-05	0.000518066	0.000413843	9.26e-05	0	4.78e-05	0.000153243	0.000388703	2.66e-05	0.00317621	0	0.00374508	0.207231	0.0070789	0	0.00233928	0.000123785	0.000113037	0	0.00499082	0.00292636	0.000205114	0.0011971	0.000161118	0.00142332
unidentified_Chloroplast	0.000901749	1.49e-05	0.00453694	8.84e-05	1.27e-05	2.2e-05	0.00035057	7.99e-05	7.39e-05	2.29e-05	4.46e-05	0.00608683	0.00103116	0.000296522	3.62e-05	6.09e-05	1.29e-05	3.43e-05	6.27e-05	0.000116231	7.96e-05	0.000963844	0.240094	0.00250101	1.49e-05	0.00171026	0.00229865	0.00182289	0.00198249	0.00297168	0.00264053	6.48e-05	0.000131617	0.00571254	4e-05	6.91e-05	8.66e-05	0.000113037	0.00325265	4.3e-05	0.00182171	0.000341857	0.00370669	0.000249	0.000140768
Acinetobacter	0.000384569	5.95e-05	0.000896837	0.000138885	0.000202814	7.68e-05	0.000262927	0.000346311	0.000135396	4.59e-05	0.000100308	0.000632727	0.000515581	0.00150839	9.65e-05	3.65e-05	2.58e-05	8.01e-05	0.000200564	0.000154975	1.33e-05	1.2e-05	0.000258652	4.63e-05	0.00725934	2.39e-05	0.000153243	0.000268071	3.99e-05	0.000192497	0.000240048	0.00111445	0.000118455	0.00235479	0.00587081	0.000241994	0.00195581	0.164413	0.0016579	0.000803121	0.0552132	0.00528739	0.0146681	0.00115712	0.000125127
Limosilactobacillus	0.000159132	0.00218665	0.00367967	2.53e-05	0	1.1e-05	0.000187805	0.000106557	3.69e-05	0.00029808	4.46e-05	0.00492262	0.000804809	0.000309414	1.21e-05	6.09e-05	0	6.87e-05	3.76e-05	0.000219547	0	0	0.00503078	0.000104209	4.47e-05	3.59e-05	0.000830066	0.00018765	7.98e-05	0.207945	0	0.00209932	0.00176367	0.00404093	0.000306884	0.00247756	9.9e-05	0.000155427	0.000378949	0.000172097	0.000368217	0.000615343	0.0013846	0.0213115	0.00120435
Pediococcus	0	0	1.32e-05	0	1.27e-05	1.1e-05	0.0255791	4e-05	0	0	0	1.27e-05	2.52e-05	0	1.21e-05	0	0	0.0132381	2.51e-05	0	0	0.00365056	0.00641457	0.00802408	0	0.00517862	0.177315	0.0107765	0.00725139	8.42e-05	0	6.48e-05	2.63e-05	0.000755858	0	3.46e-05	0	0	0	0	0.000445736	6.84e-05	0.000576918	1.46e-05	0
Citrobacter	0.000251959	0	0.00462926	0.00106058	1.27e-05	0	0.000212846	4e-05	1.23e-05	1.15e-05	4.46e-05	0.117219	0.0225221	0.000206276	0.000928606	0.00140075	0.00154811	0.000572089	0.000576622	0.000891104	0.000995395	6.02e-05	0.00358233	0.00105367	0.0340011	5.98e-05	2.55e-05	6.7e-05	3.99e-05	0.00376573	0.00157365	0.00020734	6.58e-05	0.000276179	0.000800566	6.91e-05	0.000235192	0.000113037	0.000284212	0.0173101	0.00172481	9.12e-05	0.000576918	4.39e-05	0.00397279
Clostridium_sensu_stricto_1	0.00155154	0.00257341	0.000989159	0.000227267	0.00557739	9.88e-05	0.000626017	0.00037295	9.85e-05	0.000126111	0.000334359	0.000708654	0.000138327	9.02e-05	0.00371442	7.31e-05	0.000116108	0.000102976	0.000363522	2.58e-05	6.64e-05	0.00199998	0.0028581	0.00236207	2.98e-05	0.00275077	0.00257959	0.0018765	0.00884803	0.000360933	0	0.00809921	0.000144779	0.0014245	0.000226827	0.000103712	9.9e-05	0.00144123	0.00113685	0.000372877	0.0047093	0.0028716	0.00594225	0.126199	6.26e-05
unidentified_Alcaligenaceae	0.00478723	1.49e-05	0.0360054	0.00215904	0.000950691	0.000779415	0.00624765	0.00161168	0.000763143	0.000802522	0.000913914	0.0176151	0.00780916	0	0.000205017	0.000523758	0.000167712	0.00051488	0.000526481	0.00135603	0.000318526	0.000192769	0.00350473	0.000544202	0	0.000179398	0.00259236	0.00115271	0.000119748	0.0034048	0	0.000725689	0.000144779	0.002849	0	0.00220099	0	0.000861911	0	0	0.0400775	0.00380601	0.0273603	0.000498001	0
Bifidobacterium	0.00091501	0.00584595	0.00118699	0.000189389	0.000139435	0.0096384	0.00764993	0.000346311	9.85e-05	0.00170823	0.000858187	0.000683345	0.000503005	0.000309414	9.65e-05	0.000194887	0.000322522	0.00427923	0.000275776	0.000129146	0.00179171	0.00107228	0.00161657	0.00186418	0.00011925	0.00210494	0.0272262	0.000951653	0.0035126	0.00303183	0.00013336	0.00383579	0.00430388	0.00360486	0.00338906	0.00292698	0.000284706	0.00353242	0.0204159	0.000989559	0.00486434	0.00373764	0.00507687	0.00184553	0.00353484
Faecalitalea	0.000238698	0	0.00032972	0	0	0	0.00683611	2.66e-05	1.23e-05	2.29e-05	3.34e-05	0.000809891	0.000477855	1.29e-05	0.00063917	0.000609021	0.000683747	0.12658	0.000777186	0.000581155	0.000477789	0	2.59e-05	2.32e-05	0	0	3.83e-05	1.34e-05	0	4.81e-05	0	1.3e-05	0	0	0	0	0	0	0	0	0.000155039	0	0	0	0.000547431
Ochrobactrum	0.000596746	0.000148752	0.000817705	0.000732305	0.000545063	0.000570839	0.000813822	0.000865778	0.000406189	0.000515907	0.000534974	0	1.26e-05	0	0	0	0	1.14e-05	1.25e-05	0	0	0	0	0	0	1.2e-05	0.00250297	0.000107229	0	0.000120311	0	1.3e-05	1.32e-05	0.00109018	0	1.15e-05	0	0.000918429	0	0	0.0310078	0.00615342	0.0899126	0.000834883	0
Clostridioides	0.00294395	4.46e-05	0.00167498	0.00575743	0.00443656	0.00115266	0.00328033	0.0499088	0.00145243	0.00138722	0.00114796	0.000126545	0.000477855	0.000451229	0.000337675	0	2.58e-05	0.000423346	0.00193043	3.87e-05	1.33e-05	0.00055421	0.000323315	0.000775777	0.0135051	0.000215278	0.00048527	0.00399426	0.00022619	0.000433119	0.00013336	0.000984864	0.000250072	0.00638119	0.0172255	0.000265041	0.000198057	0.000183686	0.00102632	0.00129073	0.000348837	0.00407949	0.00278363	0.00188947	0.000187691
unidentified_Mitochondria	0.000411092	0	0.00315212	3.79e-05	0	2.2e-05	0.000300488	5.33e-05	1.23e-05	6.88e-05	0	0.00387229	0.000176052	0.000180491	1.21e-05	0	0	1.14e-05	1.25e-05	3.87e-05	1.33e-05	0.000759027	0.103616	0.0011463	0	0.00130363	0.00099608	0.000924846	0.00122409	0.00243028	0.00108022	1.3e-05	0	0.000116286	0	0	0	1.41e-05	6.32e-05	0	0	0.000296276	0.00121153	0	1.56e-05
Agathobacter	0.000305003	0.00440306	0.00112105	0.000214641	0.000240842	0.000340308	0.000863904	0.000226434	0.00627746	0.0034967	0.000111453	0.000797236	0.000314378	0.0019983	3.62e-05	0.000816088	9.03e-05	0.000583531	0.000112817	0.00596653	0.00299946	0.00413248	0.0069836	0.00544202	0.00234028	0.00668556	0.00589986	0.00443658	0.00565475	0.00132342	0.000346736	0.00149026	0.000684409	0.000843072	0.00109411	0.0130562	0.000259949	0.000734743	0.0144159	0.0044315	0.00389535	0.0030995	0.0012548	0.000278294	0.00131383
Staphylococcus	0.000490658	0.00163627	0.00232123	0.000265145	0.00021549	8.78e-05	0.00284212	0.000919056	0.000344645	0.000309544	0.000156034	0.0026448	0.000679057	0.0043189	2.41e-05	7.31e-05	9.03e-05	0.000137301	0.00023817	0.00014206	2.65e-05	1.2e-05	0.00142259	4.63e-05	0.000387562	1.2e-05	0.00159628	0.000268071	0	0.0546332	0.0041875	0.00114037	0.000250072	0.00408454	0.0128091	0.00228166	0.00177013	7.06e-05	0.00036316	0.00408731	0.00531008	0.000455809	0.00460092	0.000131824	0.00156409
UBA1819	0.000145871	4.46e-05	0.000118699	8.84e-05	0.00209152	0.00018662	0.00458245	0.000186475	0.000233866	0.000206363	0.000167179	0.000379636	0.000754508	2.58e-05	0.0210806	0.00133985	0.000477333	0.000686507	0.000200564	0.000439095	0.000398158	2.41e-05	1.29e-05	5.79e-05	0.000968906	0.000370756	7.66e-05	2.68e-05	5.32e-05	0.00132342	0	0.0769879	0.00139514	0.00130822	1.33e-05	0.000967976	2.48e-05	1.41e-05	0	2.87e-05	3.88e-05	0	0	0	0.000281536
Dietzia	0	1.49e-05	0	0	0	0	0	0	0	0	0	0	0	0.000928242	0	0	0	0	0	0	0	0	0	0	0.000193781	0	0	0	0	0	0.000386744	0	0	0	0.000160113	0	0.000371356	0	0.0885636	0.000803121	1.94e-05	0.000113952	0.000389419	5.86e-05	0.022867
Rothia	0.0015648	5.95e-05	0.000171454	0.000277771	0.000304221	0.000109777	0.000801302	0.000173156	9.85e-05	0.00171969	0.00227364	0.000202473	6.29e-05	0.000477013	0.00196575	0.000207067	0.000232216	9.15e-05	0.000112817	7.75e-05	0.000132719	0.000301201	0.000103461	0.000150524	0.000581343	0.000119599	0.00259236	0.000268071	0.000306022	0.000288746	0.0044809	0.000272134	0.000131617	0.0010175	0.000266855	0.000149806	0.00700625	0.00043802	0.0481266	0.000344195	0.000813953	0.000888828	0.000663455	0.032165	0.00147024
Ileibacterium	0.0033683	0.000714009	0.0283823	0.00107321	0.000443656	0.000252486	0.00313009	0.00195799	0.000480041	0.000229292	0.000267487	0.0140212	0.0045522	0	0.000156778	0.000109624	9.03e-05	0.000286044	0.000877468	0.000697386	9.29e-05	0.000168673	0.00239253	0.000243154	0	1.2e-05	0.000804526	0.00124653	1.33e-05	0.00293559	0	0.000712731	0.000131617	0.0125298	0	0.000967976	0	0.000268464	0	0	0.0173062	0.00123069	0.00894222	0.000336883	0
Phascolarctobacterium	0.000305003	0.0073781	0.000369286	0.00040403	0.000671822	0.000175643	0.00186553	6.66e-05	9.85e-05	0.00029808	6.69e-05	0.000683345	0.00193657	0.000103138	0.00890014	0.00613893	0.000232216	0.000205952	0.000300846	0.000297035	0.0037825	8.43e-05	0.000323315	0.000683147	0.0158304	0.000251157	0.00052358	0.000482528	0.000252801	0.000962487	0.00040008	0.0239348	0.00562005	0.00177336	0.000160113	0.00115235	0.000198057	0.000353242	0.00148422	0.000258146	0.000949612	0.000455809	0.0017596	0.000336883	0.00461406
Faecalibacterium	0.000212176	0.00708059	0.000738572	0.000126259	0.00021549	0.00014271	0.00349318	0.000159836	0	0.000114646	5.57e-05	0.000999709	0.000289228	0.00274605	8.44e-05	0.00116932	2.58e-05	0.00164762	0.000125353	9.04e-05	6.64e-05	1.2e-05	0.000193989	3.47e-05	0.00468056	0.000753471	0.000344797	0.000495932	0.000146358	0.00276715	0.000893512	0.00340815	0.00273763	0.00437525	0.000266855	0.00201662	0.000321842	0.0038574	0.0195948	0.00816028	0.00344961	0.00314508	0.00572591	0.0035153	0.000782044
[Eubacterium]_hallii_group	0.000464136	0.00148752	0.000316531	0.000277771	0.00043098	0.00818934	0.00180293	0.000266393	0.000480041	0.00157065	0.00538317	0.000531491	0.000163477	0.000786427	0.000192957	0.000231428	0.000490234	0.000766599	5.01e-05	0.000245377	0.00103521	0.000156625	0.000336247	0.000173681	0.00110306	0.000358796	0.000370337	0.000160843	0.00721147	0.00468009	0.000346736	0.0120516	0.00692306	0.00478226	0.000747195	0.0044596	0.000371356	0.00158252	0.00407371	0.00101824	0.00234496	0.00145859	0.00426919	0.00109853	1.56e-05
Subdoligranulum	0.000212176	0.00194865	0.000751761	0.000151511	6.34e-05	0.00014271	0.00261675	0.000199795	0.00019694	0.00155919	0.00110338	0.0002784	0.000301803	0.000605936	0	0.00395864	9.03e-05	0.00112129	7.52e-05	0.000154975	0.00168553	6.02e-05	0.000155191	0.000127366	0.000402468	0.00334876	0.000217094	0.000214457	0.00166316	0.0053418	0.00020004	0.00818992	0.00562005	0.00603233	0.000200141	0.00443656	0.000272328	0.00185099	0.00295265	0.00108995	0.00147287	0.00127627	0.00745666	0.000424765	0
Actinomyces	0.000212176	5.95e-05	0.00010551	0.000113633	2.54e-05	0.000164665	7.51e-05	0.00115881	0.000184631	0.000103181	1.11e-05	0.000126545	0.00157189	0.00859913	8.44e-05	0.000121804	2.58e-05	8.01e-05	0.000576622	0.000154975	7.96e-05	0.000180721	2.59e-05	0.000115788	0.000163969	7.18e-05	0.000983309	0.000777407	0.000106442	0.00129936	0.000306728	0.000634978	0.000921319	0.0324292	0.000133428	0.00698326	3.71e-05	0.000720614	1.58e-05	0.00010039	0.000484496	0.000752085	0.00100961	0.001494	0.000125127
Fusicatenibacter	0.000477397	0.00136852	0.000422041	0.000202015	8.87e-05	0.000845281	0.00146488	0.000106557	0.000147705	0.00014904	0.00500424	0.000240436	0.000188627	0.000425444	4.82e-05	6.09e-05	6.45e-05	0.000778041	8.77e-05	0.000193718	2.65e-05	0.000240961	0.000142259	0.000104209	0.000223594	0.000155478	0.000255405	0.000147439	0.0062801	0.00411463	1.33e-05	0.00519645	0.00508042	0.0034159	8.01e-05	0.0037221	0.000358978	0.00356068	0.012758	0.000573658	0.00244186	0.000729295	0.000951914	0.000410118	3.13e-05
Clade_Ia	0	0	0	0	1.27e-05	0	2.5e-05	0.000985655	0	0	0	0	0	0	0	0	0	0	0.000401128	0	0	0	2.59e-05	0	0	0	0	0.0011259	2.66e-05	0.000517337	0	0.000557226	0.000723894	0.0560498	0	0.000576176	0	0	0	0	0	6.84e-05	0.000201921	5.86e-05	0
Dorea	0.000145871	0.000580133	0.00064625	2.53e-05	0.000177462	5.49e-05	0.000262927	0.000106557	0.000283101	0.00226999	0.000100308	0.000341673	8.8e-05	9.02e-05	7.24e-05	0.000377593	0	0.000240277	5.01e-05	0.000555326	0.00201733	0.000638547	0.000594899	0.00065999	0.000163969	0.00124383	0.000676823	0.000495932	0.000851539	0.00134748	6.67e-05	0.00391354	0.00136882	0.00123554	0.000120085	0.00222404	7.43e-05	0.00371611	0.00540003	0.00106127	0.00494186	0.0062218	0.00574033	0.00363248	0.00154845
Flavonifractor	0.000358047	0	0.000527551	0.000441908	0.00149575	5.49e-05	0.00234131	0.00431557	0.000135396	0.000928633	4.46e-05	0.00107564	0.00113176	0	0.00236372	0.00282586	0.00042573	0.0091191	0.000839862	0.000542411	0.00313218	0.000759027	0.00103461	0.00150524	0	0.00258333	0.00099608	0.00109909	0.000785013	0.000950456	0	0.00373212	0.000486983	0.00212222	0	0.000495512	0	0.000197816	0	0	0.00147287	0.000250695	8.65e-05	7.32e-05	0
Abiotrophia	0.000318264	0	3.96e-05	2.53e-05	1.27e-05	0.000120754	7.51e-05	0.000959015	0.000480041	2.29e-05	5.57e-05	2.53e-05	3.77e-05	0.00247531	0.000566811	0.000109624	9.03e-05	0.000114418	0.000601692	0.000335778	3.98e-05	0	0	0.000312627	0	4.78e-05	0.000408648	0.000589757	2.66e-05	0.00033687	1.33e-05	0.00041468	0.00180315	0.0173702	4e-05	0.0152226	3.71e-05	4.24e-05	0	1.43e-05	0.000251938	0.00116231	0.000115384	0.00380824	1.56e-05
Nesterenkonia	1.33e-05	0	0.000145077	0	0	1.1e-05	0	0	0	0	1.11e-05	0	0	0.000489905	0	0	3.87e-05	0	0	0	0	0	1.29e-05	0	4.47e-05	0	0	0	0	2.41e-05	0.000293392	1.3e-05	0	0	2.67e-05	0	0.000383735	0	0.026337	0.000587999	0	0	0.000360573	1.46e-05	0.0178463
Ligilactobacillus	0.000212176	0.00791361	0.000487985	6.31e-05	5.07e-05	0	0.000212846	0.000146516	2.46e-05	1.15e-05	8.92e-05	0.000949091	0.00046528	5.16e-05	3.62e-05	3.65e-05	0	5.72e-05	0.000175494	0.000258291	2.65e-05	2.41e-05	0.000336247	3.47e-05	4.47e-05	0	0.000344797	0.000509336	6.65e-05	0.000192497	6.67e-05	7.78e-05	5.26e-05	0.00316879	2.67e-05	0.000184376	7.43e-05	0.000155427	0.00192633	5.74e-05	0.00205426	0.00123069	0.00845184	0.0157749	0.00017205
Romboutsia	0.00281134	0.000847886	0.000316531	0.000113633	0.000253518	3.29e-05	0.000475773	0.000146516	2.46e-05	0.00178848	0.000178325	0.000366982	0.000528156	0.000580151	0.000168837	6.09e-05	6.45e-05	0.000160185	6.27e-05	6.46e-05	0.00179171	0.00127709	0.00029745	0.000173681	0.000193781	7.18e-05	0.000561891	0.000174246	0.00019958	0.00206935	2.67e-05	0.002514	0.00209271	0.00276179	0.000266855	0.00170548	0.000977904	0.000522798	0.000900005	0.000372877	0.00164729	0.00672319	0.000620186	0.000322236	0.00739814
Lactiplantibacillus	0.00167089	7.44e-05	0.00515682	0.000366152	0.000164786	4.39e-05	0.00100163	0.000452868	0.000110779	0.000389797	8.92e-05	0.00217658	0.00270365	1.29e-05	2.41e-05	4.87e-05	2.58e-05	0.000102976	0.000150423	0.000193718	0.000159263	8.43e-05	0.000633697	0.000208418	0	1.2e-05	0.00492932	0.000522739	0	0.000372964	1.33e-05	0.000168464	1.32e-05	0.00347404	0	0.0001959	0	0.000861911	3.16e-05	0	0.00781008	0.00157254	0.00467303	4.39e-05	0
Lachnospiraceae_NK4A136_group	0.00013261	0.00522119	0.000290153	7.58e-05	0.000139435	7.68e-05	0.000187805	0.000332991	8.62e-05	3.44e-05	0.000133743	0.00144262	0.000540731	0.000670397	0.000253256	0.00343488	0.000103207	9.15e-05	0.000112817	0.000116231	3.98e-05	8.43e-05	0.000375045	0.000335784	0.000178875	0.00263117	0.000459729	0.0003753	0.000785013	0.00161217	0	0.00412088	0.00204006	0.00536368	0	0.00148653	2.48e-05	0.000240205	0.00216317	0.00020078	0.000503876	0.0009572	0.0022644	0.000366177	0.000625635
Halomonas	0	0	7.91e-05	0	0	0	0	1.33e-05	1.23e-05	0	0	0	0	0.000567259	0	0	0	0	0	0	0	0	0	0	2.98e-05	0	0	0	0	0	0.0003334	0	0	0	0.000360255	0	0.000297085	2.83e-05	0.0217422	0.000229463	0.000406977	9.12e-05	0.000605763	5.86e-05	0.0156722
Epulopiscium	2.65e-05	0	0.000487985	0	2.54e-05	2.2e-05	2.5e-05	4e-05	0	0	2.23e-05	0	0	0	0	0	0	0	0	0	0	0	3.88e-05	0	0	0	0	0	0	2.41e-05	0	0	0	0	0	0	0	0.000381501	0	0	0.000193798	0.00123069	0.000692301	0.0366763	0
Lactobacillus	0.00039783	0.00574183	0.000408852	0.000126259	6.34e-05	4.39e-05	0.000262927	0.000319672	3.69e-05	0	3.34e-05	0.00165774	0.000377254	0.00112163	2.41e-05	0	3.87e-05	2.29e-05	0.000125353	2.58e-05	0	1.2e-05	0.000439708	6.95e-05	0.000149062	1.2e-05	0.00121317	0.000643371	1.33e-05	0.00021656	0.000106688	0.000142546	6.58e-05	0.00395372	0.00077388	0.000161329	0.000470384	9.89e-05	0.00336318	0.00496214	0.000445736	0.000888828	0.000749993	0.000146471	0.00681943
[Ruminococcus]_torques_group	0.000610007	0.000208253	0.000659439	0.000239893	7.61e-05	4.39e-05	0.000225366	9.32e-05	3.69e-05	6.88e-05	8.92e-05	0.000480873	0.00100601	0.000283629	8.44e-05	0.000219247	2.58e-05	0.000148743	0.000137888	0.000232462	3.98e-05	0.000204817	0.000517304	0.000150524	0.000447187	0.000131558	0.000957769	0.000214457	0.00022619	0.000493275	0.000186704	0.00213819	0.000223749	0.000901215	0.000346912	0.000460941	0.000358978	0.000339112	0.0178264	0.0020078	0.000348837	0.000455809	0.0011971	0.000205059	0.00112614
Bilophila	0.000570224	5.95e-05	0.000290153	1.26e-05	0.000177462	4.39e-05	0.00123951	0	0	1.15e-05	0	0.000683345	0.000452705	2.58e-05	0.00067535	0.000962253	0.000451531	0.0105836	0.000313381	0.000464924	0.000451246	0.000301201	0.000155191	4.63e-05	0.00207197	0.000454475	2.55e-05	1.34e-05	9.31e-05	0.000192497	4e-05	0.00322673	0.00015794	0.000188964	2.67e-05	9.22e-05	0.000198057	0.000127167	0	0.00651101	0.000155039	9.12e-05	0.000158652	0.000292942	0.00264331
Anaerostipes	0.000159132	0.00199328	0.000474796	7.58e-05	0.000342249	3.29e-05	0.00125204	6.66e-05	3.69e-05	8.03e-05	0.000334359	0.0002784	5.03e-05	0.000244953	0.00194163	0.00030451	3.87e-05	0.000491996	1.25e-05	7.75e-05	2.65e-05	7.23e-05	0.000193989	2.32e-05	0.000104344	0.000394675	0.000370337	0.000107229	0.000359243	0.000613586	0.000306728	0.00662192	0.000776541	0.000959358	9.34e-05	0.00062227	9.9e-05	0.000649965	0.00735793	0.000243804	0.00217054	0.000797666	0.000879799	0.00109853	0.000656917
Haemophilus	0.000530441	0.000163627	0.000408852	0.0126386	0.012828	0.000285419	0.000388131	0.00039959	0.00019694	0.000183434	0.000245196	0.000227782	0.000704208	0	0.000361795	0	0	0	2.51e-05	0	0	0	3.88e-05	0.000324205	1.49e-05	0	6.39e-05	2.68e-05	0	2.41e-05	0	0.000622019	1.32e-05	0.000348857	0	2.3e-05	0.000123785	0.000169556	0	0.000573658	3.88e-05	0.000205114	0.00165864	1.46e-05	0
Eisenbergiella	1.33e-05	0	5.28e-05	0	0.000392952	0	0	0	0	0.000309544	1.11e-05	5.06e-05	1.26e-05	0	0.000277376	9.74e-05	2.58e-05	1.14e-05	6.27e-05	1.29e-05	0.000318526	9.64e-05	9.05e-05	0.000115788	0.000104344	0.000155478	0.000127703	4.02e-05	0.000212885	0.000156404	0	0.00907112	0.00015794	0.000218036	0	0.000299612	0.000111407	0	0	0.0169086	0	0	7.21e-05	0	0.00148588
Chitinophaga	0.00013261	0	0.000962781	3.79e-05	1.27e-05	4.39e-05	0.000175285	4e-05	1.23e-05	1.15e-05	0	0.000506182	6.29e-05	0	0	2.44e-05	0	2.29e-05	2.51e-05	2.58e-05	0	0	3.88e-05	0	0	0	0.000319256	0	0	3.61e-05	0	1.3e-05	0	0.000973894	0	9.22e-05	0	0.000183686	0	0	0.00257752	0.00186882	0.0220094	0.00010253	0
Serratia	0.00124654	0	0.00257181	0.00053029	0.000532387	0.000373241	0.00125204	0.000679303	0.000209249	0.000355403	0.000167179	0.00102502	0.000628757	0	0	1.22e-05	5.16e-05	5.72e-05	8.77e-05	6.46e-05	1.33e-05	0.000253009	0.000310382	4.63e-05	4.47e-05	2.39e-05	0.00149412	0.000831021	5.32e-05	0.000168435	0	0.000336927	6.58e-05	0.00396825	0	0.000172853	0	0.000522798	0	0	0.00585271	0.00113952	0.00213459	0.000366177	0
Cellulosimicrobium	0.000238698	0	0.000395664	0.000214641	0.000164786	0.000197598	0.00036309	0.00037295	6.15e-05	0.000240757	0.000234051	1.27e-05	0	0	0	1.22e-05	0	0	2.51e-05	0	1.33e-05	1.2e-05	1.29e-05	0	0	0	0.000676823	0.000107229	0	0.00010828	0	2.59e-05	6.58e-05	0.00138089	0	4.61e-05	0	0.000324983	0	0	0.0054845	0.00152696	0.0138604	0.000234353	0
Weissella	0.000145871	0.00178502	0.000764949	0.000265145	7.61e-05	0.000109777	0.000964067	0.000665983	0.000160014	8.03e-05	0.000111453	0.000101236	0.00194915	1.29e-05	2.41e-05	4.87e-05	1.29e-05	0.000137301	0.000325917	0.000219547	0	4.82e-05	0.000142259	0.000301048	0	8.37e-05	0.00554229	0.000482528	9.31e-05	0.000144373	0	0.000233257	0.000144779	0.00693354	4e-05	0.000218947	0	0.000183686	4.74e-05	5.74e-05	0.000232558	0.000410228	0.00196152	8.79e-05	0.000735122
Acidaminococcus	2.65e-05	0	0.00043523	0	1.27e-05	0	0.000112683	1.33e-05	2.46e-05	0	0	0.000480873	0	1.29e-05	0	6.09e-05	0	5.72e-05	1.25e-05	1.29e-05	0	0	5.17e-05	0	0.000104344	0	2.55e-05	4.02e-05	0	3.61e-05	1.33e-05	3.89e-05	1.32e-05	0.000319786	4e-05	8.07e-05	4.95e-05	0	0	0.0103975	0.000387597	6.84e-05	0.000764416	0	0.0119653
Dialister	1.33e-05	0.000104126	0.00064625	1.26e-05	1.27e-05	0	0.00184049	0.000119877	1.23e-05	3.44e-05	0.000122598	0.000303709	0	0.0014955	3.62e-05	0	3.87e-05	0.00114418	3.76e-05	5.17e-05	0	1.2e-05	5.17e-05	0	0.00193781	1.2e-05	5.11e-05	1.34e-05	1.33e-05	0.000409057	0	0.000440597	0.000289558	0.000973894	1.33e-05	0.000507035	9.9e-05	0.000918429	0.000552634	0.0100103	0.000174419	0.000182324	0.00131249	0.00106924	0.000344099
UCG-002	0.000530441	5.95e-05	0.00251906	6.31e-05	0.000139435	6.59e-05	0.00071366	0.000159836	0.000209249	0.000103181	8.92e-05	0.00149324	0.000377254	0.000992703	7.24e-05	0.00191233	1.29e-05	5.72e-05	5.01e-05	0.000271206	0	1.2e-05	0.000556102	0	0.000968906	0.00154282	0.000204324	0.000227861	2.66e-05	0.00103467	8e-05	0.00130883	0.000579115	0.0014245	0.000213484	0.000806647	0.000235192	0.000254334	0.000568424	0.000129073	0.00277132	0.00050139	0.00170191	0.00010253	0
Sphingomonas	0.000464136	0	0.0023476	0.000151511	0.000139435	3.29e-05	0.000826343	0.000546106	9.85e-05	3.44e-05	2.23e-05	0.00112625	0.000402404	0.000477013	1.21e-05	6.09e-05	5.16e-05	2.29e-05	3.76e-05	0.000167889	3.98e-05	3.61e-05	0.000362113	6.95e-05	0.000685687	1.2e-05	0.000191554	0.000361896	0	0.000324839	0.00228046	5.18e-05	2.63e-05	0.00172975	0.000653795	0.000138282	0.000160921	0.000141297	0.000915794	0.000430243	0.00273256	0.000797666	0.00519226	8.79e-05	0.000281536
Eggerthella	0.00161784	0	0.00054074	2.53e-05	0	1.1e-05	0.000225366	0.000146516	4.92e-05	0.000332473	8.92e-05	0.000632727	6.29e-05	1.29e-05	2.41e-05	0.000255789	9.03e-05	0.00012586	0.000100282	7.75e-05	0.00204388	8.43e-05	0.000362113	0	0	2.39e-05	3.83e-05	5.36e-05	3.99e-05	0.013932	0	0.000272134	0.000236911	0.0010175	0	0.000345706	0	0.000155427	4.74e-05	1.43e-05	0.000503876	0.000273486	0.000403842	4.39e-05	0.000281536
Lachnospira	1.33e-05	0.00163627	0	3.79e-05	0	4.39e-05	0.00137724	1.33e-05	0	1.15e-05	2.23e-05	0	2.52e-05	7.74e-05	1.21e-05	0	0	0.000926784	3.76e-05	3.87e-05	0	1.2e-05	0	0	0.000149062	0	1.28e-05	1.34e-05	6.65e-05	0.00033687	1.33e-05	0.000401721	0.000565953	0.000261643	1.33e-05	0.000414847	1.24e-05	0.00105973	0.00487897	0	0.000736434	0.000843247	0.0087403	0.0010253	0.000140768
Variovorax	0.000835444	0	0.00279602	0.000176763	3.8e-05	6.59e-05	0.000450732	0.000266393	9.85e-05	5.73e-05	6.69e-05	0.00197411	0.000779658	0	6.03e-05	3.65e-05	3.87e-05	6.87e-05	0.000188029	7.75e-05	2.65e-05	1.2e-05	0.000504371	6.95e-05	0	2.39e-05	0.000166013	0.000201054	1.33e-05	0.000505306	0	0.000142546	3.95e-05	0.00226757	0	0.000230471	0	0.000155427	0	0	0.00866279	0.000433019	0.00227882	7.32e-05	0
Ruminococcus	5.3e-05	0.00188915	0.000487985	1.26e-05	2.54e-05	0	0.00171529	7.99e-05	1.23e-05	0	8.92e-05	0.000240436	2.52e-05	0.000257845	4.82e-05	7.31e-05	1.29e-05	0.000743716	0	5.17e-05	0	1.2e-05	1.29e-05	1.16e-05	0.0007155	8.37e-05	6.39e-05	0	6.65e-05	0.000733896	0	0.000816401	0.000263234	0.000581429	1.33e-05	0.000380276	0.00127499	0.00511495	0.000789478	0.000817462	0.0024031	0.00132185	0.0015721	0.000717707	9.38e-05
Streptomyces	0.000411092	0	0.00131888	0.000265145	0.000164786	0.000263464	0.000500814	0.000359631	0.000110779	0.000137575	0.000156034	0.000253091	2.52e-05	0	0	0	0	2.29e-05	8.77e-05	1.29e-05	2.65e-05	3.61e-05	0.000155191	0	0	1.2e-05	0.000651283	0.000160843	1.33e-05	0.000168435	0	2.59e-05	1.32e-05	0.00167161	1.33e-05	3.46e-05	0	0.000296723	0.000426318	0	0.00563954	0.00180045	0.00747108	0.00035153	6.26e-05
Alloprevotella	3.98e-05	0.0178056	0.00010551	0	2.54e-05	1.1e-05	7.51e-05	6.66e-05	2.46e-05	1.15e-05	0	0.000392291	7.55e-05	0.000528582	0	0	0	0	6.27e-05	0	0	0	6.47e-05	1.16e-05	0.000730406	0	1.28e-05	2.68e-05	0	2.41e-05	0	3.89e-05	2.63e-05	0.001221	1.33e-05	3.46e-05	0	4.24e-05	0	1.43e-05	0.000445736	0.000250695	0.000389419	0	0.000344099
Ureaplasma	0	1.49e-05	0.000501174	0	0	0	0	0	0	0	0	0.0005568	0	0	0	0	0	0	0	0	0	0.00012048	0.0205111	0.000173681	0	0.000155478	0.000102162	0.000134036	0.000133053	0.000469212	0	0	0	0	0	0	0	0	0	0	0	0	0	0	0
[Eubacterium]_eligens_group	0.000238698	0.000386755	0.000487985	7.58e-05	1.27e-05	0.000483018	0.000450732	0.000199795	0.000406189	0.00114646	3.34e-05	0.000531491	0.000301803	7.74e-05	0	6.09e-05	6.45e-05	0.000183068	2.51e-05	0.000232462	0.000862675	0.000337345	0.000633697	0.000741041	0.00113287	0.000825231	0.000791756	0.000589757	0.00103781	0.000264684	0.000146696	9.07e-05	0.000197426	0.000843072	5.34e-05	0.000795123	4.95e-05	9.89e-05	0.00596845	0.00114732	0.000135659	0.000410228	0.000129806	0.000161118	0
Geobacter	0.000450875	0	0.000250587	0.000164137	0.000190138	0.000219553	0.0126205	0.000506147	0.000233866	0.000160504	0.000167179	0.000113891	5.03e-05	0	2.41e-05	0.00030451	0.000799856	0.00051488	2.51e-05	3.87e-05	0	0	3.88e-05	0	0	1.2e-05	0.000434189	8.04e-05	1.33e-05	1.2e-05	0	0	0.000486983	0.000130822	0	2.3e-05	0	8.48e-05	0.000947373	0	7.75e-05	6.84e-05	0.00170191	4.39e-05	0
Terrisporobacter	0.000596746	2.98e-05	0.000962781	0.000138885	5.07e-05	4.39e-05	0.000751221	0.0023709	3.69e-05	0.000137575	0.000122598	0.0004176	0.000301803	0	7.24e-05	7.31e-05	1.29e-05	8.01e-05	0.000100282	1.29e-05	0.000199079	0.000168673	0.000129326	2.32e-05	0	5.98e-05	2.55e-05	0.000321686	0.000172969	0.000421088	0	0.00031101	0.000210587	0.000595965	0	0.000115235	0	0.00046628	0	0	0.00106589	0.0016637	0.00269709	0.00596136	0
Parasutterella	0.000145871	0.000669384	0.000224209	3.79e-05	5.07e-05	0.000483018	0.00249155	0.000106557	1.23e-05	4.59e-05	3.34e-05	0.000594764	0.000138327	0.000322306	6.03e-05	4.87e-05	0.00014191	0.0022998	0.000100282	0.000180804	0.000199079	7.23e-05	0.000206922	0.000208418	0.00232537	0.000131558	0.000383108	0.000214457	0.000186274	0.000252653	0	0.000220299	9.21e-05	0.000523286	4e-05	8.07e-05	0.000433249	0.00135645	0.00102632	0.000315512	0.000387597	0.00264369	0.000158652	0.000424765	0.000250254
Monoglobus	0.000503919	0.00121977	0.000171454	2.53e-05	3.8e-05	0.00214065	0.000588456	5.33e-05	3.69e-05	9.17e-05	6.69e-05	7.59e-05	0	0	0	0.000158345	9.03e-05	0.000160185	1.25e-05	0	1.33e-05	0.00012048	1.29e-05	5.79e-05	0.00011925	7.18e-05	0	0	5.32e-05	0.000132342	0	0.000323968	0.000513306	0.000188964	2.67e-05	0.000149806	0.000235192	0.000141297	1.58e-05	0.00696994	0.00310078	0.000660923	0.000331728	0.000688413	0.000797685
Fournierella	0	0	0	0	0	4.39e-05	0.000112683	0	0	0	1.11e-05	1.27e-05	2.52e-05	0	0	1.22e-05	0	8.01e-05	0	0	0	0	2.59e-05	1.16e-05	0.000134156	1.2e-05	0.000153243	2.68e-05	1.33e-05	0.00010828	0	2.59e-05	0.000171102	7.27e-05	0	3.46e-05	0.000210435	0	1.58e-05	0.0179268	0	0	0	0	0.000828967
Companilactobacillus	1.33e-05	0	0	6.31e-05	0.000101407	0	0.00319269	1.33e-05	0	0.000217827	0	0	0	0	0	0	0	0.00147599	1.25e-05	0	0	0.000421682	0.000763023	0.00093788	0	0.000370756	0.00900303	0.00120632	0.000745097	0	0	0	0	0	0	0	0	0	0	0	9.69e-05	6.84e-05	0.0012548	0	0
Alistipes	0.000172393	0.00465594	0.00127931	1.26e-05	3.8e-05	2.2e-05	0.000575936	0.000119877	1.23e-05	2.29e-05	0	0.00182225	0.000427555	1.29e-05	0	0.000109624	1.29e-05	0.000102976	8.77e-05	0.000129146	1.33e-05	0	0.000219854	0	0.000208687	0.000298997	0.000140473	0.00018765	0	0.000324839	4e-05	0.000466515	1.32e-05	0.00106111	2.67e-05	6.91e-05	0.000445627	0.00179447	0.000978953	0.000659706	5.81e-05	0.000136743	0.00113941	0.000278294	0.00157973
Brevundimonas	0.000119349	0.00110077	0.00043523	3.79e-05	3.8e-05	4.39e-05	0.000338049	0.000119877	4.92e-05	3.44e-05	3.34e-05	0.000759273	0.000289228	0.000167599	4.82e-05	2.44e-05	9.03e-05	2.29e-05	0.000100282	0.00028412	1.33e-05	1.2e-05	6.47e-05	2.32e-05	1.49e-05	1.2e-05	0.000114932	0.00018765	0	0.00021656	0	0.000142546	1.32e-05	0.00100296	2.67e-05	0.000103712	7.43e-05	0.000324983	0	5.74e-05	0.00199612	0.00113952	0.00928837	0.000205059	0.000156409
Stenotrophomonas	5.3e-05	4.46e-05	0.000817705	8.84e-05	8.87e-05	9.88e-05	0.000112683	0.000119877	2.46e-05	8.03e-05	0.000167179	0.000632727	0.000301803	0.000593043	0	4.87e-05	2.58e-05	6.87e-05	7.52e-05	1.29e-05	1.33e-05	0.000337345	0.00540583	0.000266312	4.47e-05	0.000215278	0.00102162	0.000308282	0.000252801	0.000613586	1.33e-05	1.3e-05	5.26e-05	4.36e-05	0.000266855	3.46e-05	7.43e-05	0.000169556	0.000252633	0.000129073	0.000949612	0.000660923	0.003649	0.000161118	0
CAG-352	0	2.98e-05	0	0	0	0	0	0	0	0	0	0	0	5.16e-05	0	0	0	0	0	0	0	0	0	0	8.94e-05	0	0	0	0	0	6.67e-05	0	0	0	2.67e-05	0	0.000321842	4.24e-05	0.00584214	0.000430243	0	0.000866038	2.88e-05	0.000410118	0.0101197
Candidatus_Nitrosopelagicus	0	0	0	0	0	0	0	0.000199795	0	0	0	0	0	0	0	0	0	0	0.00026324	0	0	0	0	0	0	0	0	0.000201054	0	3.61e-05	0	1.3e-05	2.63e-05	0.0171376	0	1.15e-05	0	0	0	0	0	0	0	0	0
Paenibacillus	2.65e-05	0	0.000211021	5.05e-05	0	0	7.51e-05	7.99e-05	0	0	0	0.0001392	0.000264078	1.29e-05	0	1.22e-05	0	0	2.51e-05	0	0	0	3.88e-05	3.47e-05	0.000193781	0	0.000140473	8.04e-05	0	0	0.00108022	0	0	0.000537822	2.67e-05	2.3e-05	0	0.000127167	0	0	0.00312015	0.000752085	0.0101826	0.000205059	0
Lactococcus	0.000212176	0	0.00150352	0.000126259	5.07e-05	2.2e-05	0.000275448	0.000532786	0.000172323	4.59e-05	0.000144889	0.00102502	0.000503005	2.58e-05	2.41e-05	0	2.58e-05	1.14e-05	0.000388593	0.000116231	3.98e-05	1.2e-05	0.000168124	4.63e-05	1.49e-05	0	0.000114932	0.000227861	1.33e-05	0.000457181	1.33e-05	0.000168464	0.000105294	0.00696261	4e-05	0.000368753	0	0.000113037	0	0	0.0020155	0.000250695	0.000749993	7.32e-05	0
Fusobacterium	0.000344786	0	0.00195194	7.58e-05	0.00117886	4.39e-05	0.000275448	7.99e-05	6.15e-05	2.29e-05	3.34e-05	0.00151855	0.000352104	3.87e-05	0.00139894	3.65e-05	2.58e-05	3.43e-05	3.76e-05	5.17e-05	0.000305254	0.000265057	0.000569034	0.000509466	0.000298125	0.000538194	0.000612972	0.000308282	0.000785013	0.00010828	0.000186704	0.00138659	0	0.000130822	0	0.000103712	0	0.00046628	0.000205264	5.74e-05	0.000116279	4.56e-05	0.00170191	2.93e-05	0.000453586
Megasphaera	0	0.000178502	3.96e-05	1.26e-05	0	0	5.01e-05	0	0	4.59e-05	0	0.000215127	0.000125751	1.29e-05	0	0	0	0	3.76e-05	0	0	0	6.47e-05	0	1.49e-05	0	2.55e-05	5.36e-05	0	3.61e-05	0	2.59e-05	0	0.000421536	0	1.15e-05	0	0.000579317	0	0	0.000600775	0.000182324	0.000923068	0.00997466	0.00262767
Kosakonia	0.000755878	0.000252878	0.000197832	5.05e-05	2.54e-05	0.000362263	0.000413171	0.000159836	0.000246175	0.000103181	0.000557265	0	0.000314378	0	0.000373854	0.000475036	5.16e-05	0.000297486	0.000137888	7.75e-05	0.000477789	0.0034096	0.000814754	0.000150524	0	0.000454475	0.000204324	0.00237243	0.000505602	0.00010828	0	0.000233257	3.95e-05	1.45e-05	0	0.000103712	0	0.000508669	0	0	0.000368217	0.000296276	0.00103845	1.46e-05	0
Candidatus_Nitrosopumilus	0	0	0	0	0	0	0	0.000226434	0	0	0	0	0	0	0	0	0	0	0.000125353	0	0	0	5.17e-05	0	0	0	2.55e-05	0.000174246	0	3.61e-05	0	2.59e-05	0	0.0117449	0	2.3e-05	0	0	0	0	0.000484496	0.000136743	0.00285574	1.46e-05	0
Delftia	2.65e-05	0	0.000224209	1.26e-05	3.8e-05	1.1e-05	3.76e-05	7.99e-05	0	0	2.23e-05	0.000126545	0.000176052	0.000773535	0	0	0	0	2.51e-05	1.29e-05	1.33e-05	1.2e-05	0.000181056	3.47e-05	0.000208687	0	0.000191554	0	0	2.41e-05	0.00441422	1.3e-05	2.63e-05	0.000595965	9.34e-05	4.61e-05	0.000284706	0.000211945	0.0027158	0.000157756	0.00127907	0.000843247	0.00250959	0.000292942	0
Gallibacterium	0	0	0.000263776	0.000138885	0	1.1e-05	1.25e-05	9.32e-05	0	0	0	0.000493527	0.004351	0	1.21e-05	3.65e-05	6.45e-05	3.43e-05	6.27e-05	0.000271206	7.96e-05	0.00012048	0.00402204	0.000428414	0	0.000143518	0.00302655	0.000777407	0.000319327	0.000192497	0	0	0	1.45e-05	0	0	0	0	0	0	0	4.56e-05	0	0	0
Turicibacter	0.00212176	0.00235028	0.000118699	8.84e-05	0	2.2e-05	0.000287968	0.000173156	2.46e-05	4.59e-05	6.69e-05	0.000518836	0.000616182	2.58e-05	0	2.44e-05	0	0	0.000137888	0	2.65e-05	0.00104818	0.000129326	5.79e-05	5.96e-05	0	0.000293716	0.00018765	2.66e-05	0.000360933	0	0.000336927	7.9e-05	0.00222397	0.000106742	0.000760553	3.71e-05	0.000141297	0	2.87e-05	0.00106589	0.000592552	0.000432688	0.000131824	0.000250254
Desulfovibrio	0.000172393	0.000386755	0.000237398	3.79e-05	0.000494359	3.29e-05	0.000250407	4e-05	1.23e-05	1.15e-05	0	0.000126545	0.000591031	0.000219168	0.000361795	1.22e-05	0	5.72e-05	5.01e-05	0.000258291	0	2.41e-05	0.000181056	2.32e-05	5.96e-05	2.39e-05	0.000140473	0.000120632	1.33e-05	0.000240622	2.67e-05	0.00725689	0.000144779	0.000116286	6.67e-05	0.000322659	0.000111407	0	0	0.00143414	0.000155039	0.000159533	1.44e-05	0	0.000688199
Rhodanobacter	0.000570224	0	0.00299385	0.000265145	6.34e-05	6.59e-05	0.000888945	9.32e-05	0.000123088	8.03e-05	6.69e-05	0.00137934	0.000855109	0	3.62e-05	0.000109624	1.29e-05	0.000102976	0.000125353	0.000103316	5.31e-05	2.41e-05	0.000750091	0.000150524	0	1.2e-05	0.000127703	0.000241264	0	0.000300777	0	0.000129587	0	0.000436072	0	4.61e-05	0	5.65e-05	0	0	0.00271318	0.000159533	0.00121153	7.32e-05	7.82e-05
Erysipelotrichaceae_UCG-003	0.000145871	0.00074376	0.00010551	2.53e-05	2.54e-05	0.00133928	0.00145236	5.33e-05	2.46e-05	0.000951562	0	0.000113891	0	6.45e-05	0	0.000255789	2.58e-05	0.000686507	0	0	0.000729956	1.2e-05	1.29e-05	0	1.49e-05	0.000107639	0	0	3.99e-05	0.000457181	4e-05	0.000570185	0.000723894	0.000973894	0	0.000668364	6.19e-05	0.00046628	0.000963163	4.3e-05	0.000600775	0.000364647	5.77e-05	0.000190412	0.00123563
Collinsella	0.000198915	0.000357005	2.64e-05	1.26e-05	1.27e-05	0.00047204	3.76e-05	0.000146516	0	1.15e-05	0.000267487	0.000113891	0	0.000103138	0	0	0	0	5.01e-05	0	0	0	0	1.16e-05	4.47e-05	4.78e-05	8.94e-05	2.68e-05	0.000558823	0.000300777	1.33e-05	0.000336927	0.000447498	0.00151172	0.000346912	0.000265041	4.95e-05	0.0021901	0.00034737	0.00164927	0.00110465	0.00102557	0.00165864	0.000190412	0.000125127
Corynebacterium	6.63e-05	0.000104126	0.000567118	0	0	0	5.01e-05	0.000133197	0	1.15e-05	2.23e-05	0.000316364	0.000113176	0.000270737	4.82e-05	1.22e-05	3.87e-05	1.14e-05	3.76e-05	1.29e-05	0	1.2e-05	1.29e-05	1.16e-05	2.98e-05	0	2.55e-05	0.000241264	1.33e-05	0.000156404	0.000906848	6.48e-05	0.00015794	0.00252922	0.000120085	0.000138282	3.71e-05	9.89e-05	0.00258949	1.43e-05	0.000891473	0.000387438	0.00354804	2.93e-05	0.000156409
Cupriavidus	9.28e-05	0	0.000158265	1.26e-05	0.000139435	1.1e-05	8.76e-05	6.66e-05	6.15e-05	6.88e-05	4.46e-05	0.0001392	0	1.29e-05	0	0	0	1.14e-05	5.01e-05	0	0	0	6.47e-05	1.16e-05	7.45e-05	0	0.000178784	2.68e-05	0	0	1.33e-05	1.3e-05	0	0.000276179	6.67e-05	1.15e-05	0	2.83e-05	0	0	0.00170543	0.000866038	0.0096201	2.93e-05	1.56e-05
Clade_Ib	1.33e-05	0	0	0	0	0	0	0.000133197	0	0	0	0	0	0	0	0	0	0	0.000137888	0	0	0	0	0	0	0	0	0.000268071	0	6.02e-05	0	7.78e-05	9.21e-05	0.0129368	0	5.76e-05	0	0	0	0	0	0	1.44e-05	0	0
Coprococcus	3.98e-05	0.000624758	7.91e-05	1.26e-05	0.000114083	0.000208576	0.000175285	2.66e-05	0	5.73e-05	3.34e-05	0.000126545	1.26e-05	0.000180491	0.000253256	0.000109624	9.03e-05	6.87e-05	1.25e-05	2.58e-05	0	0	0	1.16e-05	0.000417375	0.000167438	1.28e-05	6.7e-05	6.65e-05	0.000324839	6.67e-05	0.00365437	0.000526468	0.000392465	0.000360255	0.000253518	0	0.000819522	0.000900005	0.000114732	0.000329457	0.00182324	0.000274036	0.000249	0
Enhydrobacter	0.000159132	0	0.000237398	0.000151511	0.000101407	0.000131732	0.000100163	4e-05	1.23e-05	3.44e-05	0.000111453	0.0001392	0.000213777	0.000128922	0	0	1.29e-05	0	0	2.58e-05	0	0	1.29e-05	1.16e-05	2.98e-05	0	0.000229865	2.68e-05	0	2.41e-05	0.0024805	0	0	5.81e-05	8.01e-05	0	2.48e-05	0.000296723	0.0024158	0.000143414	0.00234496	0.000752085	0.00170191	8.79e-05	0
Peptostreptococcus	0.000106088	0	2.64e-05	1.26e-05	0	2.2e-05	2.5e-05	7.99e-05	6.15e-05	0	0	0	0	5.16e-05	0	2.44e-05	0	1.14e-05	2.51e-05	1.29e-05	0	2.41e-05	1.29e-05	0	1.49e-05	1.2e-05	5.11e-05	2.68e-05	1.33e-05	7.22e-05	0	3.89e-05	6.58e-05	0.000726786	1.33e-05	0.000103712	1.24e-05	0.00113038	0	0	0.00217054	0.00348694	0.00220671	0.00131824	0
Comamonas	0.000490658	0.0017999	0.000382475	2.53e-05	0	3.29e-05	0.000112683	6.66e-05	0	0	2.23e-05	6.33e-05	0.000113176	0	0	0	3.87e-05	0	0	0	1.33e-05	2.41e-05	2.59e-05	3.47e-05	0.000402468	0	0	1.34e-05	0	7.22e-05	0	0	0	8.72e-05	0.000613767	1.15e-05	2.48e-05	0.00500191	0	0.000114732	0.000503876	0.000250695	0.00144229	0	7.82e-05
Butyricicoccus	3.98e-05	0.000580133	0.000290153	5.05e-05	0.000139435	3.29e-05	7.51e-05	1.33e-05	1.23e-05	3.44e-05	1.11e-05	2.53e-05	0	7.74e-05	0.000253256	3.65e-05	0	1.14e-05	2.51e-05	2.58e-05	2.65e-05	0	3.88e-05	0	8.94e-05	5.98e-05	5.11e-05	1.34e-05	2.66e-05	0.000433119	0	0.00419863	0.000171102	0.000407	0	0.000207423	1.24e-05	8.48e-05	0.00153159	0.000573658	9.69e-05	0.000113952	0.000663455	0.000527295	0.000782044
Rodentibacter	0	0	0	0	0	0	0	1.33e-05	0	0	0	0	6.29e-05	0.0019983	1.21e-05	0	0	1.14e-05	0	0	0	0	0	1.16e-05	0.00235519	0	3.83e-05	0	0	0	0.00261386	0	0	1.45e-05	0.00101405	0	0.00169586	1.41e-05	0	0.000243804	0.000116279	0	0	0	0.0013764
Leifsonia	0.000119349	0	9.23e-05	1.26e-05	3.8e-05	7.68e-05	7.51e-05	7.99e-05	2.46e-05	3.44e-05	1.11e-05	2.53e-05	0	0.000244953	0	1.22e-05	0	0	1.25e-05	0	0	0	2.59e-05	3.47e-05	1.49e-05	0	5.11e-05	6.7e-05	0	7.22e-05	0.00013336	5.18e-05	1.32e-05	0.000566893	5.34e-05	0	2.48e-05	2.83e-05	0.00399476	0.000215122	0.000348837	0.000410228	0.00362016	2.93e-05	0.000954094
Morganella	0	0	0	0	0	0	0	0	0	0	0	0	0.000100601	0	0	0	0	0	0	0	3.98e-05	0	0	0	0	0	0	0	0	0	0	0	0	0.000145357	0	0	0	0.0103147	0	0	5.81e-05	0.000159533	0.000144229	5.86e-05	0
Luteibacter	5.3e-05	0	0	1.26e-05	1.27e-05	3.29e-05	0	6.66e-05	0	3.44e-05	2.23e-05	5.06e-05	0	0	3.62e-05	0	0	0	0	0	0	0	0	0	0	0	5.11e-05	0	0	0	0	0	0	2.91e-05	0	0	0	5.65e-05	0	0	0.00472868	0.000546971	0.0049038	7.32e-05	0
Novosphingobium	0.000198915	0	0.000685817	5.05e-05	1.27e-05	5.49e-05	0.000112683	9.32e-05	7.39e-05	1.15e-05	4.46e-05	0.000240436	6.29e-05	2.58e-05	0	0	0	1.14e-05	5.01e-05	7.75e-05	0	0	7.76e-05	3.47e-05	0.000402468	0	0.000191554	4.02e-05	0	0.000180466	0.000640128	2.59e-05	1.32e-05	0.000130822	5.34e-05	9.22e-05	0.000309463	1.41e-05	0.000489476	0.000631023	0.000930233	0.000433019	0.00396631	4.39e-05	1.56e-05
Roseburia	0.000159132	0.000966888	0.000514363	0.000126259	0	8.78e-05	0.000450732	4e-05	2.46e-05	1.15e-05	1.11e-05	0.000227782	0.000226352	0.000244953	0	2.44e-05	3.87e-05	0.000171627	3.76e-05	5.17e-05	2.65e-05	0	0.000116393	1.16e-05	0.000283219	2.39e-05	0.000140473	1.34e-05	1.33e-05	0.000144373	0.00020004	0.000362845	0.000223749	0.000407	1.33e-05	0.000184376	0	0.000409761	0.00252633	0.000172097	0.000581395	0.00050139	0.000115384	0.000366177	0.000187691
Colidextribacter	0	0.000595008	0.00010551	0	0	0	3.76e-05	0	0	1.15e-05	0	0.000177164	8.8e-05	0.00011603	0	1.22e-05	0	0	1.25e-05	0	2.65e-05	0	3.88e-05	1.16e-05	7.45e-05	4.78e-05	7.66e-05	8.04e-05	2.66e-05	2.41e-05	1.33e-05	3.89e-05	2.63e-05	1.45e-05	2.67e-05	0	7.43e-05	0.000211945	0.00216317	0.000458926	0.000600775	0.000273486	7.21e-05	2.93e-05	0.00398843
Sellimonas	0	1.49e-05	0	0	0	2.2e-05	0.000300488	0	1.23e-05	0	0.000167179	0	0	0	3.62e-05	0	0	0.000160185	0	0	1.33e-05	0.000192769	5.17e-05	0.000104209	2.98e-05	0.000227237	0.000600202	1.34e-05	0.00067857	0.000132342	0	0.000259175	0.000118455	7.27e-05	1.33e-05	0.000230471	1.24e-05	0.0014271	0.00358423	0.000186439	9.69e-05	0	1.44e-05	0.00010253	0.000578713
Prevotella_9	1.33e-05	0	5.28e-05	1.26e-05	1.27e-05	0	0	1.33e-05	0	0	0	0.0002784	0	0.000966918	0	0	0	0	0	0	5.31e-05	0	2.59e-05	0	0.0047849	0	8.94e-05	0.000201054	0	1.2e-05	8e-05	1.3e-05	0	0.000610501	0.000426968	1.15e-05	0	2.83e-05	0	0.000272487	0.000736434	0.000296276	0.000274036	2.93e-05	3.13e-05
Massilia	0.000119349	0	0.000989159	3.79e-05	1.27e-05	0	0.000150244	2.66e-05	1.23e-05	1.15e-05	0	7.59e-05	8.8e-05	0.0013279	0	0	0	0	2.51e-05	0	0	0	6.47e-05	0	8.94e-05	0	7.66e-05	0	0	8.42e-05	0.000546776	1.3e-05	0	1.45e-05	6.67e-05	0	2.48e-05	1.41e-05	0.00475266	1.43e-05	9.69e-05	6.84e-05	0.00049038	0	0
CL500-29_marine_group	0.00013261	0	9.23e-05	0.000113633	3.8e-05	4.39e-05	0.000262927	0.000146516	0.000135396	4.59e-05	4.46e-05	8.86e-05	1.26e-05	0	0	0	0	0	0	0	2.65e-05	0	1.29e-05	1.16e-05	0.00011925	0	0.000408648	1.34e-05	2.66e-05	0	0	1.3e-05	1.32e-05	5.81e-05	0	3.46e-05	7.43e-05	5.65e-05	0	0.000114732	0.000697674	0.0009572	0.00533649	0.000131824	0
Atopobium	7.96e-05	0	0	0	0	2.2e-05	3.76e-05	0.000306352	6.15e-05	5.73e-05	0	3.8e-05	0.000100601	0.000412552	1.21e-05	3.65e-05	1.29e-05	5.72e-05	0.000150423	5.17e-05	0	0	2.59e-05	0	0	0	3.83e-05	0.000268071	0	0.000300777	0	0.000142546	0.000144779	0.0042299	2.67e-05	0.000921882	0	7.06e-05	0.000742109	0	0.000426357	0.000182324	4.33e-05	7.32e-05	3.13e-05
Rhodococcus	0.000159132	0	0.000197832	5.05e-05	8.87e-05	0.00014271	0.000225366	0.000226434	9.85e-05	2.29e-05	6.69e-05	1.27e-05	0	0	0	0	0	1.14e-05	3.76e-05	0	0	0	0	0	0	0	0.000306486	0	1.33e-05	0	0	2.59e-05	1.32e-05	0.000450608	0	0	0	0.000169556	0	0	0.00153101	0.0004786	0.00448553	7.32e-05	3.13e-05
Christensenellaceae_R-7_group	9.28e-05	0.000133877	0.000237398	6.31e-05	0	1.1e-05	0.00072618	5.33e-05	0	2.29e-05	2.23e-05	0.000404945	0.000352104	0.000618828	7.24e-05	6.09e-05	3.87e-05	6.87e-05	3.76e-05	7.75e-05	0	0	0.000116393	3.47e-05	0.0002385	0	7.66e-05	0	0	8.42e-05	8e-05	5.18e-05	1.32e-05	0.000188964	0.000200141	4.61e-05	0	0.000551058	0.0021158	0	0.000174419	0.00123069	0.000100961	2.93e-05	0.000218972
Prevotellaceae_UCG-001	2.65e-05	0.00697647	0	0	0	0	0	0	0	0	0	0	0.000213777	5.16e-05	0	0	0	0	0	0	0	0	3.88e-05	3.47e-05	0	0	2.55e-05	1.34e-05	0	6.02e-05	0	1.3e-05	0	7.27e-05	0	2.3e-05	0	0	7.89e-05	0	1.94e-05	9.12e-05	7.21e-05	0	4.69e-05
Candidatus_Actinomarina	0	0	0	0	0	0	2.5e-05	0.000239754	0	0	0	0	0	0	0	0	0	0	0.000225635	0	0	0	0	0	0	0	1.28e-05	0.000335089	0	4.81e-05	0	6.48e-05	2.63e-05	0.00665736	0	9.22e-05	0	0	0	0	1.94e-05	0	1.44e-05	1.46e-05	0
Marinilactibacillus	0.000106088	0	0.00569755	6.31e-05	6.34e-05	7.68e-05	0.000313009	0.000186475	4.92e-05	6.88e-05	3.34e-05	0.000366982	1.26e-05	0	0	0	0	0	0	2.58e-05	0	0	0.000413843	0	0	0	0	0	0	0.000264684	0	0	0	0	0	0	0	0	0	0	0	0	0	0	0
Phenylobacterium	0.00013261	0	0.000342908	5.05e-05	8.87e-05	5.49e-05	5.01e-05	0.000119877	6.15e-05	2.29e-05	5.57e-05	7.59e-05	0	2.58e-05	0	0	2.58e-05	0	3.76e-05	1.29e-05	1.33e-05	0	2.59e-05	0	1.49e-05	0	0.000127703	1.34e-05	1.33e-05	2.41e-05	0	3.89e-05	0	0.000188964	2.67e-05	2.3e-05	0	1.41e-05	0	1.43e-05	0.000542636	0.000706504	0.00473072	1.46e-05	0
Caulobacter	0.000305003	0	0.00104191	5.05e-05	0.000114083	3.29e-05	0.000250407	0.000239754	6.15e-05	3.44e-05	5.57e-05	0.000771927	0.000301803	5.16e-05	1.21e-05	3.65e-05	1.29e-05	3.43e-05	0.000125353	7.75e-05	1.33e-05	3.61e-05	0.000258652	0	1.49e-05	0	0.000127703	0.000147439	0	0.000204529	2.67e-05	2.59e-05	6.58e-05	0.000944822	1.33e-05	5.76e-05	6.19e-05	0.000113037	0	0.000157756	0.00131783	0.000159533	0.000129806	1.46e-05	3.13e-05
Diaphorobacter	0.000212176	0.00615833	0.000250587	0	0	0	0.000262927	5.33e-05	0	0	0	2.53e-05	0	0	0	0	0	1.14e-05	0	0	0	0	1.29e-05	0	0	0	0	1.34e-05	0	3.61e-05	0	0	0	0	0	3.46e-05	0	0	0	0	5.81e-05	4.56e-05	0.000288459	0	0
Microbacterium	6.63e-05	0	6.59e-05	1.26e-05	7.61e-05	5.49e-05	0.000100163	0.000279713	3.69e-05	0	0	1.27e-05	0	5.16e-05	0	0	0	0	5.01e-05	0	0	0	0	0	0	0	0.000217094	9.38e-05	0	7.22e-05	6.67e-05	3.89e-05	5.26e-05	0.00200593	1.33e-05	3.46e-05	2.48e-05	8.48e-05	0.000236843	1.43e-05	0.00106589	0.000455809	0.00197594	7.32e-05	9.38e-05
Merdibacter	0	0	1.32e-05	0	0	0	1.25e-05	0	0	0	0	0	3.77e-05	0	0	0	1.29e-05	0	0	0	0	0	0	1.16e-05	0	0	0.000114932	0	0	0	0	0	0	0	0	0	2.48e-05	0	0	0.00686955	0	0	0	0	0.000328459
Rikenellaceae_RC9_gut_group	0	0.000952013	0	3.79e-05	0	0	2.5e-05	2.66e-05	0	0	0	6.33e-05	0.0020749	0.000335198	0	2.44e-05	2.58e-05	0	3.76e-05	0.00028412	0	0	0.000168124	8.11e-05	4.47e-05	0	0.00104716	0.000469125	1.33e-05	0	0	0	0	0.000247107	6.67e-05	0	1.24e-05	1.41e-05	1.58e-05	1.43e-05	1.94e-05	0.000182324	0.00024519	1.46e-05	0.000547431
Oribacterium	1.33e-05	0	0	0	1.27e-05	0	3.76e-05	1.33e-05	7.39e-05	0	2.23e-05	0	2.52e-05	5.16e-05	0.000120598	8.53e-05	0	3.43e-05	1.25e-05	0.000167889	0	0	0	0	0	1.2e-05	0	5.36e-05	0	0.000156404	0	0.000181422	0.000434336	0.0002035	1.33e-05	0.00200509	0	0.000353242	0.000236843	0	0.00125969	0.000546971	0.000432688	0.000366177	0
Paracoccus	0.000291742	5.95e-05	0.000764949	3.79e-05	0	2.2e-05	0.000125203	7.99e-05	1.23e-05	2.29e-05	1.11e-05	0.000101236	0.000238928	0.00023206	0	0	0	3.43e-05	6.27e-05	1.29e-05	0	0	5.17e-05	4.63e-05	5.96e-05	0	2.55e-05	0.000107229	0	0.000120311	0	3.89e-05	3.95e-05	0.000581429	0.00014677	6.91e-05	2.48e-05	4.24e-05	0	8.6e-05	7.75e-05	0.000296276	0.00284132	4.39e-05	4.69e-05
Mesorhizobium	0.000198915	0	0.000857271	0.000113633	6.34e-05	0	0.00036309	2.66e-05	0	3.44e-05	3.34e-05	0.000379636	0.000402404	0	2.41e-05	1.22e-05	2.58e-05	4.58e-05	3.76e-05	7.75e-05	2.65e-05	0	0.000155191	8.11e-05	0	1.2e-05	0	2.68e-05	0	9.62e-05	0	6.48e-05	1.32e-05	7.27e-05	0	4.61e-05	0	8.48e-05	0	0	0.00261628	0.000182324	0.000576918	2.93e-05	0
Oscillibacter	2.65e-05	0.000282629	9.23e-05	1.26e-05	2.54e-05	1.1e-05	5.01e-05	0	1.23e-05	4.59e-05	0	3.8e-05	0.000251503	0	0	0	0	6.87e-05	0	0	0	0	1.29e-05	0	1.49e-05	0	5.11e-05	0	0	2.41e-05	2.67e-05	0	0	0.000363393	0	2.3e-05	7.43e-05	9.89e-05	0.00391581	0.000243804	0.000445736	0.000136743	8.65e-05	2.93e-05	0.000125127
Gemella	0.000702834	0	0.000131888	2.53e-05	1.27e-05	3.29e-05	0.000237887	1.33e-05	4.92e-05	0.000137575	0.000512683	6.33e-05	1.26e-05	0	0.000566811	7.31e-05	0	3.43e-05	0	2.58e-05	3.98e-05	0.00012048	3.88e-05	0	0	3.59e-05	0.000280946	2.68e-05	0.000119748	0.000156404	0	0.00020734	5.26e-05	0.0002035	4e-05	0.000184376	0	0.00045215	0	0	0.000310078	0.000387438	0.000173075	0.000849531	0
Helicobacter	0	0.000847886	5.28e-05	0	0	0	1.25e-05	7.99e-05	0	0	0	0.000860509	0	0.00023206	1.21e-05	0	0	0	6.27e-05	9.04e-05	1.33e-05	0	0.000103461	0	1.49e-05	2.39e-05	1.28e-05	0.000214457	1.33e-05	3.61e-05	1.33e-05	7.78e-05	1.32e-05	0.00098843	2.67e-05	0	4.95e-05	0	0.000173685	0.000444585	3.88e-05	0.000136743	0.000158652	2.93e-05	0.00143896
Catenibacillus	0	0.000193378	0	0	0.000152111	0	0	5.33e-05	0	0	0	6.33e-05	0	0	0.000156778	0	0	0	0.000112817	0	0	0	1.29e-05	0	0	1.2e-05	1.28e-05	4.02e-05	0	0.000132342	0	0.00441893	6.58e-05	0.000712251	0	0.000103712	0	0	0	0	1.94e-05	0	0	0	0
Dubosiella	3.98e-05	0.000937137	0.000118699	1.26e-05	0	0	1.25e-05	0.000173156	1.23e-05	2.29e-05	2.23e-05	0.000569454	0.000163477	0	1.21e-05	1.22e-05	1.29e-05	5.72e-05	0.000112817	6.46e-05	3.98e-05	0	7.76e-05	9.26e-05	0	0	0.000306486	0.000201054	1.33e-05	9.62e-05	0	0	0	0.00154079	0	5.76e-05	0	2.83e-05	0	0	0.000135659	9.12e-05	0.0010673	0	0
Asticcacaulis	0.000106088	0	0.000633062	1.26e-05	3.8e-05	2.2e-05	0.000175285	0.000133197	2.46e-05	3.44e-05	1.11e-05	0.000430254	0.000125751	0	0	1.22e-05	0	1.14e-05	2.51e-05	0.000154975	1.33e-05	1.2e-05	0.000129326	0	0	0	0.000191554	6.7e-05	0	0.000204529	0	0.000116629	0	0.000552358	0	4.61e-05	0	0	0	0	0.00133721	0.000182324	0.00122595	7.32e-05	0
Cutibacterium	0	0	2.64e-05	0	0	1.1e-05	3.76e-05	9.32e-05	0	0	0	0.000215127	0	5.16e-05	0	2.44e-05	0	0	8.77e-05	0	0	0	3.88e-05	0	0	0	0	9.38e-05	0	7.22e-05	4e-05	3.89e-05	7.9e-05	0.00215129	0	3.46e-05	1.24e-05	0.000155427	0.00108948	4.3e-05	0.000368217	0.000250695	0.000302882	7.32e-05	0.000609995
NK4A214_group	1.33e-05	0.000104126	0.000342908	1.26e-05	0	0	7.51e-05	0	1.23e-05	0	3.34e-05	1.27e-05	0	0.000296522	0	0.000121804	0	0	0	0	0	0	0.000116393	2.32e-05	0.000640968	0.000310956	5.11e-05	0	0	7.22e-05	9.34e-05	7.78e-05	3.95e-05	2.91e-05	0.000346912	3.46e-05	3.71e-05	0.000155427	0.0019579	0.00030117	1.94e-05	0.000410228	5.77e-05	2.93e-05	0.000156409
Parvimonas	0.000251959	0	2.64e-05	1.26e-05	3.8e-05	0	2.5e-05	5.33e-05	1.23e-05	1.15e-05	0	1.27e-05	0	0	0	2.44e-05	0	2.29e-05	3.76e-05	1.29e-05	0	4.82e-05	0	0	0	0	0	1.34e-05	1.33e-05	1.2e-05	0	3.89e-05	9.21e-05	0.0002035	0	0.000184376	0	0.000720614	0	0	0.00102713	0.00161812	0.000706724	0.000512648	0
Carnobacterium	0	0	0.000725383	0.000138885	0	0	1.25e-05	0.000732581	1.23e-05	8.03e-05	2.23e-05	0.000113891	0.000238928	0	0	0	0	0	0.00100282	0.000929848	0	0	6.47e-05	3.47e-05	0	0	0	5.36e-05	0	0.000120311	0	0	0	5.81e-05	0	1.15e-05	0	5.65e-05	0	0	0.000155039	0.000797666	0.000158652	0.000131824	0
Marvinbryantia	0	1.49e-05	0	0	0	0	0	0	0	0	0	0	6.29e-05	0.000103138	0	1.22e-05	0	0	1.25e-05	2.58e-05	0	0	0	0	7.45e-05	0	0	0	0	0	0.000160032	0	0	0	4e-05	0	1.24e-05	0	0.00228949	0.000286829	3.88e-05	0	0	0	0.00250254
Glutamicibacter	0.000145871	0	0.000791327	3.79e-05	1.27e-05	8.78e-05	0.000563416	5.33e-05	2.46e-05	0	0	0.0004176	0.000113176	0	2.41e-05	3.65e-05	0	0	6.27e-05	0	0	0	0.000129326	1.16e-05	0	0	1.28e-05	9.38e-05	1.33e-05	0.000144373	0	2.59e-05	0	0.001221	0	4.61e-05	0	0.000226075	0	0	0.000406977	0.00050139	0.000216344	0.00010253	0
Eubacterium	0.00039783	0	2.64e-05	1.26e-05	0	2.2e-05	0.00037561	5.33e-05	3.69e-05	1.15e-05	2.23e-05	0.000215127	0.000100601	0	4.82e-05	0.000109624	9.03e-05	0.00200231	8.77e-05	1.29e-05	6.64e-05	3.61e-05	1.29e-05	0	0	0	0	0	0	1.2e-05	0	0	0	0	0	0	1.24e-05	0	1.58e-05	2.87e-05	9.69e-05	0	2.88e-05	4.39e-05	0.00117307
Allorhizobium-Neorhizobium-Pararhizobium-Rhizobium	0.000106088	1.49e-05	0.000606684	6.31e-05	0	1.1e-05	0.000400651	6.66e-05	4.92e-05	0	5.57e-05	0.000164509	0.000326954	5.16e-05	2.41e-05	1.22e-05	0	0	1.25e-05	0	0	0	0.000103461	2.32e-05	2.98e-05	0	7.66e-05	0	0	0.00010828	1.33e-05	0	5.26e-05	0.000290715	1.33e-05	6.91e-05	1.24e-05	1.41e-05	0	0.00010039	0.000503876	9.12e-05	0.00149999	4.39e-05	3.13e-05
Holdemanella	9.28e-05	0	2.64e-05	0	0	0	0	0	0	0	0	1.27e-05	0	0.000348091	0	0	0	0	0	0	0	0	1.29e-05	3.47e-05	0.000402468	0	0	0	0	3.61e-05	0.000226712	0	0	0	0.000747195	4.61e-05	1.24e-05	0.000127167	0	0.00163492	0.000271318	0.000455809	0.000432688	7.32e-05	0
Marmoricola	0.000159132	0	0.000659439	2.53e-05	0	0.000120754	0.000237887	4e-05	0	1.15e-05	0	0.000227782	0.000100601	0	0	0	1.29e-05	1.14e-05	3.76e-05	0	0	3.61e-05	3.88e-05	0	0	0	0	1.34e-05	0	7.22e-05	0	0	1.32e-05	7.27e-05	0	2.3e-05	0	1.41e-05	0	0	0.000484496	0.000296276	0.00216344	0.000117177	0
Devosia	0.000159132	0	0.000527551	0.000126259	2.54e-05	0	0.000175285	0.000173156	1.23e-05	8.03e-05	2.23e-05	0.000468218	0.000238928	0	3.62e-05	3.65e-05	0	0.000171627	2.51e-05	6.46e-05	1.33e-05	0	0.000245719	1.16e-05	0	0	3.83e-05	2.68e-05	0	0.00010828	0	0	0	0.000159893	0	4.61e-05	0	4.24e-05	0	0	0.000775194	4.56e-05	0.000937491	4.39e-05	0
Clostridium_sensu_stricto_13	0	0	1.32e-05	0	0	0	0.000425692	9.32e-05	1.23e-05	1.15e-05	0	0	0	0	0	0	3.87e-05	0	5.01e-05	2.58e-05	0	0	0	0	0	0	1.28e-05	0	0	0	0	0	1.32e-05	0.000290715	0	0	0	1.41e-05	0	0	5.81e-05	6.84e-05	5.77e-05	0.00355924	0
Pseudolabrys	0.000106088	0	0.000633062	5.05e-05	1.27e-05	3.29e-05	7.51e-05	7.99e-05	8.62e-05	5.73e-05	5.57e-05	0.000404945	0.000176052	0	0	0	0	2.29e-05	3.76e-05	5.17e-05	0	1.2e-05	0.000129326	1.16e-05	0	0	2.55e-05	0.000120632	2.66e-05	7.22e-05	0	1.3e-05	2.63e-05	0.000319786	0	0.000103712	0	5.65e-05	0	0	0.000658915	0.000205114	0.00098076	1.46e-05	0
Dongia	3.98e-05	0	0.00032972	2.53e-05	0	2.2e-05	0.000112683	0	2.46e-05	0	1.11e-05	0.000113891	1.26e-05	2.58e-05	0	4.87e-05	2.58e-05	0	0	3.87e-05	1.33e-05	1.2e-05	2.59e-05	0	0.000104344	0	0	0	0	6.02e-05	2.67e-05	0	0	0	6.67e-05	2.3e-05	0	0	0.00326844	0	0	4.56e-05	0	2.93e-05	0.000109486
Levilactobacillus	0.000145871	0	0.000989159	0.000101008	1.27e-05	3.29e-05	0.000125203	1.33e-05	0	0	2.23e-05	0.000303709	0.000113176	0	0	0	0	1.14e-05	1.25e-05	0	0	1.2e-05	0.000103461	1.16e-05	0	0	7.66e-05	1.34e-05	0	9.62e-05	0	0	0	4.36e-05	0	0	0	1.41e-05	0	0	0.00187984	9.12e-05	0.000374996	0	0
Vibrio	0	0	2.64e-05	0	0	0	0	2.66e-05	0	0	0	0	0	0.000154707	0	0	0	0	0	0	0	0	9.05e-05	0	7.45e-05	1.2e-05	0	8.04e-05	0	7.22e-05	9.34e-05	5.18e-05	3.95e-05	0.00140997	0.000653795	2.3e-05	4.95e-05	4.24e-05	0	0.000143414	0.000406977	0.000615343	5.77e-05	0	0.000469227
CAG-56	0	0.000490882	1.32e-05	0	0.000190138	0	0	4e-05	0	2.29e-05	0	0	0	0	0.000108538	3.65e-05	0	0	2.51e-05	0	0	0	0	1.16e-05	0	5.98e-05	5.11e-05	5.36e-05	1.33e-05	0.00010828	0	0.00204748	0.000144779	0.000392465	0	0.000103712	0	4.24e-05	0	0	0.000426357	0.000113952	5.77e-05	0	0
MND1	2.65e-05	0	0.000131888	0	1.27e-05	0	0.000313009	2.66e-05	0	0	0	0.000189818	0.000314378	0.000322306	1.21e-05	1.22e-05	2.58e-05	1.14e-05	3.76e-05	0	0	0	1.29e-05	0	0.000819843	0	3.83e-05	6.7e-05	0	1.2e-05	0.000306728	0	1.32e-05	5.81e-05	0.000480339	2.3e-05	0	4.24e-05	0	0	0.000465116	0.000113952	7.21e-05	0	0.00053179
Faecalibaculum	3.98e-05	0.000104126	2.64e-05	2.53e-05	1.27e-05	0	0	7.99e-05	0	0	0	3.8e-05	0.000352104	0	4.82e-05	1.22e-05	0	0	2.51e-05	1.29e-05	0	0	6.47e-05	4.63e-05	0	0	6.39e-05	8.04e-05	1.33e-05	6.02e-05	0	2.59e-05	0	0.00117739	0	4.61e-05	0	0	0	0	0.000406977	0.000136743	0.00154325	0	0
Parapusillimonas	5.3e-05	0.00316842	0.000276964	0	0	0	0	9.32e-05	0	0	0	1.27e-05	0	0	0	0	0	0	1.25e-05	0	0	0	1.29e-05	0	0	0	0	0	0	6.02e-05	0	9.07e-05	0	0.000276179	0	1.15e-05	0	0	0	0	0	2.28e-05	0.000317305	0	0
Microvirga	1.33e-05	0	7.91e-05	0	0	0	0.000112683	2.66e-05	0	1.15e-05	1.11e-05	3.8e-05	1.26e-05	7.74e-05	0	3.65e-05	0	0	0	1.29e-05	0	0	0	2.32e-05	5.96e-05	0	3.83e-05	4.02e-05	0	0	0	0	0	0.000159893	0	0	0	0	0.00146843	0	0.000620155	0.000113952	0.00134133	1.46e-05	0
Bryobacter	7.96e-05	0	0.000580307	1.26e-05	8.87e-05	1.1e-05	0.000112683	4e-05	9.85e-05	1.15e-05	8.92e-05	0.000215127	2.52e-05	6.45e-05	0	0	0	0	0	1.29e-05	0	0	6.47e-05	0	0.00011925	0	8.94e-05	4.02e-05	2.66e-05	0.000144373	8e-05	0	0	0.000261643	0.000133428	3.46e-05	0	0.000113037	0.000157896	1.43e-05	0.000213178	9.12e-05	0.000721147	0	0.000563072
Sphingopyxis	5.3e-05	2.98e-05	0.000778138	0	5.07e-05	5.49e-05	0.000212846	2.66e-05	3.69e-05	5.73e-05	4.46e-05	0.000493527	0	0	0	1.22e-05	2.58e-05	4.58e-05	1.25e-05	6.46e-05	0	0	9.05e-05	0	0	0	6.39e-05	1.34e-05	0	9.62e-05	0	0	0	0.000218036	0	0	0	0	0	0	0.000116279	0.000182324	0.00132691	0	0
Dokdonella	3.98e-05	0	0.000989159	3.79e-05	2.54e-05	2.2e-05	7.51e-05	9.32e-05	0	1.15e-05	6.69e-05	0.000607418	0.000326954	0	1.21e-05	4.87e-05	2.58e-05	2.29e-05	1.25e-05	0	3.98e-05	0	5.17e-05	4.63e-05	0	2.39e-05	8.94e-05	5.36e-05	0	0.00021656	0	3.89e-05	1.32e-05	0.000465143	0	3.46e-05	0	1.41e-05	0	0	0.000465116	0	1.44e-05	0	4.69e-05
unidentified_Ruminococcaceae	0	0.00121977	0	0	2.54e-05	0	0	0	7.39e-05	0	0	0	0	2.58e-05	0	0	0	0	0	0.000116231	0	4.82e-05	7.76e-05	4.63e-05	0	5.98e-05	8.94e-05	9.38e-05	3.99e-05	0	0	0	0	0	4e-05	9.22e-05	0	2.83e-05	0	0.000114732	5.81e-05	0	2.88e-05	0	0.00175178
Acidothermus	0	0	6.59e-05	0	0	0	0	0	0	0	0	5.06e-05	0	9.02e-05	1.21e-05	0	1.29e-05	0	0	0	1.33e-05	0	2.59e-05	0	0.000134156	0	0	0	0	0	6.67e-05	0	0	0	0.000120085	0	6.19e-05	0	0	0.000157756	1.94e-05	0.000250695	0.000418265	0	0.00250254
Rubellimicrobium	3.98e-05	0	5.28e-05	1.26e-05	0	0	0	0	0	0	0	0	0	0	0	4.87e-05	0	0	0	0	0	0	0	0	0	0	0	0	0	0	0	0	0	0	0	0	0	0	0	0	1.94e-05	0.000364647	0.00344708	1.46e-05	0
Negativibacillus	0	0	0	0	0	0	0	0	0	0	0	1.27e-05	0	1.29e-05	0	0	0	0	0	0	0	0	0	0	2.98e-05	0	0	0	0	0	0	0	0	0	0	0	4.95e-05	0	0	0.00355668	0	0	0	1.46e-05	0.000297177
Dyadobacter	0	0	0	0	0	0	0	2.66e-05	0	0	0	0	0	0	0	0	0	0	0	0	0	0	0	0	0	0	0	1.34e-05	0	0	0	0	0	0.000145357	0	0	0	2.83e-05	0	0	0.00131783	0.000205114	0.00220671	2.93e-05	0
UCG-005	0.000106088	0.000297504	0.000738572	3.79e-05	3.8e-05	0.000120754	0.000250407	9.32e-05	3.69e-05	1.15e-05	2.23e-05	0.000354327	6.29e-05	2.58e-05	0	8.53e-05	2.58e-05	0	0	5.17e-05	3.98e-05	0	0.000168124	1.16e-05	1.49e-05	3.59e-05	8.94e-05	1.34e-05	0	8.42e-05	0	0.00010367	1.32e-05	0.0002035	1.33e-05	3.46e-05	0	0.000127167	0	1.43e-05	7.75e-05	0.00050139	1.44e-05	0	1.56e-05
Pseudoalteromonas	3.98e-05	0	0	0	0	0	1.25e-05	0.000146516	0	0	0	0	0	0	0	0	0	0	0.000125353	0	0	0	0	0	0	0	0	0.000147439	0	0.00010828	5.33e-05	2.59e-05	2.63e-05	0.00293622	0	1.15e-05	0	0	0	0	1.94e-05	0.000227905	1.44e-05	0	1.56e-05
Mycobacterium	1.33e-05	0	0.000131888	1.26e-05	0	4.39e-05	3.76e-05	0	1.23e-05	1.15e-05	2.23e-05	2.53e-05	0	0	0	0	0	0	0	1.29e-05	0	0	0	0	2.98e-05	0	0	0	1.33e-05	0	1.33e-05	0	0	1.45e-05	0	5.76e-05	8.66e-05	2.83e-05	0.00143685	0.000186439	0.000271318	0.000296276	0.000649032	5.86e-05	0.00035974
Aquicella	5.3e-05	0	0.00032972	0	7.61e-05	0	2.5e-05	5.33e-05	0	1.15e-05	0	8.86e-05	6.29e-05	1.29e-05	1.21e-05	0	0	0	2.51e-05	0	0	0	5.17e-05	0	4.47e-05	0	0	8.04e-05	0	1.2e-05	0	2.59e-05	0	0.000494215	1.33e-05	4.61e-05	0	0	0.000378949	0	1.94e-05	0.000136743	0.00165864	4.39e-05	3.13e-05
hgcI_clade	1.33e-05	0	5.28e-05	6.31e-05	0.000126759	5.49e-05	0.000112683	9.32e-05	6.15e-05	1.15e-05	2.23e-05	1.27e-05	0	0	0	0	0	0	3.76e-05	0	0	0	0	0	0	0	0.000229865	6.7e-05	0	3.61e-05	0	0	0	0.000276179	0	0	0	8.48e-05	0	0	0.000775194	0.000250695	0.00128364	7.32e-05	0
Burkholderia-Caballeronia-Paraburkholderia	0	0	0.000699006	2.53e-05	2.54e-05	2.2e-05	0.000150244	0.000213115	3.69e-05	0	1.11e-05	0.000683345	0	0	0	0	0	1.14e-05	3.76e-05	1.29e-05	0	1.2e-05	0.000103461	0	0	0	2.55e-05	8.04e-05	1.33e-05	3.61e-05	4e-05	3.89e-05	1.32e-05	0.0002035	0	2.3e-05	0	2.83e-05	0	1.43e-05	0.000813953	9.12e-05	2.88e-05	0	0.000234613
Aeromonas	0	0	0	0	0	0	0	0	0	0	0	8.86e-05	0.000188627	0	0	0	0	0	2.51e-05	0	1.33e-05	0	0	0	2.98e-05	0	0	4.02e-05	0	1.2e-05	2.67e-05	0	0	0.000247107	0	1.15e-05	1.24e-05	0.000395631	0	5.74e-05	0.000697674	0.000888828	0.000677878	0.000249	0
Lachnospiraceae_ND3007_group	0	0.000520632	0	0	0	3.29e-05	0.000150244	1.33e-05	0	0	0	0	0	0.000128922	0	0	0	0.000102976	0	3.87e-05	0	0	0	0	5.96e-05	0	0	0	0	2.41e-05	0	5.18e-05	3.95e-05	4.36e-05	0	6.91e-05	8.66e-05	0.000226075	0.00071053	7.17e-05	0.000755814	0.000113952	0.000201921	0.000146471	0
[Eubacterium]_nodatum_group	2.65e-05	0	0	3.79e-05	0	0	0	0	4.92e-05	0	0	0	1.26e-05	0	0	7.31e-05	1.29e-05	0	0	3.87e-05	0	0	0	0	0	0	8.94e-05	0	6.65e-05	2.41e-05	0	3.89e-05	5.26e-05	2.91e-05	0	0.000841217	6.19e-05	0.000155427	0	0.000358536	0.000155039	2.28e-05	5.77e-05	8.79e-05	0.00125127
[Eubacterium]_siraeum_group	0	0.00108589	0	0	0	0	0	2.66e-05	0	0	0	7.59e-05	0	7.74e-05	0	2.44e-05	0	2.29e-05	1.25e-05	5.17e-05	2.65e-05	0	0	0	0.000163969	0	0	2.68e-05	0	8.42e-05	4e-05	0	2.63e-05	0.000130822	8.01e-05	1.15e-05	0	0.000155427	0.000884215	0	9.69e-05	2.28e-05	0	0.000292942	0
Nonomuraea	0	0	0	0	0	0	0	0	0	0	0	0	0	0	0	0	0	0	0	0	0	0	0	0	0	0	0	0	0	0	0	0	0	0	0	0	0	0.000141297	0	0	0.00162791	0.00129906	0.00024519	8.79e-05	0
RB41	2.65e-05	0	0.000118699	0	0	0	0.000125203	0	0	0	0	0.000113891	1.26e-05	0.000167599	0	1.22e-05	0	0	0	0	0	0	1.29e-05	0	0.000283219	0	2.55e-05	0	0	2.41e-05	0.000120024	1.3e-05	0	0.000232572	0.000226827	0	0	0	0.00134211	0	0	2.28e-05	0.000100961	1.46e-05	0.000391022
Anaeroplasma	0	0.000476006	0	0	0	0	0	0	0	0	0	0	0	0	0	0	0	0	0	0	0	0	0	0	0	0	0	0	0	0	0	0	0	0	0	0	9.9e-05	0	0	0.000745755	0	0	0	0	0.0020646
Sutterella	5.3e-05	0.000119002	3.96e-05	0	3.8e-05	0	0	4e-05	0	0	0	7.59e-05	0	0.000141815	0	0	0	0	0	0	0	0	9.05e-05	1.16e-05	8.94e-05	0	0.000102162	4.02e-05	0	1.2e-05	0	0.000362845	1.32e-05	0	1.33e-05	0	0	0.000353242	0.0010579	0	5.81e-05	0.000273486	1.44e-05	0	0.00035974
Flavobacterium	0	0	0	0	0	0	0	1.33e-05	0	0	0	6.33e-05	0	0	0	0	0	0	0	0	0	0	0	0	5.96e-05	0	1.28e-05	4.02e-05	0	2.41e-05	0	5.18e-05	0	0.000188964	0	8.07e-05	2.48e-05	5.65e-05	0	5.74e-05	0.000174419	0.000387438	0.00209133	1.46e-05	0
Prevotella	2.65e-05	0	0.000211021	2.53e-05	0	0	1.25e-05	0	0	1.15e-05	0	0.000101236	7.55e-05	0.00101849	1.21e-05	0	0	0	0	0	0	0	2.59e-05	0	0.000104344	0	0	0	0	1.2e-05	1.33e-05	2.59e-05	2.63e-05	0.000247107	1.33e-05	3.46e-05	1.24e-05	0	0	1.43e-05	0.000155039	0.00050139	0	1.46e-05	0.00053179
Methylobacterium-Methylorubrum	5.3e-05	0	0	1.26e-05	0	0	6.26e-05	2.66e-05	0	0	0	0.000202473	6.29e-05	2.58e-05	0	0	0	2.29e-05	1.25e-05	9.04e-05	0	0	0	0	0	0	0	0	0	2.41e-05	0.000226712	0	0	5.81e-05	0	1.15e-05	0.000111407	2.83e-05	0.000489476	0	0.000213178	6.84e-05	0.00134133	1.46e-05	0
Truepera	0	0	0	0	0	0	0	0	0	0	0	0	0	0	0	0	0	0	0	0	0	0	0	0	0	0	0	0	0	0	0	0	0	0	0	0	0	8.48e-05	0	0	0.000193798	0.000410228	0.00240863	5.86e-05	0
Limnohabitans	1.33e-05	0	7.91e-05	1.26e-05	1.27e-05	3.29e-05	1.25e-05	0	1.23e-05	1.15e-05	1.11e-05	0	0	0	0	0	0	0	0	0	0	0	0	0	0	0	3.83e-05	0	0	0	0	0	0	0	0	0	0	8.48e-05	0	0	0.000949612	0.000113952	0.0017596	0	0
unidentified_AEGEAN-169_marine_group	0	0	0	0	0	0	0	0.000133197	0	0	0	0	0	0	0	0	0	0	1.25e-05	0	0	0	0	0	0	0	1.28e-05	5.36e-05	0	0	0	0	3.95e-05	0.00286354	0	0	0	0	0	0	0	0	0	0	0
[Eubacterium]_ventriosum_group	1.33e-05	5.95e-05	1.32e-05	0	1.27e-05	3.29e-05	5.01e-05	0	0.000221558	2.29e-05	0	0	0	1.29e-05	3.62e-05	0	0	0	0	0.000180804	0	8.43e-05	5.17e-05	6.95e-05	0	7.18e-05	3.83e-05	5.36e-05	0.000119748	4.81e-05	1.33e-05	0.000622019	0	2.91e-05	0	0.000207423	1.24e-05	0.000169556	1.58e-05	0	0.000465116	0.000159533	0.000144229	2.93e-05	0
Lachnoanaerobaculum	3.98e-05	0	0	0	0	3.29e-05	3.76e-05	0	0	0	0	0	1.26e-05	0	0	0	1.29e-05	0	0	0	0	0	0	0	0	0	1.28e-05	0	1.33e-05	1.2e-05	0	1.3e-05	0.000855511	0	0	0	0	0.000127167	0.0010579	0	0.000290698	0.000159533	4.33e-05	0.000249	0
CHKCI001	0	0	0	3.79e-05	0	0	0	0	0	0	0	5.06e-05	0.00046528	0	3.62e-05	3.65e-05	2.58e-05	4.58e-05	0	3.87e-05	0	3.61e-05	0	3.47e-05	0	3.59e-05	0.000383108	1.34e-05	1.33e-05	4.81e-05	0	0	0	5.81e-05	0	0	2.48e-05	0	0	0.00121902	7.75e-05	0.000113952	2.88e-05	0	6.26e-05
Campylobacter	3.98e-05	0	0.000224209	1.26e-05	0	0	0	0	3.69e-05	0	0	1.27e-05	0.000352104	0.000103138	3.62e-05	0	2.58e-05	1.14e-05	1.25e-05	2.58e-05	1.33e-05	0	0.000103461	3.47e-05	1.49e-05	2.39e-05	1.28e-05	6.7e-05	2.66e-05	0	0	1.3e-05	0	0	0	2.3e-05	0	0	0	1.43e-05	9.69e-05	4.56e-05	1.44e-05	0.000688413	0.000797685
Lysobacter	0.000145871	0	7.91e-05	1.26e-05	1.27e-05	2.2e-05	0.00035057	0	0	1.15e-05	1.11e-05	0.000316364	1.26e-05	0.00011603	0	0	1.29e-05	1.14e-05	0	0	0	0	1.29e-05	0	0.000402468	1.2e-05	6.39e-05	0	0	4.81e-05	6.67e-05	0	0	1.45e-05	0.00024017	0	0	0	0	0	0.000116279	0.000250695	0.000403842	0	0.000125127
Conexibacter	5.3e-05	0	0.000158265	3.79e-05	5.07e-05	1.1e-05	3.76e-05	0.000199795	4.92e-05	2.29e-05	3.34e-05	1.27e-05	1.26e-05	1.29e-05	0	0	0	0	5.01e-05	0	0	0	0	0	4.47e-05	1.2e-05	0.000102162	1.34e-05	2.66e-05	0.00010828	2.67e-05	6.48e-05	2.63e-05	0.000465143	1.33e-05	1.15e-05	0	1.41e-05	0	0	0.000251938	9.12e-05	0.000706724	1.46e-05	0.000125127
[Eubacterium]_xylanophilum_group	0	0.000728885	1.32e-05	5.05e-05	0	1.1e-05	0	5.33e-05	0	0	0	0.000177164	0.000226352	0	1.21e-05	2.44e-05	0	2.29e-05	2.51e-05	1.29e-05	6.64e-05	0	1.29e-05	6.95e-05	0	0	3.83e-05	5.36e-05	0	6.02e-05	0	0.000129587	2.63e-05	0.000726786	0	0	0	5.65e-05	0	0	0	0.000113952	0	0.000131824	0
Cellulosilyticum	0	0	0	0	0	0	0	0	0	0	0	0	0	0	0	0	0	0	0	0	0	0	0	0	0	0	0	0	0	0	0	0	0	0	1.33e-05	0	0	8.48e-05	0.000268422	0	7.75e-05	0.000113952	4.33e-05	0.002241	0
Rhodobacter	0	0	0	0	0	0	0.000275448	0	0	0	0	0	0	1.29e-05	0	0	0	0	1.25e-05	0	0	0	0	0	0.000104344	0	1.28e-05	0	0	0	0	0	0	0	0	0	4.95e-05	1.41e-05	0	7.17e-05	5.81e-05	0.000182324	0.00203363	0	0
Haliangium	1.33e-05	0	0.000290153	0	0	1.1e-05	0.000413171	5.33e-05	0	0	0	2.53e-05	0.00041498	0.000103138	1.21e-05	0	0	0	1.25e-05	1.29e-05	0	0	0	3.47e-05	0.000178875	0	0.000102162	0	0	6.02e-05	8e-05	0	0	4.36e-05	0.00024017	0	0	1.41e-05	0	0	0.000232558	0.000182324	0.000274036	0	1.56e-05
UCG-003	1.33e-05	2.98e-05	3.96e-05	0	0	0	3.76e-05	4e-05	0	1.15e-05	0	0	0	2.58e-05	1.21e-05	0.000146165	0	2.29e-05	1.25e-05	0	0.000106175	3.61e-05	5.17e-05	6.95e-05	0.000149062	0.000107639	1.28e-05	6.7e-05	5.32e-05	6.02e-05	4e-05	0.000142546	2.63e-05	0.000261643	0	6.91e-05	0	7.06e-05	0.000505266	1.43e-05	0.000251938	0.000250695	5.77e-05	1.46e-05	0
Chryseobacterium	0	0	2.64e-05	1.26e-05	0	0	0	2.66e-05	0	0	0	0.0004176	0.000125751	6.45e-05	0	0	0	0	2.51e-05	0.000103316	0	0	6.47e-05	1.16e-05	0.000640968	0	3.83e-05	6.7e-05	0	0	0	1.3e-05	0	0.000188964	0.000160113	0.0001959	3.71e-05	7.06e-05	0	0	0.000406977	2.28e-05	1.44e-05	1.46e-05	0
Catenibacterium	0.000106088	0	2.64e-05	0	0	0	0	0	0	0	0	1.27e-05	0	0.000322306	0	0	0	0	0	0	0	0	0	0	0.000462093	0	0	0	0	0	0.000146696	0	0	0	0.00053371	0	0	1.41e-05	0	0.00104692	3.88e-05	2.28e-05	0	0	1.56e-05
Odoribacter	1.33e-05	0.00184452	1.32e-05	0	0	0	0	1.33e-05	2.46e-05	1.15e-05	0	8.86e-05	0	0	0	0	0	0	0	6.46e-05	0	0	0	0	5.96e-05	0	1.28e-05	4.02e-05	1.33e-05	1.2e-05	0	0	0	0	0	0	1.24e-05	2.83e-05	0.000205264	1.43e-05	0.000135659	9.12e-05	1.44e-05	1.46e-05	1.56e-05
Clostridium_sensu_stricto_18	0	0	0	0	0.000266193	0	0	0	0	0	0	0	0	0	0.000458273	0	1.29e-05	0	3.76e-05	0	0	0.000108432	0.000258652	0.000219997	0	0.000215278	0.000293716	0.000120632	0.000186274	0	0	0.000531308	1.32e-05	1.45e-05	0	0	0	0	0	0	0	0	0	0	0
Lawsonella	3.98e-05	0	6.59e-05	0	3.8e-05	1.1e-05	2.5e-05	0	0	1.15e-05	0	0	0	0	0	1.22e-05	0	0	0	0	0	0	0	0	0	0	2.55e-05	0	0	0	0	0	0	0.00010175	0	2.3e-05	0	0.000211945	0	0	0.00129845	0.000182324	0.000605763	5.86e-05	0
Anaerococcus	6.63e-05	0	0.00043523	3.79e-05	0	0	7.51e-05	2.66e-05	2.46e-05	1.15e-05	1.11e-05	0.000303709	0.000100601	0	0	1.22e-05	1.29e-05	0	0	3.87e-05	0	0	0	0	0	0	0	2.68e-05	0	1.2e-05	0	6.48e-05	0	0.000479679	0	1.15e-05	0	1.41e-05	0	0	1.94e-05	2.28e-05	0.00083653	2.93e-05	0
Aerococcus	0	0.00111564	0	0	0	0	0	1.33e-05	0	0	0	2.53e-05	0	0.000154707	0	0	0	0	0	0	0	0	2.59e-05	1.16e-05	1.49e-05	0	0	0	0	0	0.000173368	0	0	5.81e-05	0	0	2.48e-05	1.41e-05	9.47e-05	5.74e-05	3.88e-05	2.28e-05	0.000677878	0	7.82e-05
Candidatus_Solibacter	2.65e-05	0	0.000263776	1.26e-05	0	0	3.76e-05	2.66e-05	0	2.29e-05	0	0.000240436	0.000125751	0	0	2.44e-05	1.29e-05	4.58e-05	1.25e-05	1.29e-05	0	2.41e-05	2.59e-05	1.16e-05	0	0	1.28e-05	0	0	3.61e-05	0	0	0	0	2.67e-05	1.15e-05	0	7.06e-05	0	0	0.000193798	0.000319067	0.000216344	8.79e-05	0.000672558
Bosea	6.63e-05	1.49e-05	0	2.53e-05	1.27e-05	2.2e-05	0.000438212	1.33e-05	0	0	0.000100308	0	0	3.87e-05	0	0	0	0	0	0	0	0	1.29e-05	0	5.96e-05	0	1.28e-05	0	1.33e-05	4.81e-05	0	1.3e-05	1.32e-05	0	0	0	0	2.83e-05	0	0	0.000116279	0.000136743	0.00132691	1.46e-05	0
Alcaligenes	7.96e-05	0	0.000224209	1.26e-05	0	3.29e-05	3.76e-05	4e-05	3.69e-05	0	3.34e-05	0.000202473	2.52e-05	0	0	0	0	0	5.01e-05	0	0	0	2.59e-05	0	0	0	0.000140473	2.68e-05	0	1.2e-05	0	6.48e-05	0	0.000436072	0	1.15e-05	0	8.48e-05	0	0	0.000310078	2.28e-05	0.000475957	2.93e-05	0
Paenisporosarcina	0.000145871	0	0.000685817	3.79e-05	5.07e-05	2.2e-05	8.76e-05	1.33e-05	4.92e-05	0	0	0.000620073	0	0	0	0	0	0	1.25e-05	2.58e-05	0	0	3.88e-05	0	0	0	7.66e-05	4.02e-05	0	3.61e-05	0	0	0	7.27e-05	0	2.3e-05	0	0	0	0	0.000193798	4.56e-05	8.65e-05	0	0
Bdellovibrio	1.33e-05	0	0.000316531	1.26e-05	8.87e-05	0	2.5e-05	6.66e-05	3.69e-05	0	3.34e-05	0.000316364	1.26e-05	0	2.41e-05	4.87e-05	2.58e-05	1.14e-05	3.76e-05	1.29e-05	0	0	2.59e-05	0	5.96e-05	3.59e-05	2.55e-05	2.68e-05	0	6.02e-05	0	7.78e-05	2.63e-05	0.000581429	0	1.15e-05	4.95e-05	1.41e-05	0	4.3e-05	0.000116279	6.84e-05	1.44e-05	0	3.13e-05
GCA-900066575	0	2.98e-05	6.59e-05	0	0	0	0	0	0	0	0	1.27e-05	1.26e-05	0	0	2.44e-05	0	0	0	0.000219547	0	0	0	0	2.98e-05	0	3.83e-05	2.68e-05	0	0	0	5.18e-05	0	0.000319786	0	1.15e-05	0	0	0.00132632	1.43e-05	1.94e-05	6.84e-05	0	1.46e-05	6.26e-05
Phocaeicola	0.000305003	0	0	0	7.61e-05	0	0	0	0	0	0	0	0	0	0	0	0	0	0	0	0	0	0	0	0	0	0	0	0	0	0	0	0	0	0	1.15e-05	0	0	0.00186317	0	0	0	0	8.79e-05	0
Gaiella	0.000119349	0	3.96e-05	0	0	5.49e-05	0.000125203	2.66e-05	0	0	3.34e-05	0.000189818	5.03e-05	5.16e-05	0	0	0	0	0	0	0	0	5.17e-05	0	0.00011925	0	0.000102162	0.000107229	0	0	8e-05	0	0	1.45e-05	0.00014677	1.15e-05	0	2.83e-05	0.000300002	0	5.81e-05	4.56e-05	0.000274036	2.93e-05	0.000250254
Lentimicrobium	0	0	0	3.79e-05	0	0	0.00171529	0.000119877	0	3.44e-05	2.23e-05	2.53e-05	0	0	0	3.65e-05	6.45e-05	2.29e-05	0	0	0	0	0	0	0	2.39e-05	1.28e-05	0	0	0	0	0	5.26e-05	7.27e-05	0	0	0	1.41e-05	0	0	0	0	1.44e-05	2.93e-05	0
Synechococcus_CC9902	0	0	0	0	0	0	1.25e-05	5.33e-05	0	0	0	3.8e-05	1.26e-05	0	0	0	0	0	3.76e-05	0	0	0	1.29e-05	0	0	0	0	6.7e-05	0	6.02e-05	0	3.89e-05	1.32e-05	0.00188964	0	4.61e-05	0	0	0	0	0	0	0	0	0
Ellin6067	0	0	1.32e-05	1.26e-05	0	0	6.26e-05	1.33e-05	0	0	0	0.000265745	0.000213777	5.16e-05	1.21e-05	2.44e-05	0	0	0	2.58e-05	0	0	0	0	0.000313031	0	0	0	0	2.41e-05	0.000120024	0	0	0	0.000280198	1.15e-05	0	0	0	0	0	4.56e-05	0.000649032	1.46e-05	0.000109486
Lachnospiraceae_UCG-004	3.98e-05	0.000133877	1.32e-05	1.26e-05	0	0.000208576	2.5e-05	2.66e-05	0	1.15e-05	0	0.000126545	0	3.87e-05	0	1.22e-05	0	1.14e-05	0	1.29e-05	3.98e-05	1.2e-05	2.59e-05	0	0.000134156	0	0	1.34e-05	0	1.2e-05	4e-05	3.89e-05	0.000131617	4.36e-05	0	0	1.24e-05	4.24e-05	0.000221054	2.87e-05	0.000135659	4.56e-05	0.000389419	0.000205059	0
Dinghuibacter	0	0	0	0	0	0	0	0	0	0	0	0	0	0	0	0	0	0	0	0	0	0	0	0	0	0	0	0	0	0	0	0	0	0	0	0	0	1.41e-05	0	0	0.000174419	9.12e-05	0.00190383	0	0
TM7x	0	0	6.59e-05	0	1.27e-05	0	1.25e-05	2.66e-05	0	0	5.57e-05	0	0	0	0	7.31e-05	0	0	0	0	0	1.2e-05	0	0	0	5.98e-05	0.000140473	4.02e-05	5.32e-05	3.61e-05	2.67e-05	7.78e-05	0	0.00110472	1.33e-05	0	0	1.41e-05	0	0	0.000213178	0	1.44e-05	4.39e-05	7.82e-05
Leuconostoc	0	5.95e-05	0.000158265	3.79e-05	1.27e-05	0	5.01e-05	9.32e-05	0	1.15e-05	0	1.27e-05	0.000264078	0	1.21e-05	0	0	0	2.51e-05	0	0	0	9.05e-05	0	0	1.2e-05	0.000383108	1.34e-05	1.33e-05	0	0	6.48e-05	0	0.000523286	0	1.15e-05	0	0	0	0	0.000251938	0	7.21e-05	0	0
Nocardioides	0	0	0.000250587	3.79e-05	1.27e-05	0	2.5e-05	1.33e-05	0	1.15e-05	1.11e-05	5.06e-05	0.000125751	0	1.21e-05	0	0	1.14e-05	0	7.75e-05	0	1.2e-05	2.59e-05	0	1.49e-05	1.2e-05	1.28e-05	1.34e-05	0	0.000132342	1.33e-05	0	0	4.36e-05	0	6.91e-05	0	2.83e-05	0.000473687	0	0.000290698	0.000182324	0.000144229	0	0
TM7a	6.63e-05	0	0.000250587	2.53e-05	0	0	0.000137724	0	0	0	0	0.000316364	8.8e-05	2.58e-05	0	0	0	1.14e-05	0	0	0	0	5.17e-05	0	0	0	1.28e-05	8.04e-05	0	1.2e-05	2.67e-05	1.3e-05	0	0	2.67e-05	1.15e-05	0	0	0	0	0.000755814	0	0.000115384	2.93e-05	1.56e-05
Candidatus_Saccharimonas	0	0.00142802	0	0	0	0	0	0	0	0	2.23e-05	2.53e-05	5.03e-05	0	0	0	0	0	1.25e-05	0	0	0	1.29e-05	0	0	0	0	4.02e-05	0	1.2e-05	0	0	0	0.000159893	0	0	0	0	0	0	0.000174419	4.56e-05	1.44e-05	1.46e-05	0
[Eubacterium]_fissicatena_group	1.33e-05	8.93e-05	2.64e-05	0	7.61e-05	0	3.76e-05	2.66e-05	0	0	0	5.06e-05	1.26e-05	0	0.000108538	1.22e-05	3.87e-05	6.87e-05	5.01e-05	3.87e-05	5.31e-05	0	2.59e-05	0	0	0	0	5.36e-05	0	1.2e-05	0	0.00101078	0	0.000145357	0	3.46e-05	0	0	0	0	0	0	0	0	0
Actinomadura	0	0	1.32e-05	0	0	0	0	0	0	0	1.11e-05	0	0	0	0	0	0	0	0	0	0	0	0	0	0	0	0	0	0	0	0	0	0	0	0	0	0	5.65e-05	0	0	0.000678295	0.0004786	0.000692301	4.39e-05	0
Family_XIII_AD3011_group	0.000212176	0	0.000171454	0	1.27e-05	1.1e-05	3.76e-05	0	0	0	0	0	0	0.000103138	0	0	0	0	0	0	0	0	1.29e-05	0	5.96e-05	3.59e-05	2.55e-05	0	0	4.81e-05	0	0	0	1.45e-05	0	0	0	4.24e-05	0.00113685	1.43e-05	0	0	0	0	0
Deinococcus	0	0	0.000316531	0	2.54e-05	0	0	9.32e-05	0	0	0	0.000227782	3.77e-05	0	0	0	0	0	5.01e-05	0	0	0	0	0	0	0	2.55e-05	0	0	2.41e-05	0	0	0	0.000465143	0	1.15e-05	0	2.83e-05	0	0	0.000329457	0	0.000302882	0	0
Chujaibacter	0	0	0	0	2.54e-05	0	0	0	1.23e-05	1.15e-05	5.57e-05	0	0	0	0	0	0	0	0	0	0	0	0	0	0	0	1.28e-05	0	0	0	0	0	0	0	0	0	0	0	0	0	0.000562016	0.000113952	0.00111057	1.46e-05	0
Coprobacillus	0	0	0	0	0	0.000230531	1.25e-05	0	0	0.000137575	0	0	0	0	0	0	2.58e-05	0	0	0	0.000145991	1.2e-05	1.29e-05	5.79e-05	1.49e-05	1.2e-05	0.000127703	8.04e-05	2.66e-05	2.41e-05	0	0	1.32e-05	0	0	0	0	0	0.000631582	0	0	0	0.000302882	0	3.13e-05
Solirubrobacter	1.33e-05	0	9.23e-05	0	0	5.49e-05	0.000100163	1.33e-05	0	0	0	6.33e-05	1.26e-05	1.29e-05	0	0	1.29e-05	1.14e-05	6.27e-05	0	2.65e-05	0	1.29e-05	0	2.98e-05	0	2.55e-05	1.34e-05	0	4.81e-05	1.33e-05	2.59e-05	0	0.000697715	0	0	0	0	0	0	0.000290698	0.000113952	2.88e-05	0	9.38e-05
Olsenella	6.63e-05	0	0	0	0	0	0	5.33e-05	0	0	5.57e-05	2.53e-05	0.000188627	0	0	0	1.29e-05	0	2.51e-05	0	0	0	2.59e-05	0	2.98e-05	0	6.39e-05	0	1.33e-05	1.2e-05	1.33e-05	3.89e-05	2.63e-05	1.45e-05	1.33e-05	4.61e-05	0	9.89e-05	0	0.000172097	0.000465116	0.000159533	0.000129806	7.32e-05	4.69e-05
Dyella	0	0	0.000211021	3.79e-05	0	0	0	5.33e-05	1.23e-05	0	1.11e-05	0	1.26e-05	0	0	0	0	0	0	0	2.65e-05	0	0	0	0	0	3.83e-05	0	0	2.41e-05	0	0	0	0	0	2.3e-05	0	0	0	0	0.000271318	0.000159533	0.000865376	0	0.000109486
Sva0996_marine_group	0	0	0	0	0	0	0	0.000186475	0	0	0	0	0	0	0	0	0	0	0.000125353	0	0	0	1.29e-05	0	0	0	0	9.38e-05	0	3.61e-05	0	0	0	0.00107564	0	0	0	0	0	0	0.000290698	0	2.88e-05	0	0
Peptoniphilus	9.28e-05	0	0.000356097	3.79e-05	0	5.49e-05	0	2.66e-05	0	1.15e-05	1.11e-05	0.000113891	0	0	0	0	0	0	0	0	0	1.2e-05	1.29e-05	0	0	0	0.000153243	1.34e-05	0	0.000132342	0	6.48e-05	0.000105294	0.000218036	0	2.3e-05	0	2.83e-05	4.74e-05	0	0.000193798	9.12e-05	0	1.46e-05	3.13e-05
Anaerotruncus	0	0.000119002	2.64e-05	0	1.27e-05	0	2.5e-05	0	0	0	0	0	0	0	0	8.53e-05	0	0	0	0	1.33e-05	0	0	1.16e-05	2.98e-05	3.59e-05	1.28e-05	0	3.99e-05	1.2e-05	0	9.07e-05	6.58e-05	5.81e-05	0	0	1.24e-05	0	0	0.000516292	3.88e-05	0	1.44e-05	0	0.000625635
Jatrophihabitans	1.33e-05	0	0	0	0	0	3.76e-05	0	2.46e-05	0	0	0	0	0	0	0	0	1.14e-05	0	0	0	0	0	0	0	0	3.83e-05	0	0	1.2e-05	0	0	0	2.91e-05	0	0	0	0	0	0	0.00124031	0.000227905	8.65e-05	1.46e-05	4.69e-05
Roseomonas	0	0	0	0	0	0	6.26e-05	0.000106557	2.46e-05	1.15e-05	6.69e-05	0	0	0	0	0	0	0	0	0	0	0	0	0	0	0	3.83e-05	0	0	0	0	0	0	0	0	3.46e-05	0	1.41e-05	0	0	0.000387597	6.84e-05	0.000937491	2.93e-05	0
Marinobacter	0	0	0	0	0	0	0	0	0	0	0	0	0	7.74e-05	0	0	0	0	0	0	0	0	0	0	4.47e-05	0	0	0	0	0	0.00128026	0	0	0.000334322	0	0	0	0	0	2.87e-05	0	0	0	0	0
Alteromonas	0	0	0	0	0	0	0	6.66e-05	0	0	0	0	0	0	0	0	0	0	6.27e-05	0	0	0	0	0	0	0	0	6.7e-05	0	0	0	3.89e-05	5.26e-05	0.00138089	0	8.07e-05	0	0	0	0	0	0	1.44e-05	0	0
Fenollaria	0	0	0.000580307	1.26e-05	3.8e-05	3.29e-05	2.5e-05	4e-05	1.23e-05	6.88e-05	3.34e-05	0.000392291	0	0	0	0	0	0	0	0	0	1.2e-05	6.47e-05	0	0	0	0	0	0	4.81e-05	0	0	0	0	0	0	2.48e-05	2.83e-05	0	0	0.000290698	0	1.44e-05	1.46e-05	1.56e-05
Anaeroglobus	0	0	0	0	0	0	0	0	0	0	0	0	0	0	0	0	0	0	0	0	0	0	0	0	1.49e-05	0	0	0	0	0	0	0	0	0	0	0	0	0	0	0.000788779	0	0	0	0.000908119	3.13e-05
Methylophilus	1.33e-05	0	0	0	2.54e-05	0	1.25e-05	0	0	2.29e-05	0	2.53e-05	0	0	0	0	0	0	1.25e-05	0	0	0	0	0	0	0	1.28e-05	0	1.33e-05	0	0	0	0	0	0	0	0	1.41e-05	0	0	0.000155039	2.28e-05	0.0013846	0	0
Mogibacterium	0.000119349	0	1.32e-05	0	0	0	0	0	1.23e-05	0	0	0	3.77e-05	7.74e-05	0	0	0	1.14e-05	0	2.58e-05	0	0	0	0	0	0	1.28e-05	0	5.32e-05	2.41e-05	0	0	2.63e-05	2.91e-05	1.33e-05	0.000299612	2.48e-05	0.000113037	0.000189475	0	9.69e-05	0.000182324	0.000158652	0.000190412	0
Enterorhabdus	1.33e-05	0.00114539	0.000118699	1.26e-05	1.27e-05	0	0	0	1.23e-05	0	0	0	0	0	0	0	0	0	0	0	0	0	2.59e-05	1.16e-05	0	1.2e-05	1.28e-05	0	0	0	1.33e-05	1.3e-05	0	0	0	0	0	1.41e-05	0	0	7.75e-05	0.000136743	2.88e-05	0	4.69e-05
Petrimonas	1.33e-05	0	0	2.53e-05	1.27e-05	2.2e-05	0.00142732	7.99e-05	0	0	0	5.06e-05	1.26e-05	0	0	0	0	3.43e-05	0	0	0	0	0	0	0	0	0	0	0	0	0	0	2.63e-05	0	0	0	0	0	0	0	0	0	0	0	0
Castellaniella	2.65e-05	0.000728885	0.000211021	7.58e-05	3.8e-05	0	1.25e-05	6.66e-05	3.69e-05	0	0	6.33e-05	0.000188627	0	1.21e-05	0	0	0	0	0	0	0	1.29e-05	3.47e-05	0	0	2.55e-05	0	0	6.02e-05	0	0	0	0	0	1.15e-05	0	0	0	0	1.94e-05	4.56e-05	0	0	0
Reyranella	6.63e-05	0	0	0	0	0	0.000287968	1.33e-05	0	0	0	3.8e-05	6.29e-05	0	0	3.65e-05	0	3.43e-05	0	0	0	0	0	0	4.47e-05	0	1.28e-05	0	0	0	0	0	1.32e-05	0	0	1.15e-05	3.71e-05	0	0	4.3e-05	0.000736434	6.84e-05	7.21e-05	0	6.26e-05
Woeseia	0	0	0	0	0	0	1.25e-05	1.33e-05	0	0	0	1.27e-05	0.000314378	0	0	0	0	0	2.51e-05	5.17e-05	0	0	0	0	1.49e-05	0	3.83e-05	2.68e-05	0	3.61e-05	0	1.3e-05	1.32e-05	0.0002035	0	3.46e-05	0	0	0.000789478	0	0	2.28e-05	0	0	0
Solobacterium	7.96e-05	0	0	0	0	0	0	0	1.23e-05	5.73e-05	8.92e-05	0	0	0.000618828	0	1.22e-05	0	6.87e-05	0	1.29e-05	9.29e-05	1.2e-05	0	0	4.47e-05	1.2e-05	8.94e-05	0	0	7.22e-05	0	0	2.63e-05	8.72e-05	0	1.15e-05	0	1.41e-05	0	0	0	9.12e-05	8.65e-05	0	3.13e-05
Mycoplasma	0	0.000119002	0	2.53e-05	0	0	0	0	0	0	0	5.06e-05	0.00044013	0	2.41e-05	0	0	0	0	0	1.33e-05	0	0.000439708	3.47e-05	0	2.39e-05	0.000332027	6.7e-05	1.33e-05	3.61e-05	0	0	0	0	0	0	0	0	0	0	0	0	0	0	0
Novibacillus	0	0	0	0	0	0	0	0	0	0	0	0	0	0	0	0	0	0	0	0	0	0	0	0	0	0	0	0	0	0	0	0	0	0	0	0	0	0	0	0	0	9.12e-05	0.00148556	2.93e-05	0
Stomatobaculum	0	0	0	0	0	0	0	0	0	0	0	0	0	0	0	0	0	1.14e-05	0	0	0	0	0	0	0	0	0	0	0	0	0	0	0	0	0	0	0	0.000268464	0	0	0.000775194	0.000273486	0.000144229	0.000131824	0
Steroidobacter	3.98e-05	0	1.32e-05	8.84e-05	2.54e-05	0	7.51e-05	0	0	0	0	0.000177164	0	3.87e-05	0	0	0	1.14e-05	0	0	2.65e-05	1.2e-05	1.29e-05	0	0.000178875	0	3.83e-05	0	0	1.2e-05	4e-05	0	0	0	8.01e-05	0	0	1.41e-05	0	0	0.000658915	0	1.44e-05	0	3.13e-05
Candidatus_Paracaedibacter	0	0	0	0	0	0	0	0	0	0	0	0.0001392	0	0	0	0	0	0	0	0	0	0	0	0	0	0	0	0	0	0	0	0	0	0	0	0	0	1.41e-05	0	0	0	0.000136743	0.00129806	0	0
Hydrogenophaga	9.28e-05	0	3.96e-05	0	0	2.2e-05	0.000876424	2.66e-05	0	1.15e-05	1.11e-05	0.000227782	0	0	0	0	1.29e-05	3.43e-05	0	0	0	0	0	0	0	0	7.66e-05	0	0	4.81e-05	0	0	3.95e-05	0	0	0	0	0	0	0	0	0	2.88e-05	0	0
Aureimonas	1.33e-05	0	6.59e-05	0	3.8e-05	0	3.76e-05	2.66e-05	0	2.29e-05	0	0	0	0	0	0	0	0	0	0	0	0	0	0	0	0	0.000102162	0	0	0	0	0	0	5.81e-05	0	1.15e-05	0	0	0	0	9.69e-05	0.000205114	0.000850953	0	0
Limnobacter	6.63e-05	0.000193378	0.000237398	0	3.8e-05	0	0.000225366	1.33e-05	0	0	0	0.0001392	0	0	0	0	0	0	0	0	0	0	1.29e-05	0	1.49e-05	0	3.83e-05	0	0	0	1.33e-05	0	0	0.00010175	0	1.15e-05	0	2.83e-05	0	1.43e-05	0.000329457	2.28e-05	1.44e-05	0	0
PMMR1	0	0	0	0	0	0	0	0	0	0	0	0	0	0	0	0	0	0	0	0	0	0	0	0	0	0	0	0	0	0	0	0	0	0	0	0	0	1.41e-05	0	0	0	0.000113952	0.00137018	1.46e-05	0
Perlucidibaca	1.33e-05	0	1.32e-05	3.79e-05	0	0	0	4e-05	1.23e-05	0	0	0	0	0	0	0	0	0	0	0	1.33e-05	0	0	0	0	0	2.55e-05	0	0	0	0	0	0	0	0	0	0	2.83e-05	0	0	0.000639535	9.12e-05	0.00059134	0	0
Prevotella_7	0	1.49e-05	0	0	0	0	1.25e-05	1.33e-05	0	0	0	0	0	0	0	0	0	4.58e-05	0	0	0	0	0	0	7.45e-05	2.39e-05	0	1.34e-05	0	1.2e-05	0	0	0	4.36e-05	0	0	1.24e-05	0	0	0.00111863	5.81e-05	0	0	0	4.69e-05
Iamia	3.98e-05	0	6.59e-05	5.05e-05	0	0	6.26e-05	0	0	0	2.23e-05	0.000101236	0	0	0	1.22e-05	0	1.14e-05	2.51e-05	0	0	0	0	0	0	0	0	0	0	4.81e-05	0	6.48e-05	1.32e-05	0	2.67e-05	0	0	2.83e-05	0	0	0.000290698	0.000319067	0.000302882	0	0
Nordella	0	2.98e-05	0	0	0	0	0	1.33e-05	0	0	0	0	5.03e-05	1.29e-05	0	0	0	0	1.25e-05	0	0	4.82e-05	0	0	7.45e-05	0	5.11e-05	2.68e-05	0	0	2.67e-05	0	0	0	0.000106742	0	0	0	0.000884215	0	1.94e-05	2.28e-05	0	0	7.82e-05
Agromyces	7.96e-05	0	0.000184643	1.26e-05	2.54e-05	4.39e-05	3.76e-05	1.33e-05	2.46e-05	0	1.11e-05	1.27e-05	1.26e-05	0	0	0	0	0	0	1.29e-05	0	0	0	0	0	0	1.28e-05	0	0	0	0	0	0	0	0	0	0	0	0.000489476	0	0.000271318	4.56e-05	0.000115384	2.93e-05	0
Thermobacillus	0	0	0	0	0	0	0	0	0	0	0	0	0	0	0	0	0	0	0	0	0	0	0	0	0	0	0	0	0	0	0	0	0	0	0	0	0	0	0	0	0	9.12e-05	0.00134133	0	0
Neisseria	0	0	0	0	1.27e-05	0	0	0	1.23e-05	0	0	1.27e-05	0.000301803	0	6.03e-05	0	0	1.14e-05	3.76e-05	0	0	0	0	1.16e-05	0	0	3.83e-05	0	0	3.61e-05	0	0.00020734	0	0.000174429	0	0	0	2.83e-05	0	0	0.000387597	0	8.65e-05	0	0
Peptococcus	0	0	0	0	0	0	6.26e-05	0	0	0	0	5.06e-05	0.000138327	6.45e-05	0	0	1.29e-05	0	0	2.58e-05	0	0	2.59e-05	0	0	0	0	0	2.66e-05	3.61e-05	0	0	0	0	2.67e-05	0	0	0	0	5.74e-05	1.94e-05	4.56e-05	0.000144229	0	0.000672558
Avibacterium	0	0	9.23e-05	0	0	0	0	0	0	0	0	0.000113891	0.000251503	0	0	1.22e-05	0	0	1.25e-05	1.29e-05	2.65e-05	1.2e-05	0.000491439	4.63e-05	0	0	0.000178784	0.000134036	0	2.41e-05	0	0	0	0	0	0	0	0	0	0	0	0	0	0	0
Prevotellaceae_NK3B31_group	0	2.98e-05	0	0	0	0	0	0	0	0	0	2.53e-05	0	0.000799319	0	1.22e-05	0	0	0	5.17e-05	0	0	0	0	0.00011925	0	1.28e-05	0	0	0	0	0	0	0	1.33e-05	0	1.24e-05	0	0.000126316	0	0	0	0	0	0.000187691
Occallatibacter	0	0	0	0	0	0	0	0	0	0	0	0.000189818	1.26e-05	0	0	0	0	1.14e-05	1.25e-05	0	0	0	1.29e-05	0	0	0	0	0	0	0	0	0	0	0	0	0	0	4.24e-05	0	0	7.75e-05	0.000113952	0.000822107	0	9.38e-05
Hydrocarboniphaga	0.000119349	0	0.000171454	3.79e-05	0	1.1e-05	2.5e-05	0	0	0	0	0.000126545	3.77e-05	0	0	0	0	0	0	0	1.33e-05	0	3.88e-05	1.16e-05	0	0	1.28e-05	0	0	3.61e-05	0	1.3e-05	0	0	0	5.76e-05	0	0	0	0	0.000445736	9.12e-05	0.000115384	1.46e-05	0
Edaphobaculum	0.000106088	0	0.000316531	0	0	0	0	0	0	2.29e-05	0	0.000126545	0.000138327	0	0	0	0	0	2.51e-05	2.58e-05	0	0	1.29e-05	0	0	0	0	1.34e-05	0	0	0	7.78e-05	0	0.000116286	0	2.3e-05	0	1.41e-05	0	0	0.000290698	2.28e-05	4.33e-05	0	0
Butyricimonas	1.33e-05	8.93e-05	0.000171454	0	0	0	0	1.33e-05	1.23e-05	1.15e-05	0	0.000113891	0.000113176	3.87e-05	0	0	0	0	0	0	0	0	0	0	2.98e-05	0	0	0.000174246	0	0	0	0	0	0.000232572	0	2.3e-05	0	4.24e-05	0	0	9.69e-05	0.000136743	4.33e-05	1.46e-05	0
Polynucleobacter	1.33e-05	0	0	0	1.27e-05	3.29e-05	1.25e-05	0	1.23e-05	0	1.11e-05	0	0	0	0	0	0	0	0	0	0	0	0	0	0	0	1.28e-05	0	0	0	0	0	0	1.45e-05	0	0	0	0	0	0	0.000329457	9.12e-05	0.000822107	0	0
Muribaculum	0	0.000684259	1.32e-05	0	0	0	0	0	0	0	0	7.59e-05	0	0	0	0	0	0	0	0	0	0	0	1.16e-05	0	0	0	0	0	3.61e-05	0	0.00010367	0	0.000319786	0	0	0	0	0	0	1.94e-05	2.28e-05	1.44e-05	0	6.26e-05
Candidatus_Koribacter	0	0	6.59e-05	0	0	0	0	0	0	0	0	0	0	1.29e-05	0	0	0	0	0	0	0	0	0	0	0	0	5.11e-05	0	0	2.41e-05	0	0	0	0	0	0	0	0	0	0	9.69e-05	9.12e-05	0.000908645	0	0.000109486
Hirschia	0	0	7.91e-05	1.26e-05	0	4.39e-05	0	0	0	0	1.11e-05	2.53e-05	0.000352104	0	1.21e-05	0	1.29e-05	2.29e-05	0	6.46e-05	0	0	2.59e-05	3.47e-05	2.98e-05	0	5.11e-05	0	0	0	1.33e-05	0	0	2.91e-05	1.33e-05	0	0	0	0	0	0	0	0.000519226	0	0
Hyphomicrobium	5.3e-05	0	0.000250587	0	0	4.39e-05	0.000125203	1.33e-05	0	0	2.23e-05	2.53e-05	0	1.29e-05	0	0	0	0	0	0	0	0	5.17e-05	0	1.49e-05	0	5.11e-05	0	0	0	0	0	0	0	0	0	0	0	0	1.43e-05	5.81e-05	4.56e-05	0	0	0.000563072
Methylobacillus	6.63e-05	0	0.00043523	0	0	1.1e-05	0	2.66e-05	0	0	4.46e-05	5.06e-05	0	2.58e-05	0	0	0	0	0	0	0	0	0	0	0	0	0	0	0	3.61e-05	0	0	0	0	2.67e-05	4.61e-05	0	0	0	0	0.000503876	4.56e-05	1.44e-05	0	0
Thermomonas	0	0	1.32e-05	0	0	0	6.26e-05	0	0	0	0	0	0	0	0	0	0	0	0	0	0	0	0	0	0	0	0	0	0	0	0	0	1.32e-05	1.45e-05	0	0	0	5.65e-05	0	0	0	9.12e-05	0.00105287	0	0
Peptoclostridium	6.63e-05	0	7.91e-05	2.53e-05	2.54e-05	0	1.25e-05	1.33e-05	0	1.15e-05	0	2.53e-05	0	0	0	0	0	0	0	2.58e-05	0	0	1.29e-05	0	0	0	0	0	0	0	0	1.3e-05	0	4.36e-05	0	1.15e-05	0	2.83e-05	0	0	0.000426357	0.000250695	0.000173075	4.39e-05	0
Acidibacter	0	0	1.32e-05	0	0	0	0	0	0	0	0	0.000215127	0	0	0	0	1.29e-05	0	0	0	2.65e-05	0	0	0	0	0	0	0	0	3.61e-05	4e-05	0	0	0.000116286	4e-05	3.46e-05	0	0	0	0	0.000271318	0.000113952	0.000144229	0	0.000218972
unidentified_IMCC26256	0	0	2.64e-05	0	0	2.2e-05	1.25e-05	5.33e-05	1.23e-05	1.15e-05	1.11e-05	0	0	1.29e-05	0	0	0	0	0	0	0	0	0	0	4.47e-05	0	6.39e-05	0	0	0	0	0	0	2.91e-05	4e-05	0	0	2.83e-05	0	0	0.000523256	9.12e-05	2.88e-05	1.46e-05	0.000250254
Tyzzerella	0	7.44e-05	0	0	0	0	1.25e-05	0	0	0	0	0	0	5.16e-05	1.21e-05	0	0	1.14e-05	0	1.29e-05	0	0	0	0	0	0	1.28e-05	0	0	1.2e-05	4e-05	3.89e-05	0	4.36e-05	0	3.46e-05	0	0	0	7.17e-05	0.000213178	6.84e-05	0	0	0.000563072
OM60(NOR5)_clade	0	0	0	0	5.07e-05	0	2.5e-05	0	1.23e-05	0	0	0	0	0	0	0	0	0	0	0	0	0	1.29e-05	0	0	0	3.83e-05	0	0	1.2e-05	0	1.3e-05	1.32e-05	0.000145357	0	0	0	0	0.000947373	0	0	0	0	0	0
Blastococcus	3.98e-05	0	6.59e-05	1.26e-05	0	0	6.26e-05	6.66e-05	0	0	0	6.33e-05	5.03e-05	0	0	2.44e-05	0	1.14e-05	3.76e-05	0	0	0	2.59e-05	0	0	0	0	1.34e-05	2.66e-05	0	0	0	0	4.36e-05	0	0	0	0	0	0	0.000542636	6.84e-05	1.44e-05	5.86e-05	0
Candidatus_Bacilloplasma	0	0	0.000171454	0	1.27e-05	0	1.25e-05	1.33e-05	0	0	0	5.06e-05	5.03e-05	0	0	0	0	0	0	3.87e-05	0	0	1.29e-05	0	0	0	0	1.34e-05	0	4.81e-05	0	0	0	0	0	0	0	0	0	0	0.000697674	2.28e-05	1.44e-05	2.93e-05	0
Azospirillum	2.65e-05	0	6.59e-05	3.79e-05	3.8e-05	1.1e-05	3.76e-05	2.66e-05	1.23e-05	1.15e-05	1.11e-05	6.33e-05	0	0	0	0	5.16e-05	0	0	0	0	0	0	0	0	0	3.83e-05	0	0	1.2e-05	0	0	0	1.45e-05	0	0	0	0	0	0	5.81e-05	6.84e-05	0.00059134	0	0
Scardovia	0	0	0	2.53e-05	1.27e-05	0	0	0	0	0	1.11e-05	0	0	0	0	0	0	0	0	0	0	0	0	0	0	0	3.83e-05	0	0	0	0	0	0	0	0	0.000241994	0	0	0.00069474	0	0	0	0	0.000146471	0
Finegoldia	2.65e-05	0	0.00032972	0	3.8e-05	0	0	0	0	0	1.11e-05	0.0002784	0	0	0	1.22e-05	0	1.14e-05	0	0	0	2.41e-05	0.000116393	0	0	0	0	0	0	6.02e-05	0	0	1.32e-05	0	0	0	2.48e-05	2.83e-05	0	0	1.94e-05	4.56e-05	4.33e-05	1.46e-05	4.69e-05
Brachybacterium	0	2.98e-05	0	0	0	0	1.25e-05	1.33e-05	0	0	2.23e-05	0	0	2.58e-05	0	0	0	0	0	0	0	0	2.59e-05	0	0	0	0	0	0	0	0	0	0	0	0	0	0	4.24e-05	3.16e-05	0	1.94e-05	6.84e-05	0.000850953	0	0
Rhodoluna	2.65e-05	0	0	0	3.8e-05	1.1e-05	7.51e-05	0.000106557	0	2.29e-05	2.23e-05	0	0	0	0	0	0	0	3.76e-05	0	0	0	2.59e-05	0	0	1.2e-05	6.39e-05	1.34e-05	0	0	0	5.18e-05	5.26e-05	0.000508751	0	0	0	0	0	0	0	0	7.21e-05	0	0
Panacagrimonas	1.33e-05	0	9.23e-05	0	0	0	8.76e-05	2.66e-05	1.23e-05	1.15e-05	0	2.53e-05	1.26e-05	0	1.21e-05	0	0	0	5.01e-05	0	0	1.2e-05	1.29e-05	0	0	0	0	2.68e-05	0	3.61e-05	0	0	1.32e-05	0.000116286	0	0	0	0	0	0	0	2.28e-05	0.000548072	0	0
Latilactobacillus	3.98e-05	0	0.000712194	0	2.54e-05	0	7.51e-05	1.33e-05	1.23e-05	4.59e-05	1.11e-05	5.06e-05	0	0	0	0	0	1.14e-05	0	0	0	0	1.29e-05	0	0	0	0	0	0	4.81e-05	0	0	2.63e-05	0	0	0	0	0	0	0	0	0	0	0	0
Gardnerella	0	0	0	2.53e-05	0	0	0	4e-05	0	5.73e-05	0	0	0	0	0	0	0	0	0	0	0	0	0	0	0	0	0	0	1.33e-05	2.41e-05	0	1.3e-05	0	0.000188964	0	0	0	0	0.000584214	0	9.69e-05	2.28e-05	0	0	1.56e-05
Adlercreutzia	2.65e-05	1.49e-05	0	2.53e-05	0	1.1e-05	0	0	0	0	0	2.53e-05	2.52e-05	0	0	1.22e-05	0	0	0	0	0	0	0	2.32e-05	0	0	0	0	1.33e-05	2.41e-05	0	0	2.63e-05	4.36e-05	0	0	0	4.24e-05	0	0	0.000387597	0.000319067	2.88e-05	2.93e-05	0
Methylotenera	0	0	7.91e-05	3.79e-05	6.34e-05	1.1e-05	0.000100163	0	0	0	0	0.000329018	0	1.29e-05	0	0	0	0	0	3.87e-05	0	0	5.17e-05	0	8.94e-05	0	0	0	0	2.41e-05	0	0	0	0	0	3.46e-05	6.19e-05	0	0	0.00010039	1.94e-05	0	1.44e-05	0	0
Ruegeria	0	0	0	0	0	0	0	2.66e-05	0	0	0	1.27e-05	0	0	0	0	0	0	0	0	0	0	2.59e-05	0	0	0	0	5.36e-05	1.33e-05	1.2e-05	0	0	0	7.27e-05	0	0	0	4.24e-05	0	0	0.000426357	0.000205114	0.000129806	4.39e-05	0
Slackia	0	0	0	0	0	0	0	0	0	5.73e-05	1.11e-05	0	0	0	0	3.65e-05	0	0	0	0	0.000106175	0	0	0	2.98e-05	1.2e-05	0	0	0	0.00010828	1.33e-05	0	9.21e-05	0.000218036	0	4.61e-05	0	0	0	1.43e-05	0.000213178	9.12e-05	1.44e-05	0	0
Puia	0	0	5.28e-05	0	0	0	2.5e-05	0	0	0	0	0	0	0	0	0	0	0	0	0	0	0	2.59e-05	0	0	0	0	0	0	0	0	1.3e-05	0	0	0	0	0	0	0	0	0	0	0.00073557	0	0.000203332
Amaricoccus	0	0	0	0	0	0	6.26e-05	0	0	0	0	0	0	0	0	0	0	0	0	0	0	0	6.47e-05	0	0	0	5.11e-05	0.000107229	1.33e-05	0	0	0	0	0	0	1.15e-05	0	2.83e-05	0	0	0	0.000182324	0.000519226	0	0
Coxiella	2.65e-05	0	0.000593495	2.53e-05	0	1.1e-05	0	2.66e-05	0	0	0	2.53e-05	0	0	0	0	0	0	3.76e-05	0	0	0	5.17e-05	0	0	0	0	0	0	3.61e-05	0	0	0	0.000188964	0	0	0	0	0	0	0	0	0	0	0
Aeromicrobium	1.33e-05	0	1.32e-05	0	0	0	5.01e-05	0	0	1.15e-05	0	0	0	0	0	0	0	0	0	0	0	0	1.29e-05	0	0	0	0	0	0	0	0	0	0	0	1.33e-05	0	0	0	0.000852636	4.3e-05	0	0	0	0	0
Gemmatimonas	0	0	0	0	0	0	0.000125203	4e-05	0	0	0	0	0	0	0	0	0	0	5.01e-05	0	0	0	0	0	0	0	0	0	0	0	0	1.3e-05	0	0.000450608	0	0	0	1.41e-05	0	0	0.000310078	0	0	0	0
Proteiniphilum	0	0	0	1.26e-05	1.27e-05	2.2e-05	0.000901465	2.66e-05	0	0	1.11e-05	0	0	0	0	0	0	0	0	0	0	0	0	0	0	0	0	0	0	0	0	0	1.32e-05	0	0	0	0	0	0	0	0	0	0	0	0
Pajaroellobacter	0	0	0	0	0	0	0	5.33e-05	0	0	0	1.27e-05	0	0	0	0	0	0	2.51e-05	0	0	0	0	0	0	0	0	1.34e-05	0	0	2.67e-05	2.59e-05	1.32e-05	0.00030525	0	4.61e-05	0	2.83e-05	0	0	3.88e-05	0	0.000331728	0	7.82e-05
unidentified_Oscillospiraceae	0	0.000133877	0	0	0	0	1.25e-05	7.99e-05	0	0	0	0	0	7.74e-05	1.21e-05	0	0	0	0	1.29e-05	0	0	0	0	1.49e-05	0	0	0	1.33e-05	2.41e-05	0	1.3e-05	0	0	0	0	1.24e-05	0	0	0.000315512	0	6.84e-05	0	1.46e-05	0.000187691
Paludicola	0	0	0	0	1.27e-05	0	0	0	0	0	0	5.06e-05	1.26e-05	1.29e-05	1.21e-05	0	1.29e-05	0.000400462	0	1.29e-05	1.33e-05	0	0	0	0	0	0	0	0	1.2e-05	0	0.000349886	2.63e-05	0	0	0	0	0	0	1.43e-05	0	0	0	0	4.69e-05
Chryseolinea	6.63e-05	0	1.32e-05	0	0	0	0	1.33e-05	0	0	0	0.000151855	0	2.58e-05	0	0	0	2.29e-05	0	0	0	0	1.29e-05	0	7.45e-05	0	0	0	0	3.61e-05	0	0	0	0.000247107	0	0	0	1.41e-05	0	0	0	4.56e-05	0.000187498	0	4.69e-05
unidentified_Saccharimonadales	0	0	0	0	0	0	0	1.33e-05	0	0	0	0	0	0	0	0	0	0	0	0	0	0	0	0	0	0	0	0	0	1.2e-05	0	0	0	0.00010175	0	1.15e-05	0	0	0	0	0.000465116	4.56e-05	0.000302882	0	0
Herbinix	0	0	0	0	0	0	1.25e-05	0	0	0	0	0	0	0	0	0	0	0	0	1.29e-05	1.33e-05	0	0	0	0	0	0	0	0	0	0	0	0	0	0	0	2.48e-05	0	0	0.000717072	5.81e-05	0	0	1.46e-05	9.38e-05
Flavisolibacter	0	0	0.000804516	0	2.54e-05	0	0	1.33e-05	0	0	2.23e-05	1.27e-05	0	0	0	0	0	0	0	0	0	0	5.17e-05	0	0	0	0	0	0	1.2e-05	0	0	0	0	0	0	0	0	0	0	0	0	0	0	0
Pedomicrobium	0	1.49e-05	3.96e-05	0	0	0	2.5e-05	1.33e-05	0	0	0	0	0	1.29e-05	0	0	0	0	0	0	0	0	0	0	1.49e-05	0	5.11e-05	0	0	0	0	0	0	2.91e-05	9.34e-05	0	0	0	0	0	0.000600775	0	2.88e-05	1.46e-05	0
Pandoraea	0	0	5.28e-05	0	5.07e-05	1.1e-05	2.5e-05	0	0	0	0	7.59e-05	0	0	0	0	0	0	0	0	0	0	0	1.16e-05	0	0	3.83e-05	0	0	0	0	0	0	0	0	0	0	0	0	0	0	6.84e-05	0.000576918	0	0
Barnesiella	0	0	0.000118699	0	0	0	1.25e-05	0	0	0	0	3.8e-05	0	0	0	1.22e-05	0	0	0	0	0	0	0	0	2.98e-05	0	0	0	0	0	0	0	0	0	0	1.15e-05	0	0.000127167	7.89e-05	0	0	2.28e-05	0	0.000205059	0.000234613
unidentified_[Clostridium]_methylpentosum_group	0	0	0	1.26e-05	1.27e-05	0	2.5e-05	0	2.46e-05	2.29e-05	1.11e-05	1.27e-05	6.29e-05	0	0	4.87e-05	0	0.000217394	1.25e-05	3.87e-05	0	2.41e-05	3.88e-05	1.16e-05	0	2.39e-05	0.000114932	1.34e-05	0.000106442	0	0	0	0	0	0	2.3e-05	0	1.41e-05	0	0	0	0	0	1.46e-05	0
Holdemania	0	2.98e-05	0	0	0	0	0	0	0	0	0	0	0	0	0	0	0	0	0	0	0	0	0	0	0	2.39e-05	5.11e-05	1.34e-05	0	0	1.33e-05	0	0	0	1.33e-05	0	0	4.24e-05	0	1.43e-05	0	4.56e-05	0.00024519	0	0.000391022
Candidatus_Alysiosphaera	0	0	0	0	0	1.1e-05	2.5e-05	1.33e-05	0	1.15e-05	0	0	0	0	0	0	0	0	0	0	0	0	0	0	0	0	0	0	0	0	0	0	0	0	0	0	0	0	0.000252633	0	0.000523256	2.28e-05	0	1.46e-05	0
Kribbella	1.33e-05	0	0.000276964	1.26e-05	0	1.1e-05	0	2.66e-05	0	0	0	3.8e-05	0	0	0	0	0	0	0	0	0	0	3.88e-05	0	0	0	1.28e-05	1.34e-05	0	6.02e-05	0	0	0	0	1.33e-05	0	0	0	3.16e-05	0	0.000213178	2.28e-05	5.77e-05	1.46e-05	1.56e-05
SWB02	2.65e-05	2.98e-05	5.28e-05	0	0	1.1e-05	3.76e-05	0	0	0	0	1.27e-05	0	2.58e-05	0	0	0	2.29e-05	0	6.46e-05	0	0	0	0	0	0	0	0	0	0	0	0	0	0	0	0	0	0	0	0	1.94e-05	0	0.000533649	2.93e-05	0
Desulfobulbus	0	0	1.32e-05	0	0	0	0.000651058	5.33e-05	1.23e-05	0	2.23e-05	0	0	0	1.21e-05	1.22e-05	3.87e-05	2.29e-05	0	0	0	0	0	0	0	0	1.28e-05	0	0	0	0	0	0	1.45e-05	0	0	0	0	0	0	0	0	0	0	0
Allobaculum	2.65e-05	0	3.96e-05	0	0	0	5.01e-05	1.33e-05	0	0	0	0	2.52e-05	0	0	0	0	0	1.25e-05	0	0	0	0	0	0	0	0	0	0	0	0	0	1.32e-05	0.000421536	0	0	0	0	0	0	7.75e-05	0.000182324	0	0	0
unidentified_SAR324_clade(Marine_group_B)	0	0	0	0	0	0	0	5.33e-05	0	0	0	0	0	0	0	0	0	0	8.77e-05	0	0	0	0	0	0	0	0	2.68e-05	0	1.2e-05	0	1.3e-05	0	0.000668644	0	0	0	0	0	0	0	0	0	0	0
Pseudoramibacter	0	0	0	0	0	0	0	0	0	0	0	0	0	0	0	0	0	0	0	0	0	0	0	0	0	0	0	0	0	0	0	0	0	0	0	0	0	0.000720614	0	0	3.88e-05	2.28e-05	2.88e-05	4.39e-05	0
mle1-7	0	0	0	0	0	0	0	5.33e-05	0	0	0	0	0	0	0	0	0	0	0	0	0	0	0	0	0	0	0	0	0	1.2e-05	0	3.89e-05	0	0.000261643	0	0	0	0	0	0	0.000426357	0	2.88e-05	2.93e-05	0
Candidatus_Arthromitus	2.65e-05	0.00034213	5.28e-05	0	1.27e-05	0	0	0	0	0	0	2.53e-05	0.000100601	0	0	1.22e-05	0	0	0	0	0	0	0	1.16e-05	0	1.2e-05	3.83e-05	0	0	2.41e-05	0	0	0	0	0	0	2.48e-05	0	0.000126316	1.43e-05	0	0	1.44e-05	0	0
Methanobrevibacter	3.98e-05	0	0	0	0	0	0	0	0	0	0	0	0	0	0	0	0	0	0	0	0	0	0	0	0	0	0	0	0	0	0	0	0	2.91e-05	0	0	0	0.000734743	3.16e-05	0	0	0	0	0	0
Methylibium	2.65e-05	0	7.91e-05	0	0	0	0	1.33e-05	0	0	0	0.000101236	0.000138327	0.00011603	0	1.22e-05	0	0	1.25e-05	0	0	0	1.29e-05	0	7.45e-05	0	0	0	0	3.61e-05	1.33e-05	0	0	0	6.67e-05	0	0	0	0	0	7.75e-05	2.28e-05	0	0	3.13e-05
Pseudonocardia	0	0	0.000131888	1.26e-05	0	0	3.76e-05	1.33e-05	0	0	2.23e-05	2.53e-05	0	0	0	0	0	0	0	0	0	0	0	0	0	0	0	0	0	0	0	0	0	0.000348857	1.33e-05	0	0	1.41e-05	0	2.87e-05	0	0	0.000173075	0	0
unidentified_Bacteria	0	0	0	0	0	0	3.76e-05	0	0	2.29e-05	0	0.000126545	1.26e-05	7.74e-05	0	2.44e-05	0	0	2.51e-05	0	0	0	0	0	0	0	0	0	0	0	0	0	0	0	0	0	0	2.83e-05	0	0	0.000368217	2.28e-05	0	4.39e-05	0
Mucilaginibacter	0	0	1.32e-05	0	0	0	0	0	0	0	0	0.000215127	0.000138327	0	0	2.44e-05	0	0	2.51e-05	3.87e-05	1.33e-05	0	0	0	0	0	0	0	0	6.02e-05	0	0	0	1.45e-05	0	0	0	1.41e-05	0	0	3.88e-05	0	0.000115384	2.93e-05	4.69e-05
Jeotgalicoccus	0	0	0	0	0	0	0	7.99e-05	0	0	0	0	0	7.74e-05	0	0	0	0	0	0	0	0	0	0	0	0	0	1.34e-05	0	0	2.67e-05	0	0	0.000116286	0	0	0	0	0.000410528	1.43e-05	3.88e-05	0	0	0	0
Denitratisoma	0	0.000624758	0	0	0	0	0.000137724	0	0	0	0	0	0	0	0	0	0	1.14e-05	0	0	0	0	0	0	0	0	0	0	0	0	0	0	0	0	0	0	0	0	0	0	0	0	0	0	0
Cellvibrio	0	0	0	0	0	0	0	0	0	0	0	6.33e-05	1.26e-05	3.87e-05	0	1.22e-05	0	0	0	0	0	0	0	0	0	0	0	0	0	2.41e-05	0	0	0	0	0	0	0	0	0	0	0	2.28e-05	0.00059134	0	0
MM2	0	0	0.000290153	0	0	0	5.01e-05	0	3.69e-05	0	0	0.000113891	0	0	0	0	1.29e-05	0	1.25e-05	2.58e-05	0	0	2.59e-05	0	0	0	1.28e-05	0	0	2.41e-05	0	0	0	0	0	0	0	0	0	0	5.81e-05	6.84e-05	2.88e-05	0	0
Terrimonas	0	0	0	1.26e-05	0	0	7.51e-05	0	0	0	2.23e-05	0	0	1.29e-05	0	0	0	2.29e-05	0	0	0	0	0	0	2.98e-05	0	1.28e-05	2.68e-05	0	1.2e-05	0	0	0	0.000188964	1.33e-05	8.07e-05	0	0	0	0	0	4.56e-05	0.000187498	0	0
Arenimonas	0	0.000104126	2.64e-05	1.26e-05	0	0	1.25e-05	0	0	0	0	0	0	0	0	0	0	0	0	0	0	0	0	0	4.47e-05	0	2.55e-05	0	0	0	1.33e-05	0	0	0	0	0	0	0	0	0	0.000116279	6.84e-05	0.000259613	5.86e-05	0
Anaerovibrio	0	0	1.32e-05	0	0	0	0	0	0	0	1.11e-05	0	0	0.000322306	0	0	0	0	0	0	0	0	0	0	0	0	0	0	0	0	0	0	0	0	0	0	1.24e-05	0	0	7.17e-05	0	0	0	0	0.000297177
Loigolactobacillus	0	0	0.000422041	0	0	0	0	0	1.23e-05	1.15e-05	0	1.27e-05	0	0	0	0	0	0	0	0	0	0	1.29e-05	0	0	0	0	0	0	0	0	0	0	1.45e-05	0	0	0	2.83e-05	0	0	0.000135659	4.56e-05	1.44e-05	1.46e-05	0
Subgroup_10	5.3e-05	0	7.91e-05	3.79e-05	0	1.1e-05	1.25e-05	1.33e-05	0	0	0	3.8e-05	7.55e-05	2.58e-05	0	3.65e-05	2.58e-05	0	0	0	0	2.41e-05	0	0	8.94e-05	0	0	0	0	3.61e-05	4e-05	0	0	1.45e-05	4e-05	0	0	0	0	0	0	0	0	0	6.26e-05
UCG-009	0	0.000119002	6.59e-05	0	0	0	0	0	0	0	0	0.0001392	0.000188627	0	0	0	0	1.14e-05	0	1.29e-05	2.65e-05	0	0	0.000115788	0	0	0	0	0	1.2e-05	0	0	0	0	0	0	0	0	0	0	0	2.28e-05	0	0	0
Lysinibacillus	2.65e-05	0	6.59e-05	0	0	0	0	2.66e-05	0	0	0	8.86e-05	0	1.29e-05	0	0	0	0	0	0	0	0	0	0	0	0	0	0	0	2.41e-05	2.67e-05	0	0	0	1.33e-05	0	0	2.83e-05	0	0	0.000155039	9.12e-05	7.21e-05	7.32e-05	0
Photobacterium	2.65e-05	0	5.28e-05	0	0	1.1e-05	0	0	0	0	0	0.0002784	0	0	0	3.65e-05	0	0	1.25e-05	0	0	0	2.59e-05	0	0	0	0	2.68e-05	0	2.41e-05	0	0	0	0	0	0	0	4.24e-05	0	0	9.69e-05	6.84e-05	0	0	0
Pigmentiphaga	0	0	0	0	0	0	0	0	0	0	0	0	0	0	0	0	0	0	0	0	0	0	0	0	0	0	0	0	0	0	0	0	0	0	0	0	0	0	0	0	0	2.28e-05	0.000677878	0	0
Candidatus_Aquirestis	0	0	0	0	0	0	0	0	0	0	0	0	0	0	0	0	0	0	0	0	0	0	0	0	0	0	2.55e-05	0	0	0	0	0	0	0	0	0	0	0	0	0	7.75e-05	0.000159533	0.000432688	0	0
Ammoniibacillus	0	0	0	0	0	0	0	0	0	0	0	0	0	0	0	0	0	0	0	0	0	0	0	0	0	0	0	0	0	0	0	0	0	0	0	0	0	0	0	0	3.88e-05	0	0.000649032	0	0
Methylomicrobium	0	0	0	1.26e-05	0	0	0	0	0	0	0	6.33e-05	0.000553306	0	0	0	0	2.29e-05	0	0	0	0	0	3.47e-05	0	0	0	0	0	0	0	0	0	0	0	0	0	0	0	0	0	0	0	0	0
Ilumatobacter	0	0	0.000171454	0	1.27e-05	0	0.000150244	1.33e-05	3.69e-05	1.15e-05	2.23e-05	2.53e-05	0	0	0	1.22e-05	0	1.14e-05	1.25e-05	0	0	0	0	0	0	0	0	4.02e-05	0	1.2e-05	0	0	0	1.45e-05	0	0	0	0	0	0	3.88e-05	2.28e-05	2.88e-05	4.39e-05	0
Peredibacter	1.33e-05	0	0.000211021	0	0	0	3.76e-05	4e-05	1.23e-05	0	0	1.27e-05	0	0	0	0	0	0	0	0	0	0	0	0	0	0	0	0	0	1.2e-05	0	1.3e-05	0	0.000145357	0	0	0	0	0	0	1.94e-05	4.56e-05	0.000115384	0	0
Rhodoferax	1.33e-05	0	1.32e-05	1.26e-05	1.27e-05	0	0	0	0	0	0	0	0	0	0	0	0	0	0	0	0	0	0	0	0.000208687	0	0	0	0	0	0	0	0	0	0	0	0.000185678	0	0	0.000229463	0	0	0	0	0
Donghicola	0	0	1.32e-05	0	0	0	0	2.66e-05	3.69e-05	0	0	0	0	0	0	0	0	0	5.01e-05	0	0	0	2.59e-05	0	0	0	0.000140473	6.7e-05	0	0	0	0	1.32e-05	0.000188964	0	0	0	1.41e-05	0	0	3.88e-05	0	5.77e-05	0	0
Noviherbaspirillum	2.65e-05	0	0.000131888	0	0	0	0	0	0	0	0	0.000164509	7.55e-05	3.87e-05	0	0	0	0	0	0	3.98e-05	0	3.88e-05	0	8.94e-05	0	0	0	0	0	0	0	0	0	6.67e-05	0	0	0	0	0	0	0	0	0	0
Shuttleworthia	0	0	1.32e-05	0	0	2.2e-05	0	0	0	0	0.000323213	0	0	0	0	0	0	0	1.25e-05	0	0	0	0	1.16e-05	0	0	0	0	1.33e-05	0	0	2.59e-05	0	4.36e-05	0.000120085	1.15e-05	0	0	0	0	1.94e-05	0	4.33e-05	0	0
Anaerobiospirillum	0	0	0	0	0	0	0	0	0	0	0	0	0	5.16e-05	0	0	0	0	0	0	0	0	0.000168124	0	0	3.59e-05	0.000319256	2.68e-05	1.33e-05	0	0	0	0	1.45e-05	0	1.15e-05	0	0	0	0	0	0	0	0	0
Cloacibacillus	0.000344786	0	3.96e-05	3.79e-05	0	0	0	1.33e-05	0	0	0	0	1.26e-05	0	0	0	0	0	0	0	0	0	0	0	0	0	0	0	0	0	0	0	0	0	0	0	0	0	0	1.43e-05	0	0	0	0	0.00017205
unidentified_Nitrospiraceae	0	0.00034213	0	0	0	0	3.76e-05	0	0	0	0	3.8e-05	0	0	0	0	1.29e-05	0	0	0	0	0	0	0	0	0	0	0	0	0	0	0	0	0.000145357	0	0	0	0	0	0	1.94e-05	2.28e-05	1.44e-05	0	0
Faecalicoccus	0	0	0	1.26e-05	0	0	0	0	0	0	0	1.27e-05	7.55e-05	0	0	0	0	0	2.51e-05	0	0	0	0.000181056	1.16e-05	0	0	0.000127703	0	0	0	0	0	0	0	0	0	0	0	0	0	0	0.000182324	0	0	0
Azoarcus	0	0	0	0	0	0	0	0	0	0	0	0	0	0	0	0	0	0	0	0	0	0	0	0	0	0	0	0	0	0	0	0	0	0	0	0	0	0	0	0	0	2.28e-05	0.000605763	0	0
Candidatus_Competibacter	1.33e-05	0	9.23e-05	0	0	0	0	2.66e-05	0	3.44e-05	0	0	7.55e-05	0	1.21e-05	0	0	0	0	0	0	0	1.29e-05	0	0	0	0	0	0	1.2e-05	0	0	0	0.00010175	0	0	0	0	0	0	7.75e-05	6.84e-05	0.000100961	0	0
Sphingobacterium	0	0	1.32e-05	0	0	0	0	0	0	0	0	0	0	0	0	0	0	0	0	0	0	0	0	0	0	0	0	0	0	0	0	0	0	0	0	0	1.24e-05	2.83e-05	0	0	0.000232558	0.000136743	0.000173075	1.46e-05	1.56e-05
Sporolactobacillus	0	0	0.000501174	0	2.54e-05	0	0	2.66e-05	0	1.15e-05	0	1.27e-05	0	0	0	0	0	0	0	0	0	0	1.29e-05	0	0	0	0	0	0	3.61e-05	0	0	0	0	0	0	0	0	0	0	0	0	0	0	0
Anaerosporobacter	0	0	0	3.79e-05	0	0	0	0	0	0	0	3.8e-05	0.000226352	0	0	1.22e-05	1.29e-05	0	0	0	0	3.61e-05	5.17e-05	4.63e-05	0	2.39e-05	0.000102162	0	1.33e-05	2.41e-05	0	0	0	0	0	0	0	0	0	0	0	0	0	0	0
Providencia	0	0.000148752	0	0	0	0	0	0	0	0	0	0	0	0	0	0	0	0	0	0	0	0	0	0	0	0	0	0	0	0	0	0	0	0	0	0	0	0	0	0	0	0	0.000475957	0	0
Granulicella	0	0	7.91e-05	0	0	1.1e-05	0	0	0	0	0	0	0	0	0	0	0	0	0	0	0	0	5.17e-05	0	0	0	1.28e-05	1.34e-05	0	0	0	0	0	8.72e-05	0	0	0	0	0	1.43e-05	0	4.56e-05	2.88e-05	4.39e-05	0.000218972
unidentified_Xanthobacteraceae	0	0	0	0	0	0	0	0	0	0	0	0	0	0	0	0	0	0	0	0	0	0	0	0	0	0	0	0	0	0	0	0	0	0	0	0	0	0	0	0	0.000581395	2.28e-05	0	0	0
Bauldia	1.33e-05	0	0.000237398	0	2.54e-05	0	2.5e-05	0	0	0	2.23e-05	2.53e-05	0	1.29e-05	0	0	0	0	0	0	0	0	0	0	7.45e-05	0	0	0	0	4.81e-05	1.33e-05	0	0	0	4e-05	0	0	0	0	0	1.94e-05	0	0	0	4.69e-05
Oceanobacillus	0	0	2.64e-05	0	0	0	0.000100163	0	0	0	0	0	0	0	0	0	0	0	0	0	0	0	0	0	0	0	0	1.34e-05	0	0	0	0	0	1.45e-05	0	1.15e-05	0	0	0	0	5.81e-05	0	0.000374996	0	0
Exiguobacterium	0	0	0	0	0	0	0	0	0	0	0	0	0	3.87e-05	0	0	0	0	0	0	0	0	0	0	1.49e-05	0	5.11e-05	0	0	0	2.67e-05	0	0	0	0.000306884	0	8.66e-05	0	0	5.74e-05	0	0	0	0	1.56e-05
Dechloromonas	2.65e-05	0	1.32e-05	0	1.27e-05	0	0.000250407	4e-05	0	2.29e-05	0	1.27e-05	0	0	0	1.22e-05	3.87e-05	1.14e-05	1.25e-05	5.17e-05	0	0	0	0	0	0	0	0	0	0	0	2.59e-05	5.26e-05	0	0	0	0	0	0	0	0	0	1.44e-05	0	0
Fructilactobacillus	0	0	0	0	0	0	1.25e-05	0	0	0	0.000122598	0	0	0	0	2.44e-05	0	0	0	0	0	0	0	0	0	0	0	0	9.31e-05	0.000120311	0	2.59e-05	1.32e-05	7.27e-05	0	9.22e-05	0	0	0	0	0	0	0	1.46e-05	0
Chungangia	0	0	0.000369286	1.26e-05	2.54e-05	0	5.01e-05	0	0	0	0	0.000101236	0	0	0	0	0	0	0	0	0	0	0	0	0	0	0	0	0	2.41e-05	0	0	0	0	0	0	0	0	0	0	0	0	0	0	0
Paraprevotella	0	0.000178502	2.64e-05	0	2.54e-05	0	0	0	0	0	0	0	0	0	0	0	0	0	0	0	0	0	2.59e-05	0	2.98e-05	0	0	0	0	0	0	0.00010367	0	0	0	0	0	0	0	7.17e-05	0	0.000113952	0	0	0
Oceaniserpentilla	0	0	0	0	0	0	0	6.66e-05	0	0	0	0	0	0	0	0	0	0	2.51e-05	0	0	0	0	0	0	0	0	1.34e-05	0	3.61e-05	0	1.3e-05	1.32e-05	0.000392465	0	1.15e-05	0	0	0	0	0	0	0	0	0
Aquabacterium	5.3e-05	0	0	1.26e-05	0	0	8.76e-05	1.33e-05	0	0	0	7.59e-05	7.55e-05	0	0	0	0	0	0	2.58e-05	0	0	0	0	1.49e-05	0	0	4.02e-05	0	0	8e-05	0	0	0	0	0	0	0	0	0	7.75e-05	0	0	1.46e-05	0
UCG-008	0	0	0.000145077	5.05e-05	0	0	2.5e-05	0	3.69e-05	0	0	1.27e-05	2.52e-05	0	2.41e-05	3.65e-05	0	0	0	0	1.33e-05	0	0.000103461	3.47e-05	0	1.2e-05	1.28e-05	0	0	3.61e-05	0	0	0	0	0	0	0	0	0	0	0	0	0	0	0
unidentified_SJA-28	0	0.000565257	0	0	0	0	0	0	0	0	0	0	0	0	0	0	0	0	0	0	0	0	0	0	0	0	0	0	0	0	0	0	0	0	0	0	0	0	0	0	0	0	0	0	0
Demequina	0	0	0	0	0	0	0	2.66e-05	0	0	0	0	0	0	0	0	0	0	0	0	0	0	0	0	0	0	0	0	0	0	0	0	0	0.000116286	0	0	0	2.83e-05	0	0	0.000213178	0.000136743	2.88e-05	1.46e-05	0
Kytococcus	0	0	0	0	0	0	0	5.33e-05	0	0	0	1.27e-05	0	0	0	0	2.58e-05	0	0	0	0	0	0	0	0	0	0	4.02e-05	0	0.000120311	0	1.3e-05	0	0.000261643	0	1.15e-05	0	0	0	0	0	2.28e-05	0	0	0
Lachnospiraceae_UCG-010	0	1.49e-05	0	0	0	0	0	0	1.23e-05	0	0	0	3.77e-05	3.87e-05	0	0	0	0	0	0	0	0	0	0	0.000163969	0	0	0	0	0	8e-05	0	0	0	2.67e-05	1.15e-05	1.24e-05	0	0	7.17e-05	0	9.12e-05	0	0	0
Proteiniclasticum	0	0	2.64e-05	0	0	2.2e-05	0.000287968	4e-05	1.23e-05	0	2.23e-05	2.53e-05	0	0	0	0	1.29e-05	2.29e-05	0	0	0	0	0	0	0	0	0	0	0	0	0	0	0	0	0	0	0	0	7.89e-05	0	0	0	0	0	0
Lactonifactor	0	0	0	0	0	2.2e-05	0	0	0	0	0	0	0	0	2.41e-05	0	0	0	0	0	0	0	0	0	0	1.2e-05	0	1.34e-05	0	3.61e-05	0	0.000272134	5.26e-05	1.45e-05	0	0	0	7.06e-05	0	0	0	0	0	2.93e-05	0
Methyloparacoccus	0	0	0	0	0	0	0	0	0	0	0	0	0	0	0	0	0	0	0	0	0	0	0	0	0	0	0	0	0	0	0	0	0	0	0	0	0	0	0	0	0.000523256	2.28e-05	0	0	0
Hymenobacter	0	0	0.000303342	3.79e-05	1.27e-05	0	0	1.33e-05	1.23e-05	1.15e-05	0	2.53e-05	0	0	1.21e-05	0	0	0	1.25e-05	0	0	0	1.29e-05	0	0	0	2.55e-05	0	0	3.61e-05	2.67e-05	0	0	0	0	0	0	0	0	0	0	0	0	0	0
Sphingobium	9.28e-05	0	2.64e-05	0	0	0	8.76e-05	0	0	1.15e-05	1.11e-05	0	0	0	0	0	0	0	0	0	0	0	1.29e-05	0	5.96e-05	0	3.83e-05	0	0	0	1.33e-05	0	0	0	1.33e-05	0	3.71e-05	0	0	5.74e-05	7.75e-05	0	0	0	0
Dielma	0	0	0	0	0	0	0	4e-05	0	0	0	0	0	0	0	0	0	0	7.52e-05	0	0	0	0	0	0	0	0	8.04e-05	0	0	0	0	2.63e-05	0.000276179	0	1.15e-05	0	0	0	0	0	2.28e-05	0	0	0
Flexibacter	0	0	0	0	0	0	0	0	0	0	0	0	0	0	0	0	0	0	0	0	0	0	0	0	0	0	0	0	0	0	0	0	0	0	0	0	0	0	0	0	0	4.56e-05	0.000475957	0	0
Mucispirillum	0	7.44e-05	0	0	0	0	0	0	0	0	0	1.27e-05	0.000264078	0	1.21e-05	0	0	0	0	0	0	0	1.29e-05	1.16e-05	0	0	5.11e-05	8.04e-05	0	0	0	0	0	0	0	0	0	0	0	0	0	0	0	0	0
Thauera	2.65e-05	0	1.32e-05	1.26e-05	0	0	0.000388131	2.66e-05	0	0	0	0	0	0	0	0	2.58e-05	2.29e-05	0	0	0	0	0	0	0	0	0	0	0	0	0	0	0	0	0	0	0	0	0	0	0	0	0	0	0
Thiopseudomonas	1.33e-05	0	0	0	0	0	0	5.33e-05	0	0	0	0	0	0	0	0	0	0	7.52e-05	0	0	0	0	0	0	0	0	4.02e-05	0	1.2e-05	0	0	0	0.000319786	0	0	0	0	0	0	0	0	0	0	0
Lachnospiraceae_FCS020_group	0	0.000163627	0	0	0	6.59e-05	3.76e-05	0	0	0	0	1.27e-05	0	0	0	0	0	3.43e-05	0	0	0	0	0	0	0	0	0	0	0	0	0	0	0	2.91e-05	2.67e-05	0	0	8.48e-05	0	0	0	2.28e-05	0	0	3.13e-05
Cyanobium_PCC-6307	1.33e-05	0	0	2.53e-05	0	0	1.25e-05	0	0	0	0	1.27e-05	0	0	0	0	0	0	0	0	0	0	9.05e-05	0	0	0	3.83e-05	0	0	2.41e-05	0	0	0	0.000130822	0	0	0	2.83e-05	0	0	7.75e-05	2.28e-05	2.88e-05	0	0
Nitrosospira	0	0	0	0	0	0	0	5.33e-05	0	0	0	0	0	0	0	0	0	0	0	0	0	0	0	0	0	0	1.28e-05	0	0	3.61e-05	0	1.3e-05	0	0.000348857	0	0	0	0	0	0	3.88e-05	0	0	0	0
Niastella	1.33e-05	0	6.59e-05	0	0	0	0	0	0	1.15e-05	0	0.000151855	0	0	0	3.65e-05	2.58e-05	0	0	0	0	0	0	0	0	0	0	1.34e-05	0	0	2.67e-05	0	0	0	0	0	0	0	0	0	0.000116279	2.28e-05	1.44e-05	0	0
Lachnospiraceae_UCG-006	0	5.95e-05	0	0	0	0	2.5e-05	0	0	0	0	0.000113891	0	0	0	0	0	0	6.27e-05	1.29e-05	0	0	1.29e-05	0	0	0	0	0	0	6.02e-05	0	0	0	0	0	0	0	0	0	0	1.94e-05	0	0.000115384	1.46e-05	0
[Eubacterium]_ruminantium_group	1.33e-05	8.93e-05	0	0	0	0	0	0	0	0	0	1.27e-05	1.26e-05	2.58e-05	0	0	0	0	0	0	0	0	0	0	2.98e-05	4.78e-05	0	0	2.66e-05	2.41e-05	0	0	0	0	2.67e-05	0	0	0	0	1.43e-05	5.81e-05	0.000113952	0	0	0
Ezakiella	0	0	9.23e-05	0	0	0	0	0	0	0	3.34e-05	3.8e-05	0	0	0	0	0	0	0	0	0	0	5.17e-05	0	0	0	0	0	0	0	0	0	0	0	0	0	0	0	0	0	0.000213178	2.28e-05	4.33e-05	0	0
Georgenia	0	0	0	0	0	1.1e-05	1.25e-05	7.99e-05	2.46e-05	2.29e-05	2.23e-05	1.27e-05	0	0	0	0	0	0	1.25e-05	0	0	0	0	0	0	0	2.55e-05	0	0	0	0	0	0	0.00010175	0	2.3e-05	0	0	0	0	0	0	0.000144229	0	0
Pedobacter	0	0	0	0	0	0	8.76e-05	0	0	0	0	0	0	0	0	0	0	0	0	0	0	0	1.29e-05	0	0	0	0	0	0	0	0	0	0	0	0	0	0	0	0	0	0	6.84e-05	0.000317305	0	0
Cohnella	0	0	0.000211021	0	0	0	0	0	0	0	0	0.000126545	0	0	0	0	0	0	0	0	0	0	2.59e-05	0	0	0	0	0	0	0.000120311	0	0	0	0	0	0	0	0	0	0	0	0	0	0	0
Allisonella	0	0.000104126	2.64e-05	0	0	0	0	0	0	0	1.11e-05	0	0	5.16e-05	0	0	0	0	0	0	0	0	0	0	0	0	0	0	0	0	0	0	0	0	0	0	1.24e-05	0	0.000142106	2.87e-05	0	2.28e-05	0	0	7.82e-05
Senegalimassilia	2.65e-05	0	1.32e-05	0	0	0	0	0	0	0	0	8.86e-05	1.26e-05	1.29e-05	0	1.22e-05	0	0	0	2.58e-05	0	0	0	0	1.49e-05	0	0	0	0	1.2e-05	1.33e-05	0	0	0	0	0	0	0	0	5.74e-05	0.000155039	0	1.44e-05	0	0
Altererythrobacter	1.33e-05	0	0	0	0	0	3.76e-05	1.33e-05	0	0	0	0	0	0	0	0	0	2.29e-05	0	0	0	0	0	1.16e-05	4.47e-05	0	2.55e-05	0	0	2.41e-05	2.67e-05	0	0	0	2.67e-05	0	0	0	0	0	5.81e-05	9.12e-05	0	0	6.26e-05
[Eubacterium]_brachy_group	0	7.44e-05	0	1.26e-05	0	0	0	0	0	0	0	0	0.000251503	0	0	0	0	1.14e-05	2.51e-05	0	0	0	0	3.47e-05	0	0	0	0	0	0	0	0	0	0	0	0	0	4.24e-05	0	0	0	0	0	0	0
Phreatobacter	0	0	0	0	0	0	0	0	0	0	0	0	0	0	0	0	0	0	0	0	0	0	0	0	0	0	2.55e-05	4.02e-05	0	0	0	1.3e-05	2.63e-05	0.000130822	0	0	0	0	0	0	0.000155039	4.56e-05	1.44e-05	0	0
Lutispora	0	0	0.000342908	0	0	2.2e-05	0	1.33e-05	1.23e-05	1.15e-05	2.23e-05	0	0	0	0	0	0	0	0	0	0	0	1.29e-05	0	0	0	0	0	0	1.2e-05	0	0	0	0	0	0	0	0	0	0	0	0	0	0	0
Inhella	0	0	0	0	0	0	0	0	0	0	0	0	0	0	0	0	0	0	0	0	0	0	0	0	0	0	0	0	0	2.41e-05	0	0	0	0.000188964	0	0	0	0	0	0	0	2.28e-05	0.000201921	0	0
Chthoniobacter	0	0	0.000131888	0	0	0	6.26e-05	0	0	0	0	0	0	0	0	0	0	0	0	0	0	0	0	0	0	0	3.83e-05	0	0	0	0	0	0	0	0	0	0	0	0	0	0	0	0.000173075	0	3.13e-05
Nitrosomonas	0	0.000386755	0	0	0	0	0	0	0	0	0	0	0	0	0	0	0	0	0	0	0	0	0	0	0	0	0	0	0	0	0	0	0	0	0	0	0	0	0	0	0	4.56e-05	0	0	0
c__Clostridia;g__unidentified_Ruminococcaceae	1.33e-05	4.46e-05	0	2.53e-05	0	0	0	0	0	0	0	3.8e-05	6.29e-05	0	0	0	0	3.43e-05	0	0	1.33e-05	0	0	5.79e-05	0	0	1.28e-05	0	0	0	0	0	0	0	0	0	0	1.41e-05	0	0	7.75e-05	2.28e-05	1.44e-05	0	0
Marinobacterium	0	0	0	0	0	0	0	0	0	0	0	0	0	0	0	0	0	0	0	0	0	0	0	0	0	0	0	0	0	0	0	0	0	0	0	0	0	0	0	0	0.000406977	2.28e-05	0	0	0
Oryzihumus	0	0	0	0	0	0	0	0	0	0	0	0	0	0	0	0	0	0	0	0	0	0	0	0	0	0	0	0	0	0	0	0	0	0	0	0	0	0	0	0	0.000368217	4.56e-05	1.44e-05	0	0
NS2b_marine_group	0	0	0	0	0	0	0	1.33e-05	0	0	0	0	0	0	0	0	0	0	1.25e-05	0	0	0	0	0	0	0	0	4.02e-05	0	0	0	1.3e-05	0	0.000348857	0	0	0	0	0	0	0	0	0	0	0
Anaeromyxobacter	2.65e-05	0	0	0	0	4.39e-05	2.5e-05	0	1.23e-05	1.15e-05	1.11e-05	0	0	0	0	0	0	0	1.25e-05	0	0	0	0	0	0	0	0	1.34e-05	0	0	0	1.3e-05	0	0.00010175	0	0	0	0	0	0	9.69e-05	0	2.88e-05	2.93e-05	0
Pseudohongiella	0	0	0	0	0	0	0	1.33e-05	0	0	0	0	0	0	0	0	0	0	3.76e-05	0	0	0	0	0	1.49e-05	0	0	0	0	2.41e-05	0	0	0	0.000261643	0	0	7.43e-05	0	0	0	0	0	0	0	0
Thermoactinomyces	0	0	0.000290153	0	0	2.2e-05	0	0	0	0	0	7.59e-05	0	0	0	0	0	0	0	0	0	0	0	0	0	0	0	0	0	3.61e-05	0	0	0	0	0	0	0	0	0	0	0	0	0	0	0
Psychrobacter	0	0	0	0	0	0	0	0	0	0	0	0	0	0.00011603	0	0	0	0	0	0	0	0	1.29e-05	0	0	0	1.28e-05	0	0	2.41e-05	4e-05	0	0	0	1.33e-05	0	0	0	0.000173685	2.87e-05	0	0	0	0	0
Parvibacter	0	0.000119002	0	0	0	0	0	0	0	0	0	0	0	0	0	0	0	0	0	0	0	0	0	0	0	0	0	0	0	0	0	0	0	0	0	0	0	0	0.000268422	0	0	0	0	0	3.13e-05
Blvii28_wastewater-sludge_group	0	0	0	0	0	1.1e-05	0.000237887	0	0	0	0	0	0	0	0	1.22e-05	0	2.29e-05	0	1.29e-05	0	0	0	0	0	0	0	0	0	0	0	0	3.95e-05	0	0	0	0	4.24e-05	0	0	1.94e-05	0	1.44e-05	0	0
Sediminibacterium	0	0	0	0	0	0	0	0	0	0	0	3.8e-05	0	0	0	0	0	0	0	0	0	0	0	0	1.49e-05	0	1.28e-05	0	0	0	0	2.59e-05	0	0	0	3.46e-05	7.43e-05	0	0	0	0.000135659	4.56e-05	2.88e-05	0	0
Smithella	0	0	0	0	0	2.2e-05	0.000225366	0	0	0	0	0	0	0	0	2.44e-05	0	0	0	0	0	0	0	0	0	0	0	0	0	0	0	0	6.58e-05	0	0	0	0	0	0	0	5.81e-05	0	0	0	0
Alicyclobacillus	0	0	0	0	0	0	0	0	0	0	0	0	0	0	0	0	0	0	0	0	0	0	0	0	0	0	0	0	0	1.2e-05	0	2.59e-05	0	0.000247107	0	0	0	0	0	0	1.94e-05	9.12e-05	0	0	0
Edaphobacter	0	0	5.28e-05	0	2.54e-05	0	0	0	0	0	0	2.53e-05	0	0	0	2.44e-05	0	0	0	0	0	0	0	0	0	0	0	0	0	3.61e-05	0	0	0	0	0	0	0	2.83e-05	0	0	0	4.56e-05	0	1.46e-05	0.000140768
Howardella	0	0	0	2.53e-05	0	0	0	0	0	0	0	0	0	0	0	0	0	0	0	0	0	0	0	0	0	0	0	0	0	0	0	0	0	0	0	0	0	0.000367372	0	0	0	0	0	0	0
Methyloversatilis	0	0	0.000237398	0	0	0	1.25e-05	0	0	0	0	7.59e-05	0	0	0	0	0	0	0	1.29e-05	0	0	1.29e-05	0	0	0	0	0	0	0	0	0	0	2.91e-05	0	1.15e-05	0	0	0	0	0	0	0	0	0
unidentified_SBR1031	0	0.000357005	0	0	0	0	0	0	0	0	0	0	0	0	0	0	0	0	0	0	0	0	0	0	0	0	0	0	0	0	0	0	0	0	0	0	0	2.83e-05	0	0	0	0	0	0	0
Natronobacillus	0	0	0.000237398	0	0	0	2.5e-05	4e-05	2.46e-05	0	0	1.27e-05	0	0	0	0	0	0	0	0	0	0	2.59e-05	0	0	0	0	0	0	1.2e-05	0	0	0	0	0	0	0	0	0	0	0	0	0	0	0
Tumebacillus	0	0	0	2.53e-05	0	0	0	0	0	0	0	3.8e-05	6.29e-05	0	0	1.22e-05	0	1.14e-05	0	1.29e-05	0	0	0	0	0	0	0	0	0	0	0	0	0	0	0	0	0	0	0	0	0.000155039	0	5.77e-05	0	0
Geobacillus	0	0	0.000118699	0	0	1.1e-05	5.01e-05	0	0	2.29e-05	0	1.27e-05	0	1.29e-05	0	0	0	0	0	5.17e-05	0	0	5.17e-05	0	0	0	0	0	0	0	0	0	0	1.45e-05	0	0	0	0	0	2.87e-05	0	0	0	0	0
LS-NOB	0	0	0	0	0	0	0	7.99e-05	0	0	0	0	0	0	0	0	0	0	2.51e-05	0	0	0	0	0	0	0	0	0	0	1.2e-05	0	0	5.26e-05	0.0002035	0	0	0	0	0	0	0	0	0	0	0
Aminiphilus	0	0	0	7.58e-05	1.27e-05	0	0.000125203	0	0	0	0	0	0	0	0	0	0	0	0	0	0	0	0	0	0	0	0	0	0	0	0	0	0	0	0	0	0	0	0	0	9.69e-05	4.56e-05	0	1.46e-05	0
Undibacterium	0	0	0	0	1.27e-05	0	0.000175285	0	0	0	0	0	0	0	0	0	0	0	0	0	0	0	0	0	0	0	0	0	0	0	0	0	0	0	0	0	0	0	0	0	0.000116279	2.28e-05	4.33e-05	0	0
Soehngenia	0	0	0	0	0	0	0.000338049	0	0	1.15e-05	0	0	0	0	0	0	0	1.14e-05	0	0	0	0	0	0	0	0	0	0	0	0	0	0	0	0	0	0	0	0	0	0	0	0	0	0	0
Roseimicrobium	0	0	0	0	0	0	0	0	0	0	0	0	0	0	0	0	0	0	0	0	0	0	0	0	0	0	0	0	0	0	0	0	0	0	0	0	0	0	0	0	0	0	0.000360573	0	0
Chroococcidiopsis_SAG_2023	2.65e-05	0	2.64e-05	0	6.34e-05	0	1.25e-05	0	0	0	1.11e-05	0	0	0	0	0	0	0	0	0	0	0	0	0	0	0	1.28e-05	0	0	0	0	0	0	0	0	0	0	2.83e-05	0	0	0.000155039	2.28e-05	0	0	0
Intestinimonas	0	1.49e-05	1.32e-05	0	0	0	0	0	0	0	0	2.53e-05	0	0	0	1.22e-05	0	1.14e-05	0	0	0	0	0	0	0	0	0	0	0	2.41e-05	0	0	0	0	0	0	0	1.41e-05	0.000157896	0	3.88e-05	4.56e-05	0	0	0
NS10_marine_group	0	0	0	0	0	0	0	6.66e-05	0	0	0	0	0	0	0	0	0	0	0	0	0	0	0	0	0	0	0	0	0	0	0	0	0	0.000174429	0	0	0	0	0	0	0	0	0.000115384	0	0
unidentified_Erysipelotrichaceae	0	0	0	0	0	0	0	0	0	0	0	0	0	5.16e-05	0	0	0	0	0	0	0	0	5.17e-05	0	0	0	5.11e-05	2.68e-05	2.66e-05	4.81e-05	0	0	0	0	0	1.15e-05	0	4.24e-05	0	0	0	4.56e-05	0	0	0
Synergistes	0	0	1.32e-05	0	0	0	0	0	0	0	0	1.27e-05	0.000176052	0	3.62e-05	2.44e-05	0	0	1.25e-05	0	0	0	3.88e-05	2.32e-05	0	0	0	0	1.33e-05	0	0	0	0	0	0	0	0	0	0	0	0	0	0	0	0
YC-ZSS-LKJ147	0	0	3.96e-05	0	0	0	0	0	0	0	0	8.86e-05	0	0	0	0	0	0	0	0	0	0	0	0	0	0	0	0	0	0	0	0	0	0	0	0	0	0	0	0	1.94e-05	0	0.000173075	2.93e-05	0
Coriobacteriaceae_UCG-002	2.65e-05	0	0	1.26e-05	0	5.49e-05	6.26e-05	4e-05	3.69e-05	0	0	0	0	0	0	0	0	0	0	0	0	0	0	0	0	0	2.55e-05	0	0	0	0	0	0	0	0	0	2.48e-05	0	0	0	0	2.28e-05	4.33e-05	0	0
Rummeliibacillus	0	0	0	0	0	0	0	0	0	0	0	0	1.26e-05	0	0	0	0	0	0	0	0	0	0	0	0	0	3.83e-05	0	0	0	0	0	0	4.36e-05	0	1.15e-05	0	0	0	0	0.000213178	0	2.88e-05	0	0
IS-44	0	0	9.23e-05	0	0	0	0	0	0	2.29e-05	0	1.27e-05	0	0	0	0	0	0	0	0	0	0	0	0	0	0	5.11e-05	0	0	1.2e-05	0	0	0	0	0	0	0	0	0	0	5.81e-05	9.12e-05	0	0	0
Brevibacterium	0	2.98e-05	6.59e-05	0	0	0	0	0	0	0	0	0	0	0	0	0	0	0	0	0	0	0	0	0	0	0	0	0	0	0	0	0	0	0	0	0	0	2.83e-05	6.32e-05	0	9.69e-05	2.28e-05	0	0	3.13e-05
Candidatus_Soleaferrea	0	0	0	0	0	1.1e-05	3.76e-05	0	0	0	0	0	0	0	0	1.22e-05	0	0	0	0	0	1.2e-05	0	1.16e-05	0	2.39e-05	0	0	1.33e-05	0	0	0	0	0	0	0	0	0	1.58e-05	4.3e-05	0	0	1.44e-05	0	0.000140768
unidentified_Marinimicrobia_(SAR406_clade)	0	0	0	0	0	0	0	1.33e-05	0	0	0	0	0	0	0	0	0	0	0	0	0	0	0	0	0	0	0	2.68e-05	0	2.41e-05	0	0	0	0.000261643	0	0	0	0	0	0	0	0	0	0	0
Ohtaekwangia	0	0	0	0	0	0	0	0	0	0	0	0	0	0	0	0	0	0	0	0	0	0	0	0	0	0	1.28e-05	0	0	0	0	0	0	0	0	0	0	0	0	0	3.88e-05	0	0.000274036	0	0
Vogesella	0	0	0	0	0	0	0	0	0	0	0	0	0	0	0	0	0	0	0	0	0	0	0	0	0	0	0	0	0	0	0	0	0	0	0	0	0	1.41e-05	0	0	0.000310078	0	0	0	0
Macellibacteroides	0	0	0	0	0	0	0.000250407	0	0	0	1.11e-05	0	0	0	0	3.65e-05	1.29e-05	0	0	0	0	0	0	0	0	0	1.28e-05	0	0	0	0	0	0	0	0	0	0	0	0	0	0	0	0	0	0
Spirosoma	0	0	0	0	0	0	0	0	0	0	0	0	0	0	0	0	0	0	0	0	0	0	0	0	0	0	0	0	0	0	0	5.18e-05	0	0	0	0	0	0	0	0	0.000271318	0	0	0	0
unidentified_Rhodospirillales	0	0	0	0	0	0	0	0	0	0	0	0	0.000125751	0	0	0	0	0	0	0	0	0	0	2.32e-05	0	0	0	0	0	0	0	0	0	0	0	0	0	2.83e-05	0	0	0	6.84e-05	1.44e-05	0	6.26e-05
Skermanella	2.65e-05	0	0	0	0	0	3.76e-05	1.33e-05	0	0	0	0	0.000100601	0	0	0	0	0	0	0	0	0	1.29e-05	0	0	0	5.11e-05	1.34e-05	0	1.2e-05	1.33e-05	0	0	1.45e-05	2.67e-05	0	0	0	0	0	0	0	0	0	0
Tepidiphilus	2.65e-05	0	0	1.26e-05	1.27e-05	0	0	0	3.69e-05	0	0	1.27e-05	0	0	0	0	0	0	0	0	0	0	0.000116393	1.16e-05	0	1.2e-05	5.11e-05	0	0	0	0	0	0	2.91e-05	0	0	0	0	0	0	0	0	0	0	0
Micropepsis	0	0	1.32e-05	0	0	0	0.000100163	0	3.69e-05	3.44e-05	0	1.27e-05	7.55e-05	0	0	0	0	3.43e-05	1.25e-05	0	0	0	0	0	0	0	0	0	0	0	0	0	0	0	0	0	0	0	0	0	0	0	0	0	0
Cellulomonas	1.33e-05	0	7.91e-05	1.26e-05	0	0	5.01e-05	0	0	0	0	1.27e-05	0	0	0	0	0	2.29e-05	0	0	0	0	6.47e-05	0	0	0	0	0	0	1.2e-05	0	0	0	2.91e-05	0	0	0	0	0	0	1.94e-05	0	0	0	0
Sedimentibacter	0	0	0	0	2.54e-05	1.1e-05	0.000212846	0	0	1.15e-05	0	0	0	0	0	0	0	2.29e-05	0	0	0	0	0	0	0	0	0	0	0	0	0	0	2.63e-05	0	0	0	0	0	0	0	0	0	0	0	0
Anaerofustis	0	5.95e-05	0	0	0	0	0	0	0	0	0	0	0	0	0	0	0	0	0	0	0	0	0	0	0	8.37e-05	0	0	0	0	0	0	0	0	0	0	0	1.41e-05	0	8.6e-05	0	0	0	0	6.26e-05
Cetobacterium	0	0	1.32e-05	0	0	0	7.51e-05	0	0	0	0	5.06e-05	0	1.29e-05	0	0	0	1.14e-05	0	0	0	0	0	0	0	0	0	0	0	0	0	0	0	0	0	0	1.24e-05	0	0	1.43e-05	1.94e-05	0	2.88e-05	0	6.26e-05
unidentified_Gemmatimonadaceae	1.33e-05	0	0.000118699	0	0	0	0	0	0	0	0	1.27e-05	0	0	0	0	0	0	0	0	0	0	0	0	0	0	0	0	0	0	0	0	0	0	0	2.3e-05	0	2.83e-05	0	0	5.81e-05	0	4.33e-05	0	0
NS5_marine_group	0	0	0	0	0	0	0	2.66e-05	0	0	0	0	0	0	0	0	0	0	3.76e-05	0	0	0	0	0	0	0	0	0	0	0	0	0	0	0.000232572	0	0	0	0	0	0	0	0	0	0	0
Vagococcus	0	0	0	0	0	0	0	0	0	0	5.57e-05	0	0	0	0	0	0	0	0	0	0	0	0	0	0	0	0	0	0.000106442	0	0	1.3e-05	0	2.91e-05	0	9.22e-05	0	0	0	0	0	0	0	0	0
OLB17	0	0.000163627	1.32e-05	0	0	0	1.25e-05	0	0	0	0	0	1.26e-05	0	0	0	0	0	0	0	0	0	0	0	0	0	0	0	0	1.2e-05	0	0	0	0	0	0	0	1.41e-05	0	0	0	6.84e-05	0	0	0
Pseudoxanthomonas	0	0	1.32e-05	0	0	0	0	0	1.23e-05	0	0	0.000189818	0	0	0	0	1.29e-05	0	0	2.58e-05	0	0	1.29e-05	0	0	0	0	0	0	0	0	0	0	0	0	0	0	0	0	0	0	0	1.44e-05	1.46e-05	0
Chitinibacter	0	0	0	0	0	0	0	0	0	0	0	0	0	0	0	0	0	0	0	0	0	0	0	0	0	0	0	0	0	0	0	0	0	0	0	0	0	1.41e-05	0	0	0.000193798	0	8.65e-05	0	0
Ferruginibacter	0	0	0.000131888	1.26e-05	0	0	0	0	0	0	0	0	0.000100601	0	0	0	0	0	0	0	0	0	1.29e-05	0	0	0	0	0	0	0	0	0	0	0	0	0	0	1.41e-05	0	0	0	0	1.44e-05	0	0
Crenothrix	0	0	0	0	1.27e-05	1.1e-05	0.000200326	0	1.23e-05	1.15e-05	1.11e-05	0	0	0	0	0	1.29e-05	0	0	0	0	0	0	0	0	0	0	0	0	0	0	0	1.32e-05	0	0	0	0	0	0	0	0	0	0	0	0
Aridibacter	0	0	0.000184643	0	0	0	0	0	0	2.29e-05	1.11e-05	5.06e-05	0	0	0	0	0	0	0	0	0	0	0	0	0	0	0	0	0	1.2e-05	0	0	0	0	0	0	0	0	0	0	0	0	0	0	0
Adhaeribacter	1.33e-05	0	0.000184643	0	0	0	0	0	0	0	3.34e-05	2.53e-05	0	0	0	0	0	1.14e-05	1.25e-05	0	0	0	0	0	0	0	0	0	0	0	0	0	0	0	0	0	0	0	0	0	0	0	0	0	0
Pseudorhodoplanes	0	1.49e-05	3.96e-05	2.53e-05	0	0	0.000100163	1.33e-05	2.46e-05	0	1.11e-05	2.53e-05	0	0	0	0	0	0	0	2.58e-05	0	0	0	0	0	0	0	0	0	0	0	0	0	0	0	0	0	0	0	0	0	0	0	0	0
Emticicia	0	0	1.32e-05	0	0	0	0	0	0	0	0	0.000101236	0.000113176	0	0	0	1.29e-05	0	0	0	0	0	0	1.16e-05	0	0	0	0	0	2.41e-05	0	0	0	0	0	0	0	0	0	0	0	0	0	0	0
Anaerovorax	0	0	0	0	0	3.29e-05	0.000125203	0	0	2.29e-05	1.11e-05	0	0	0	0	0	0	2.29e-05	0	0	0	0	0	0	0	0	0	0	0	0	0	0	0	0	0	0	0	0	0	2.87e-05	0	0	0	0	3.13e-05
Solimonas	0	0	9.23e-05	0	0	0	0	2.66e-05	0	0	1.11e-05	0	0	0	0	0	0	0	0	0	0	0	0	0	0	0	0	0	0	3.61e-05	0	0	0	0	0	0	0	0	0	0	0	0	0.000100961	0	0
Fontimonas	0	0	0	0	0	0	0	0	0	0	0	0.000215127	0	0	0	0	0	0	0	0	0	0	0	0	0	0	0	0	0	3.61e-05	0	1.3e-05	0	0	0	0	0	0	0	0	0	0	0	0	0
Rikenella	0	0	0	0	0	0	0	0	0	0	0	0	0	0	0	0	0	0	0	0	0	0	0	0	0	0	0	0	0	0	0	0	0	0.000261643	0	0	0	0	0	0	0	0	0	0	0
Fermentimonas	0	0	0	0	0	2.2e-05	0.000212846	1.33e-05	0	0	0	0	0	0	0	0	1.29e-05	0	0	0	0	0	0	0	0	0	0	0	0	0	0	0	0	0	0	0	0	0	0	0	0	0	0	0	0
Paludibaculum	1.33e-05	0	0.000145077	1.26e-05	0	0	0	4e-05	0	0	1.11e-05	1.27e-05	0	0	0	0	0	0	0	0	0	0	0	0	0	0	0	0	0	2.41e-05	0	0	0	0	0	0	0	0	0	0	0	0	0	0	0
Leptolinea	0	0	0	0	0	0	0.000125203	0	0	0	0	1.27e-05	0	0	0	0	1.29e-05	0	0	0	1.33e-05	0	0	0	0	0	1.28e-05	0	0	0	0	0	1.32e-05	0	0	0	0	0	0	0	0	6.84e-05	0	0	0
Herpetosiphon	0	0	0.00010551	0	0	0	0	0	0	0	0	0	0	0	0	0	0	0	0	0	0	0	0	0	0	0	0	0	0	1.2e-05	0	0	0	0	0	0	0	0	0	0	3.88e-05	6.84e-05	2.88e-05	0	0
Capnocytophaga	0	0	0	0	0	0	0	0	0	0	0	0	0	0	0	0	0	0	0	0	0	0	0	0	0	0	0	0	0	0	0	0	0	0	0	0	0	0	0	0	0.000251938	0	0	0	0
Defluviicoccus	0	0	0	0	0	0	0	0	0	0	0	0	0	0	0	0	0	0	0	0	0	0	0	0	0	0	0	0	0	0	0	0	0	0	0	0	0	0	0	0	0.000251938	0	0	0	0
Candidatus_Udaeobacter	0	0	0	1.26e-05	1.27e-05	0	0	0	0	0	0	0	6.29e-05	0	0	0	0	0	0	0	0	0	0	0	4.47e-05	0	1.28e-05	0	0	0	0	0	0	0	2.67e-05	0	0	0	0	0	0	0	0	0	7.82e-05
Nakamurella	0	0	0	0	1.27e-05	0	0.000125203	0	0	0	0	0	0	0	0	0	0	1.14e-05	0	0	0	0	0	0	0	0	0	0	0	0	0	0	0	0	0	0	0	4.24e-05	0	0	0	0	5.77e-05	0	0
Rubrobacter	0	0	0	0	0	0	3.76e-05	0	0	0	0	0	0	0	0	0	0	0	0	0	0	0	0	0	0	0	2.55e-05	5.36e-05	0	0	0	0	0	0.000130822	0	0	0	0	0	0	0	0	0	0	0
Phocea	0	0	0	0	0	0	0	0	0	0	0	0	0	0	0	0	0	0	0	0	0	0	0	0	0	1.2e-05	0	0	0	0	0	0	0	0	0	0	0	0	0	0	0	0	0	0	0.000234613
Moryella	0	0	0.000184643	0	0	0	1.25e-05	0	0	0	1.11e-05	3.8e-05	0	0	0	0	0	0	0	0	0	0	0	0	0	0	0	0	0	0	0	0	0	0	0	0	0	0	0	0	0	0	0	0	0
Runella	0	0	0	0	0	0	0	0	0	0	0	0	0	0	0	0	0	0	0	0	0	0	0	0	0	0	0	0	0	0	0	0	1.32e-05	0.000232572	0	0	0	0	0	0	0	0	0	0	0
Clostridium_sensu_stricto_10	1.33e-05	0	0.000118699	1.26e-05	0	1.1e-05	0	0	0	0	0	3.8e-05	0	0	0	0	0	0	0	1.29e-05	0	0	1.29e-05	0	0	0	0	0	0	1.2e-05	0	0	0	0	0	0	0	1.41e-05	0	0	0	0	0	0	0
Sporocytophaga	0	0	0	0	0	0	0	0	0	0	0	0.000126545	2.52e-05	1.29e-05	0	1.22e-05	0	0	1.25e-05	0	0	0	0	1.16e-05	1.49e-05	0	0	0	0	0	0	0	0	0	2.67e-05	0	0	0	0	0	0	0	0	0	0
Williamwhitmania	0	0	0	0	2.54e-05	0	0.000150244	1.33e-05	0	0	0	0	0	0	0	1.22e-05	2.58e-05	0	1.25e-05	0	0	0	0	0	0	0	0	0	0	0	0	0	0	0	0	0	0	0	0	0	0	0	0	0	0
Arthrobacter	0	0	0.000211021	0	0	0	0	0	0	0	0	0	0	0	0	0	0	0	0	0	0	0	1.29e-05	0	0	0	0	0	0	0	0	0	0	0	0	0	0	0	0	0	0	0	1.44e-05	0	0
Tagaea	0	0	0.000131888	0	1.27e-05	0	0	4e-05	0	0	0	0	0	0	0	0	0	0	0	0	0	0	2.59e-05	0	0	0	0	0	0	1.2e-05	0	0	1.32e-05	0	0	0	0	0	0	0	0	0	0	0	0
Ercella	0	0	1.32e-05	0	0	0	0.000137724	0	1.23e-05	0	1.11e-05	0	0	0	0	0	2.58e-05	3.43e-05	0	0	0	0	0	0	0	0	0	0	0	0	0	0	0	0	0	0	0	0	0	0	0	0	0	0	0
Luteolibacter	1.33e-05	0	0.000118699	0	0	0	1.25e-05	0	0	0	0	1.27e-05	0	0	0	0	0	0	0	0	0	0	0	0	0	0	0	0	0	0	0	0	0	0	0	0	0	0	0	0	1.94e-05	0	5.77e-05	0	0
Pyramidobacter	0	0	0.000118699	0	0	0	0	0	1.23e-05	0	0	0	0	0	0	0	0	0	0	0	0	1.2e-05	6.47e-05	0	0	0	0	0	0	2.41e-05	0	0	0	0	0	0	0	0	0	0	0	0	0	0	0
UCG-004	0	0	0	0	0	0	0.000175285	0	0	0	0	0	0	3.87e-05	0	0	1.29e-05	0	0	0	0	0	0	0	0	0	0	0	0	0	0	0	0	0	0	0	0	0	0	0	0	0	0	0	0
Nitrolancea	0	0	0	0	0	0	0	0	0	0	0	0	0	0	0	0	0	0	0	0	0	0	0	0	0	0	0	0	0	0	0	0	0	0	0	0	0	2.83e-05	0	0	5.81e-05	2.28e-05	8.65e-05	2.93e-05	0
Nannocystis	0	0	0	0	0	0	0	0	0	0	0	1.27e-05	0.000125751	0	0	3.65e-05	0	1.14e-05	0	0	2.65e-05	0	0	1.16e-05	0	0	0	0	0	0	0	0	0	0	0	0	0	0	0	0	0	0	0	0	0
SM1A02	0	0.000104126	6.59e-05	0	0	0	5.01e-05	0	0	0	0	0	0	0	0	0	0	0	0	0	0	0	0	0	0	0	0	0	0	0	0	0	0	0	0	0	0	0	0	0	0	0	0	0	0
Sh765B-TzT-35	0	0	0	0	0	0	0	0	0	0	0	0	0	0	0	0	0	0	0	0	0	0	0	0	0	0	0	0	0	0	0	0	0	0	0	0	0	0	0	0	3.88e-05	0.000136743	4.33e-05	0	0
Ahniella	0	0	0	0	0	0	0	0	0	0	0	0	0	0	0	0	0	0	0	0	0	0	0	0	0	0	0	0	0	0	0	0	0	0	0	0	0	0	0	0	0	0	0.000216344	0	0
Inquilinus	0	0	0	0	0	0	0	0	0	0	0	0	0	0	0	0	0	0	0	0	0	0	0	0	0	0	0	0	0	0	0	0	0	0	0	0	0	0	0	0	0	0	0.000216344	0	0
Acetomicrobium	2.65e-05	0	5.28e-05	0	1.27e-05	0	0	2.66e-05	1.23e-05	0	1.11e-05	0	0	0	0	0	0	0	0	0	0	0	0	0	0	0	5.11e-05	0	0	0	0	0	0	0	0	0	0	0	0	0	0	2.28e-05	0	0	0
Sulfurovum	1.33e-05	0	1.32e-05	0	0	0	0.000112683	0	0	0	0	1.27e-05	2.52e-05	0	0	0	0	0	0	0	0	0	3.88e-05	0	0	0	0	0	0	0	0	0	0	0	0	0	0	0	0	0	0	0	0	0	0
SH3-11	0	0	0	0	0	0	0	0	0	0	0	0	0	0	0	0	0	0	0	0	0	0	0	0	0	0	0	0	0	0	0	0	0	0	0	0	0	0	0	0	0.000213178	0	0	0	0
Koukoulia	0	0	0	0	0	0	0	0	0	0	0	0	0	0	0	0	0	0	0	0	0	0	0	0	0	0	0	0	0	0	0	0	0	0	0	0	0	0	0	0	0	0	0.000187498	1.46e-05	0
Longispora	0	0	0	0	0	0	0	0	0	0	0	0	0	0	0	0	0	0	0	0	0	0	0	0	0	0	0	0	0	0	0	0	0	0	0	0	0	0	0	0	1.94e-05	2.28e-05	0.000129806	2.93e-05	0
Wolinella	0	0	0	0	1.27e-05	0	0.000162764	0	0	0	0	0	0	0	0	0	1.29e-05	1.14e-05	0	0	0	0	0	0	0	0	0	0	0	0	0	0	0	0	0	0	0	0	0	0	0	0	0	0	0
SUP05_cluster	0	0	0	0	0	0	0	0	0	0	0	0	0	0	0	0	0	0	0	0	0	0	0	0	0	0	0	1.34e-05	0	0	0	1.3e-05	0	0.000159893	0	1.15e-05	0	0	0	0	0	0	0	0	0
Parafilimonas	0	0	0.000158265	0	0	0	0	0	0	0	0	0	0	0	0	0	0	0	0	1.29e-05	0	0	2.59e-05	0	0	0	0	0	0	0	0	0	0	0	0	0	0	0	0	0	0	0	0	0	0
Pseudoruegeria	0	0	0	0	0	0	0	0	0	0	0	1.27e-05	0	0	0	0	0	0	0	0	0	0	1.29e-05	0	0	0	2.55e-05	0	0	0	0	0	0	0	0	0	0	0	0	0	9.69e-05	0	0	4.39e-05	0
Shimazuella	0	0	0	0	0	0	0	0	0	0	0	0	0	0	0	0	0	0	0	0	0	0	0	0	0	0	0	0	0	0	0	0	0	0	0	0	0	0	0	0	0	4.56e-05	0.000144229	0	0
Methanothermobacter	0	0	0	0	0	0	0	0	0	0	0	0	0	0	0	0	0	0	0	0	0	0	0	0	0	0	0	0	0	0	0	0	0	0.000188964	0	0	0	0	0	0	0	0	0	0	0
F0332	0	0	0	0	0	1.1e-05	0	0	0	0	0	0	0	0	0	0	0	0	0	0	0	0	0	0	0	0	1.28e-05	1.34e-05	0	1.2e-05	0	2.59e-05	2.63e-05	1.45e-05	0	0	0	0	0	0	0	0	7.21e-05	0	0
unidentified_Lachnospiraceae	0	4.46e-05	0	0	0	0	2.5e-05	0	0	0	0	0	0	0	0	0	0	0	0	0	0	0	0	0	0	0	2.55e-05	0	0	0	0	0	0	0	0	0	0	0	0	1.43e-05	0	0	0	0	7.82e-05
Anaerocella	0	0	0	1.26e-05	0	0	0.000150244	0	0	0	0	0	0	0	0	0	0	2.29e-05	0	0	0	0	0	0	0	0	0	0	0	0	0	0	0	0	0	0	0	0	0	0	0	0	0	0	0
Prevotellaceae_UCG-003	0	0	0	0	0	0	0	1.33e-05	0	0	0	0	0	5.16e-05	0	0	0	0	0	0	0	0	0	0	0	0	5.11e-05	4.02e-05	0	0	0	0	0	2.91e-05	0	0	0	0	0	0	0	0	0	0	0
Aggregatibacter	0	0	0	0	0	0	0	0	0	0	0	0	0	0	0	0	0	0	0	0	0	0	0	0	0	0	0	0	0	1.2e-05	0	0	1.32e-05	0.000159893	0	0	0	0	0	0	0	0	0	0	0
Rhodoplanes	0	2.98e-05	7.91e-05	0	0	0	3.76e-05	0	0	0	0	0	0	0	0	0	0	0	0	0	0	0	0	0	0	0	0	0	0	2.41e-05	0	0	0	0	0	0	0	0	0	0	0	0	1.44e-05	0	0
Lachnospiraceae_UCG-001	0	0	0	0	0	0	0	0	0	0	0	0.000113891	0	0	0	1.22e-05	0	0	0	0	0	0	0	0	0	0	0	0	0	1.2e-05	0	0	0	0	0	0	0	0	0	0	0	0	0	0	4.69e-05
Dysgonomonas	0	0	0	0	0	0	0	0	0	0	0	0	0	0	0	0	0	0	0	0	0	0	0	0	0	0	0	0	0	0	0	0	0	0	0	0	0	0	0	0	0.000155039	0	2.88e-05	0	0
Candidatus_Riegeria	0	0	0	0	0	0	0.000112683	0	0	0	0	0	0	0	0	0	0	5.72e-05	0	0	0	0	0	0	0	0	1.28e-05	0	0	0	0	0	0	0	0	0	0	0	0	0	0	0	0	0	0
Fluviicola	0	0	0	0	0	0	0	0	0	0	0	0	0	0	0	0	0	0	0	0	0	0	0	0	0	0	0	0	0	0	0	0	0	0	0	0	0	0	0	0	0	2.28e-05	0.000158652	0	0
Azohydromonas	0	0	0	0	0	0	0	0	0	0	0	1.27e-05	0	2.58e-05	0	0	0	0	0	0	0	0	1.29e-05	0	5.96e-05	0	0	0	0	0	1.33e-05	0	0	0	4e-05	0	0	0	0	0	0	0	0	0	1.56e-05
Flavihumibacter	0	0	1.32e-05	0	0	0	0	0	0	0	0	0.000101236	0	0	0	0	0	0	0	0	0	0	0	0	4.47e-05	0	0	0	0	0	0	0	0	0	0	0	0	0	0	0	1.94e-05	0	0	0	0
Gordonibacter	0	2.98e-05	0	0	0	0	0	0	0	0	0	0	1.26e-05	0	0	0	0	0	0	0	0	0	0	2.32e-05	0	2.39e-05	0	0	0	0	0	0	0	0	0	2.3e-05	0	2.83e-05	0	0	0	2.28e-05	0	1.46e-05	0
Macrococcus	0	0	0	0	0	0	0	0	0	0	0	0	0	0	0	0	0	0	2.51e-05	0	0	0	0	0	0	0	0	1.34e-05	0	0	0	1.3e-05	2.63e-05	8.72e-05	0	1.15e-05	0	0	0	0	0	0	0	0	0
Parvibaculum	0	0	0	0	0	0	0.000125203	2.66e-05	0	0	0	0	0	0	0	0	0	0	0	0	0	0	0	0	0	0	0	0	0	0	0	0	0	0	0	0	0	0	0	0	0	2.28e-05	0	0	0
Prevotellaceae_Ga6A1_group	0	0	6.59e-05	0	0	0	0	0	0	0	0	1.27e-05	0	0	0	0	0	0	0	0	0	0	0	0	0	0	0	0	0	0	0	0	0	0	0	0	0	0	9.47e-05	0	0	0	0	0	0
Leptotrichia	1.33e-05	0	0	0	0	0	0	0	0	1.15e-05	0	0	0	0	0	0	0	0	0	0	0	0	5.17e-05	2.32e-05	0	0	0	0	0	0	0	0	0	0	0	0	0	0	0	0	0	0	4.33e-05	2.93e-05	0
Craurococcus-Caldovatus	0	0	0.00010551	0	1.27e-05	0	0	0	0	0	0	0	0	0	0	0	0	0	0	0	0	0	0	0	0	2.39e-05	0	2.68e-05	0	0	0	0	0	0	0	0	0	0	0	0	0	0	0	0	0
Crocinitomix	0	0	0.000131888	0	0	0	0	0	1.23e-05	0	0	1.27e-05	0	0	0	0	0	0	0	0	0	0	0	0	0	1.2e-05	0	0	0	0	0	0	0	0	0	0	0	0	0	0	0	0	0	0	0
Erythrobacter	5.3e-05	0	0	0	0	0	1.25e-05	0	1.23e-05	0	0	1.27e-05	0	0	0	0	0	0	0	0	0	0	3.88e-05	0	0	0	2.55e-05	0	1.33e-05	0	0	0	0	0	0	0	0	0	0	0	0	0	0	0	0
JGI_0001001-H03	0	0	2.64e-05	0	0	0	0	0	0	0	0	5.06e-05	0	0	0	0	0	0	0	0	0	0	0	0	1.49e-05	0	0	1.34e-05	0	0	0	0	0	0	1.33e-05	0	0	0	0	1.43e-05	0	0	0	0	3.13e-05
Sphaerotilus	0	0	0	0	0	0	0	0	0	0	0	0	0	0	0	0	0	0	3.76e-05	0	0	0	0	0	0	0	0	0	0	2.41e-05	0	0	0	0.00010175	0	0	0	0	0	0	0	0	0	0	0
Halothiobacillus	0	0	0	0	0	0	0.000162764	0	0	0	0	0	0	0	0	0	0	0	0	0	0	0	0	0	0	0	0	0	0	0	0	0	0	0	0	0	0	0	0	0	0	0	0	0	0
Mitsuaria	0	0	3.96e-05	0	0	0	0	0	0	0	0	5.06e-05	0	0	0	1.22e-05	0	0	0	0	0	0	0	0	0	0	0	0	0	6.02e-05	0	0	0	0	0	0	0	0	0	0	0	0	0	0	0
Xanthomonas	0	0	6.59e-05	0	0	0	2.5e-05	0	0	0	0	0	0	0	0	0	0	0	0	0	0	0	0	0	0	0	0	0	0	0	0	0	0	1.45e-05	0	0	0	5.65e-05	0	0	0	0	0	0	0
ASF356	0	8.93e-05	0	0	0	3.29e-05	1.25e-05	0	0	0	0	0	0	0	0	0	0	0	0	0	0	0	0	0	0	0	2.55e-05	0	0	0	0	0	0	0	0	0	0	0	0	0	0	0	0	0	0
Mobiluncus	0	0	0	0	0	0	0	0	0	0	0	0	0	0	0	0	0	0	0	0	0	0	0	0	0	0	0	0	0	0	0	0	0	0	0	0	0	0	0	0	0.000135659	2.28e-05	0	0	0
Marivita	0	0	0	0	0	0	0	0	1.23e-05	0	0	0	0	0	0	0	0	0	0	0	0	0	6.47e-05	0	0	0	0	0	0	0	0	0	0	0	0	2.3e-05	0	0	0	0	5.81e-05	0	0	0	0
Thermicanus	0	0	7.91e-05	0	0	0	0	2.66e-05	0	0	0	5.06e-05	0	0	0	0	0	0	0	0	0	0	0	0	0	0	0	0	0	0	0	0	0	0	0	0	0	0	0	0	0	0	0	0	0
Thermus	0	0	0	0	0	0	0	0	0	0	0	0	0	0	0	0	0	0	0	0	0	0	0	0	0	0	0	0	0	0	0	0	0	0	0	0	0	0	0	0	0	2.28e-05	0.000129806	0	0
Catenisphaera	0	0	0	0	0	0	0	0	0	0	0	0	0	5.16e-05	0	0	0	0	0	0	0	0	0	0	0	0	0	0	0	0	0	0	0	0	0	0	0	0	0	0	7.75e-05	2.28e-05	0	0	0
Catabacter	0	0	1.32e-05	0	0	2.2e-05	0	0	0	0	0	1.27e-05	0	0	0	1.22e-05	0	0	0	0	0	0	0	0	0	0	0	0	0	4.81e-05	0	0	0	0	0	0	0	0	0	0	0	0	4.33e-05	0	0
Defluviitalea	0	0	9.23e-05	0	0	1.1e-05	0	0	0	2.29e-05	0	0	0	0	0	0	0	0	0	0	0	0	0	0	0	0	0	0	0	2.41e-05	0	0	0	0	0	0	0	0	0	0	0	0	0	0	0
Shewanella	0	0	6.59e-05	2.53e-05	0	2.2e-05	1.25e-05	0	0	1.15e-05	0	0	0	0	0	0	0	0	0	0	0	0	0	0	0	0	1.28e-05	0	0	0	0	0	0	0	0	0	0	0	0	0	0	0	0	0	0
Ruminiclostridium	0	0	0	0	0	0	0	0	0	0	0	7.59e-05	1.26e-05	0	0	1.22e-05	0	0	2.51e-05	0	0	0	0	0	0	0	0	0	0	2.41e-05	0	0	0	0	0	0	0	0	0	0	0	0	0	0	0
Lentilactobacillus	0	0	2.64e-05	0	0	0	0	0	0	0	0	1.27e-05	0	0	0	0	0	0	0	0	0	0	2.59e-05	0	0	0	0	0	0	0	0	0	0	0	0	0	0	0	0	0	3.88e-05	4.56e-05	0	0	0
unidentified_Clostridia_UCG-014	0	0	2.64e-05	0	0	0	0	0	0	0	0	2.53e-05	0	0	0	0	0	0	0	0	0	0	1.29e-05	0	0	0	0	0	0	0	0	0	0	0	0	0	0	0	0	0	3.88e-05	4.56e-05	0	0	0
Luteimonas	0	0	0	0	0	0	0	0	0	0	0	0	0	0	0	0	0	0	0	5.17e-05	0	0	0	0	0	0	0	0	0	0	0	0	0	0	0	0	0	0	0	0	9.69e-05	0	0	0	0
Dinoroseobacter	0	0	0	0	0	0	0	0	0	0	0	0	0	0	0	0	0	0	0	0	0	0	0	0	0	0	0	0	0	0	0	0	0	0	0	0	0	0	0	0	1.94e-05	0.000113952	1.44e-05	0	0
Stenotrophobacter	9.28e-05	0	1.32e-05	0	0	0	1.25e-05	0	1.23e-05	0	0	0	0	0	0	0	0	0	0	0	0	0	0	0	0	0	0	0	0	0	0	0	0	0	0	0	0	0	0	0	0	0	0	1.46e-05	0
unidentified_Sandaracinaceae	0	0	0	0	0	0	3.76e-05	1.33e-05	0	0	0	0	0	0	0	0	0	0	1.25e-05	0	0	0	0	0	0	2.39e-05	0	1.34e-05	0	0	0	0	0	4.36e-05	0	0	0	0	0	0	0	0	0	0	0
Porphyromonas	0	0	0.00010551	0	0	0	0	0	0	0	0	0	0	0	0	0	0	0	0	0	0	0	2.59e-05	0	0	0	0	0	0	1.2e-05	0	0	0	0	0	0	0	0	0	0	0	0	0	0	0
Salinirepens	0	0	0	0	0	0	0	0	0	0	0	0	0	0	0	0	0	0	0	0	0	0	0	0	0	0	0	2.68e-05	0	1.2e-05	0	0	0	0.00010175	0	0	0	0	0	0	0	0	0	0	0
Family_XIII_UCG-001	0	0	0	0	0	0	0	0	0	0	0	0	0	0	0	0	0	1.14e-05	0	0	0	0	0	0	0	0	2.55e-05	0	0	0	0	0	0	1.45e-05	1.33e-05	0	0	0	0	5.74e-05	0	0	0	1.46e-05	0
Aminobacterium	0	0	1.32e-05	0	0	1.1e-05	8.76e-05	0	0	0	0	0	0	0	0	0	0	1.14e-05	0	0	0	0	0	0	0	0	0	0	0	0	0	0	1.32e-05	0	0	0	0	0	0	0	0	0	0	0	0
Candidatus_Nitrocosmicus	0	0	0	0	0	0	0	0	0	0	0	0	2.52e-05	0	0	0	0	0	0	0	0	0	0	0	0	0	0	0	0	0	0	0	0	0	0	0	0	0	0	0	0	2.28e-05	8.65e-05	0	0
Roseisolibacter	0	0	0.000131888	0	0	0	0	0	0	0	0	0	0	0	0	0	0	0	0	0	0	0	0	0	0	0	0	0	0	0	0	0	0	0	0	0	0	0	0	0	0	0	0	0	0
Wolbachia	0	0	0	0	0	0	0	0	0	0	0	0	0	0	0	0	0	0	0	0	0	0	0	0	0	0	0	0	0	0	0	0	0	0	0	0	0	5.65e-05	0	0	0	4.56e-05	2.88e-05	0	0
Sandaracinus	0	0	0	0	0	0	0	0	0	0	0	0	0	0	0	0	0	0	0	0	0	0	0	0	0	0	0	0	0	0	0	0	0	0	0	0	0	0	0	0	0.000116279	0	0	1.46e-05	0
MB11C04_marine_group	0	0	0	0	0	0	0	0	0	0	0	0	0	0	0	0	0	0	1.25e-05	0	0	0	0	0	0	0	0	0	0	0	0	0	0	0.000116286	0	0	0	0	0	0	0	0	0	0	0
Clostridium_sensu_stricto_6	0	0	0	0	0	0	0	0	0	0	0	0.000101236	0	0	0	1.22e-05	0	0	1.25e-05	0	0	0	0	0	0	0	0	0	0	0	0	0	0	0	0	0	0	0	0	0	0	0	0	0	0
Terrimicrobium	0	0	0	0	0	0	0	0	0	0	0	0	0	0	0	0	0	0	0	0	0	0	0	0	0	0	0	2.68e-05	0	0	0	0	0	8.72e-05	0	1.15e-05	0	0	0	0	0	0	0	0	0
Arcobacter	0	0	3.96e-05	0	0	0	5.01e-05	1.33e-05	0	0	2.23e-05	0	0	0	0	0	0	0	0	0	0	0	0	0	0	0	0	0	0	0	0	0	0	0	0	0	0	0	0	0	0	0	0	0	0
Acetobacter	0	0	1.32e-05	0	0	0	0	0	0	0	0	1.27e-05	0	0	0	0	0	0	0	1.29e-05	0	0	1.29e-05	3.47e-05	0	0	0	0	0	0	0	0	0	0	0	0	0	0	0	0	3.88e-05	0	0	0	0
Varibaculum	0	0	0	0	0	0	0	0	0	0	0	0	0	0	0	0	0	0	0	0	0	0	0	0	0	0	0	0	0	0	0	0	0	0	0	0	0	2.83e-05	0	0	9.69e-05	0	0	0	0
Tissierella	2.65e-05	0	0	0	1.27e-05	2.2e-05	6.26e-05	0	0	0	0	0	0	0	0	0	0	0	0	0	0	0	0	0	0	0	0	0	0	0	0	0	0	0	0	0	0	0	0	0	0	0	0	0	0
unidentified_SAR116_clade	0	0	0	0	0	0	0	0	0	0	0	0	0	0	0	0	0	0	0	0	0	0	0	0	0	0	0	2.68e-05	0	0	0	0	0	7.27e-05	0	2.3e-05	0	0	0	0	0	0	0	0	0
Coprobacter	0	0	0	0	0	0	0	0	0	0	0	0	0	0	0	0	0	0	0	0	0	0	0	0	0	0	0	0	0	0	0	5.18e-05	1.32e-05	0	0	0	0	5.65e-05	0	0	0	0	0	0	0
Cystobacter	0	0	0	3.79e-05	2.54e-05	0	0	0	0	0	4.46e-05	0	0	0	0	0	0	0	0	0	0	0	1.29e-05	0	0	0	0	0	0	0	0	0	0	0	0	0	0	0	0	0	0	0	0	0	0
HSB_OF53-F07	0	0	0	0	0	0	0	0	0	0	0	0	0	0	0	0	0	0	0	0	0	0	0	0	0	0	0	0	0	0	0	0	0	0	0	0	0	0	0	0	9.69e-05	2.28e-05	0	0	0
Alishewanella	0	0.000119002	0	0	0	0	0	0	0	0	0	0	0	0	0	0	0	0	0	0	0	0	0	0	0	0	0	0	0	0	0	0	0	0	0	0	0	0	0	0	0	0	0	0	0
Taibaiella	0	0	7.91e-05	0	0	0	2.5e-05	0	0	0	0	0	0	0	0	0	0	0	0	0	0	0	0	0	0	0	0	0	0	0	0	0	0	0	0	0	0	0	0	0	0	0	1.44e-05	0	0
Cryptobacterium	0	0	0	0	0	0	0	0	0	0	0	0	0	0	0	0	0	0	0	0	0	0	0	0	0	0	0	0	0	0	0	0	0	0	0	0.000103712	0	0	0	0	0	0	0	1.46e-05	0
AKYG587	0	0	0.00010551	0	0	0	0	0	0	0	0	0	1.26e-05	0	0	0	0	0	0	0	0	0	0	0	0	0	0	0	0	0	0	0	0	0	0	0	0	0	0	0	0	0	0	0	0
Caldibacillus	0	0	2.64e-05	0	0	0	0	0	0	0	0	0	0	0	0	0	0	0	0	0	0	0	0	0	0	0	0	0	0	0	0	0	0	0	0	0	0	0	0	0	0	9.12e-05	0	0	0
Planifilum	0	0	7.91e-05	0	0	0	0	0	0	0	0	2.53e-05	0	0	0	0	0	0	0	0	0	0	1.29e-05	0	0	0	0	0	0	0	0	0	0	0	0	0	0	0	0	0	0	0	0	0	0
unidentified_Vicinamibacterales	0	0	9.23e-05	0	0	0	0	1.33e-05	0	1.15e-05	0	0	0	0	0	0	0	0	0	0	0	0	0	0	0	0	0	0	0	0	0	0	0	0	0	0	0	0	0	0	0	0	0	0	0
Sedimentitalea	0	0	0	0	0	0	0	2.66e-05	0	0	0	0	0	0	0	0	0	0	0	0	0	0	0	0	0	0	0	4.02e-05	0	0	0	0	0	2.91e-05	0	0	0	0	0	0	1.94e-05	0	0	0	0
Gilliamella	0	0	0	1.26e-05	0	0	0	0	0	0	0	0	7.55e-05	0	0	0	0	0	0	0	0	0	0	0	0	0	1.28e-05	0	0	0	0	0	0	0	0	0	0	1.41e-05	0	0	0	0	0	0	0
RBG-16-49-21	0	0	0	0	0	0	8.76e-05	0	0	0	0	0	0	0	0	0	0	0	0	0	0	0	0	0	0	0	0	0	0	0	0	0	2.63e-05	0	0	0	0	0	0	0	0	0	0	0	0
unidentified_Caloramatoraceae	0	0	0	0	0	0	7.51e-05	1.33e-05	0	0	0	0	0	0	0	0	0	0	0	0	0	0	0	0	0	0	0	0	0	0	0	0	0	0	0	0	0	0	0	0	0	2.28e-05	0	0	0
Johnsonella	0	0	0	0	0	0	0	0	0	0	0	0	0	0	0	0	0	0	0	0	0	0	0	0	0	0	3.83e-05	0	0	0	0	0	0	0	0	0	0	0	0	0	3.88e-05	0	2.88e-05	0	0
Segetibacter	0	0	0.00010551	0	0	0	0	0	0	0	0	0	0	0	0	0	0	0	0	0	0	0	0	0	0	0	0	0	0	0	0	0	0	0	0	0	0	0	0	0	0	0	0	0	0
Anaerofilum	0	0	0	0	0	0	0	0	0	0	0	0	0	0	0	0	0	0	0	0	0	0	0	2.32e-05	0	0	0	4.02e-05	1.33e-05	0	0	0	0	0	0	0	0	0	0	2.87e-05	0	0	0	0	0
Prosthecobacter	0	0	1.32e-05	0	1.27e-05	0	3.76e-05	0	0	0	0	0	0	0	0	0	0	0	1.25e-05	0	0	0	0	0	0	0	0	0	0	0	0	0	0	0	0	0	0	0	0	2.87e-05	0	0	0	0	0
Turneriella	0	7.44e-05	0	0	0	0	0	0	0	0	0	0	0	0	0	0	0	0	0	0	0	0	0	0	0	0	0	0	0	0	0	0	0	0	0	0	0	2.83e-05	0	0	0	0	0	0	0
Treponema	0	0	0	0	0	0	0	0	0	0	0	0	7.55e-05	2.58e-05	0	0	0	0	0	0	0	0	0	0	0	0	0	0	0	0	0	0	0	0	0	0	0	0	0	0	0	0	0	0	0
Pelomonas	0	0	0	1.26e-05	0	0	2.5e-05	0	0	0	0	0	1.26e-05	0	0	0	0	1.14e-05	0	2.58e-05	0	0	0	0	0	0	0	1.34e-05	0	0	0	0	0	0	0	0	0	0	0	0	0	0	0	0	0
Syntrophomonas	0	0	0	0	2.54e-05	0	7.51e-05	0	0	0	0	0	0	0	0	0	0	0	0	0	0	0	0	0	0	0	0	0	0	0	0	0	0	0	0	0	0	0	0	0	0	0	0	0	0
Parasegetibacter	0	0	0	0	0	0	0	1.33e-05	0	0	0	0	0	0	0	0	0	0	0	0	0	0	0	0	0	0	0	0	0	1.2e-05	0	0	0	7.27e-05	0	0	0	0	0	0	0	0	0	0	0
Caldicoprobacter	0	0	0	0	0	0	3.76e-05	0	0	0	0	0	0	0	0	0	0	1.14e-05	0	0	0	0	0	0	0	0	0	0	0	0	0	0	0	0	0	0	0	0	0	0	1.94e-05	0	0	2.93e-05	0
unidentified_WD2101_soil_group	0	0	0	0	0	0	0	0	0	0	0	0	0	0	0	0	0	0	0	0	0	0	0	0	0	0	0	0	0	0	0	0	0	0	0	0	0	0	0	0	9.69e-05	0	0	0	0
Harryflintia	0	5.95e-05	0	0	0	0	0	0	0	0	0	0	0	0	0	0	0	0	0	0	0	0	0	0	0	0	0	0	0	0	0	0	0	0	0	0	3.71e-05	0	0	0	0	0	0	0	0
Cloacibacterium	0	0	2.64e-05	0	0	0	0	0	0	0	0	0	0	2.58e-05	0	0	0	0	0	0	0	0	0	0	0	0	0	0	0	0	0	0	0	0	0	0	1.24e-05	1.41e-05	0	1.43e-05	0	0	0	0	0
Butyrivibrio	0	0	0	0	0	0	0	0	0	0	0	0	0	0	0	0	0	0	0	0	0	0	0	0	0	2.39e-05	0	0	0	0	0	0	0	0	0	0	0	0	0	0	0	6.84e-05	0	0	0
Polaromonas	0	0	0	0	0	0	0	0	0	0	0	0	0	0	0	0	0	0	0	0	0	0	0	0	0	0	0	0	0	0	0	0	0	0	0	0	0	0	0	0	0	9.12e-05	0	0	0
Candidatus_Ovatusbacter	0	0	0	0	0	0	3.76e-05	0	0	0	0	0	0	0	0	0	0	0	0	0	0	0	0	0	0	0	0	0	0	0	4e-05	0	0	0	1.33e-05	0	0	0	0	0	0	0	0	0	0
Telmatospirillum	0	0	0	0	0	0	0	0	0	0	0	0	0	0	0	0	0	0	0	0	0	0	0	0	0	0	0	0	0	0	0	0	0	0	0	0	0	0	0	0	0	0	0	4.39e-05	4.69e-05
Mitsuokella	0	0	0	0	0	0	0	0	0	0	0	0	5.03e-05	2.58e-05	0	0	0	0	0	0	0	0	0	0	0	0	0	0	0	0	0	0	0	0	1.33e-05	0	0	0	0	0	0	0	0	0	0
SZB85	0	0	0	0	0	0	0	0	0	0	0	8.86e-05	0	0	0	0	0	0	0	0	0	0	0	0	0	0	0	0	0	0	0	0	0	0	0	0	0	0	0	0	0	0	0	0	0
Plesiomonas	0	0	1.32e-05	2.53e-05	0	1.1e-05	0	1.33e-05	0	0	1.11e-05	0	0	0	0	0	0	0	0	0	0	0	0	0	0	0	0	0	0	0	0	0	0	0	0	0	0	0	0	0	0	0	1.44e-05	0	0
Globicatella	0	0	0	0	0	0	0	0	0	0	0	0	0	0	0	0	0	0	0	0	0	0	0	0	0	0	0	0	0	0	0	0	0	0	0	0	0	0	6.32e-05	0	0	2.28e-05	0	0	0
UTCFX1	1.33e-05	0	0	0	0	0	0	0	0	0	0	0	0	0	0	0	0	0	0	0	0	0	0	0	0	0	2.55e-05	0	0	0	0	0	0	0	0	0	0	0	0	0	0	0	0	0	4.69e-05
EBM-39	0	0	0	0	0	0	6.26e-05	0	0	0	0	0	0	0	0	0	0	2.29e-05	0	0	0	0	0	0	0	0	0	0	0	0	0	0	0	0	0	0	0	0	0	0	0	0	0	0	0
Georgfuchsia	0	0	0	0	0	0	0	0	0	0	0	0	0	0	0	0	0	0	0	0	0	0	0	0	0	0	0	0	0	0	0	0	0	0	0	0	0	0	0	0	3.88e-05	4.56e-05	0	0	0
Virgisporangium	0	0	0	0	0	0	0	0	0	0	0	0	0	0	0	0	0	0	0	0	0	0	0	0	0	0	0	0	0	0	0	2.59e-05	0	5.81e-05	0	0	0	0	0	0	0	0	0	0	0
Lacunisphaera	0	0	3.96e-05	0	0	0	0	0	0	0	0	0	0	0	0	0	0	0	0	0	0	0	0	0	0	0	0	0	0	0	0	0	0	4.36e-05	0	0	0	0	0	0	0	0	0	0	0
DTU089	0	0	0	0	0	0	0	0	0	0	0	0	0	0	0	0	0	1.14e-05	0	0	0	0	0	0	0	0	0	0	0	2.41e-05	0	0	0	0	0	0	0	0	0	0	0	4.56e-05	0	0	0
Acetatifactor	0	0	0	0	0	0	0	0	0	0	0	0	0	0	0	0	0	0	0	0	0	0	0	0	0	0	0	0	0	0	0	0	0	5.81e-05	0	0	0	0	0	0	1.94e-05	0	0	0	0
Enteractinococcus	0	0	0	0	0	0	0	0	0	0	0	0	0	0	0	0	0	0	0	0	0	0	0	0	0	0	0	0	0	0	0	0	0	0	0	0	0	0	0	0	7.75e-05	0	0	0	0
Sinomonas	0	0	0	0	0	0	0	0	0	0	0	0	0	0	0	0	0	0	0	0	0	0	0	0	0	0	0	0	0	0	0	0	0	0	0	0	0	0	0	0	7.75e-05	0	0	0	0
Sneathiella	0	0	0	0	0	0	0	0	0	0	0	0	0	0	0	0	0	0	0	0	0	0	0	0	0	0	0	0	0	0	0	0	0	0	0	0	0	0	0	0	7.75e-05	0	0	0	0
Taonella	0	0	0	0	0	0	0	0	0	0	0	0	0	0	0	0	0	0	0	0	0	0	0	0	0	0	0	0	0	0	0	0	0	0	0	0	0	0	0	0	7.75e-05	0	0	0	0
Niabella	0	0	6.59e-05	0	0	0	0	0	0	0	1.11e-05	0	0	0	0	0	0	0	0	0	0	0	0	0	0	0	0	0	0	0	0	0	0	0	0	0	0	0	0	0	0	0	0	0	0
Paludibacter	0	0	0	0	0	0	6.26e-05	1.33e-05	0	0	0	0	0	0	0	0	0	0	0	0	0	0	0	0	0	0	0	0	0	0	0	0	0	0	0	0	0	0	0	0	0	0	0	0	0
Helcococcus	0	0	2.64e-05	0	0	1.1e-05	0	0	0	0	0	0	0	0	0	0	0	0	0	0	0	0	2.59e-05	0	0	0	0	0	0	1.2e-05	0	0	0	0	0	0	0	0	0	0	0	0	0	0	0
unidentified_Spirochaetaceae	0	0	0	1.26e-05	0	0	6.26e-05	0	0	0	0	0	0	0	0	0	0	0	0	0	0	0	0	0	0	0	0	0	0	0	0	0	0	0	0	0	0	0	0	0	0	0	0	0	0
Acidithiobacillus	0	0	0	0	0	0	6.26e-05	0	0	0	0	0	0	0	0	0	0	0	1.25e-05	0	0	0	0	0	0	0	0	0	0	0	0	0	0	0	0	0	0	0	0	0	0	0	0	0	0
Fonticella	0	0	0	1.26e-05	0	0	0	0	0	0	0	0	5.03e-05	0	0	1.22e-05	0	0	0	0	0	0	0	0	0	0	0	0	0	0	0	0	0	0	0	0	0	0	0	0	0	0	0	0	0
Sulfuricella	0	0	0	0	0	0	7.51e-05	0	0	0	0	0	0	0	0	0	0	0	0	0	0	0	0	0	0	0	0	0	0	0	0	0	0	0	0	0	0	0	0	0	0	0	0	0	0
Anaerolinea	0	7.44e-05	0	0	0	0	0	0	0	0	0	0	0	0	0	0	0	0	0	0	0	0	0	0	0	0	0	0	0	0	0	0	0	0	0	0	0	0	0	0	0	0	0	0	0
Oxalobacter	0	7.44e-05	0	0	0	0	0	0	0	0	0	0	0	0	0	0	0	0	0	0	0	0	0	0	0	0	0	0	0	0	0	0	0	0	0	0	0	0	0	0	0	0	0	0	0
unidentified_Gastranaerophilales	0	7.44e-05	0	0	0	0	0	0	0	0	0	0	0	0	0	0	0	0	0	0	0	0	0	0	0	0	0	0	0	0	0	0	0	0	0	0	0	0	0	0	0	0	0	0	0
Vulgatibacter	0	0	0	0	0	0	0	0	0	0	0	0	0	0	0	0	0	0	0	0	0	0	0	0	0	0	0	0	0	0	2.67e-05	0	0	0	0	0	0	0	0	0	0	4.56e-05	0	0	0
Acidisphaera	0	0	0	0	0	0	0	0	0	0	0	0	0	0	0	4.87e-05	0	0	0	0	0	0	0	0	0	0	0	0	0	0	0	0	0	0	0	0	0	0	0	0	0	2.28e-05	0	0	0
unidentified_[Eubacterium]_coprostanoligenes_group	0	0	0	0	0	0	0	0	0	0	1.11e-05	0	0	0	0	0	0	0	0	0	0	0	0	0	0	0	0	0	0	0	0	0	0	0	0	0	0	0	0	0	5.81e-05	0	0	0	0
possible_genus_04	0	0	0	0	0	0	0	0	0	0	0	0	0	0	0	0	0	0	0	0	0	0	0	0	0	0	0	0	0	0	0	0	0	0	0	0	0	0	0	0	0	6.84e-05	0	0	0
Saccharibacillus	0	0	0	0	0	0	0	0	0	0	0	0	0	0	0	2.44e-05	0	0	0	0	0	0	0	0	0	0	0	0	0	0	0	0	0	0	0	0	0	0	0	0	0	0	4.33e-05	0	0
unidentified_Rhodanobacteraceae	0	0	0	0	0	2.2e-05	0	0	0	0	0	0	0	0	0	0	0	0	0	0	0	0	0	0	0	0	0	0	0	0	0	0	0	0	0	0	0	0	0	0	0	4.56e-05	0	0	0
Raoultibacter	5.3e-05	0	0	0	0	0	0	0	0	0	0	0	0	0	0	0	0	0	0	0	0	0	0	0	0	0	0	0	0	0	0	0	0	0	0	0	0	1.41e-05	0	0	0	0	0	0	0
Succinatimonas	0	0	0	0	0	0	0	0	0	0	0	0	0	0	0	0	0	0	0	0	0	0	5.17e-05	0	0	0	0	1.34e-05	0	0	0	0	0	0	0	0	0	0	0	0	0	0	0	0	0
Rhodovastum	0	0	0	0	0	0	0	0	0	0	0	0	0	0	0	0	0	0	0	0	0	0	0	0	0	0	0	0	0	0	0	0	0	0	0	0	0	0	0	0	1.94e-05	4.56e-05	0	0	0
Anaerostignum	0	0	0	0	0	0	0	0	0	0	0	0	0	0	0	0	0	0	0	0	0	0	0	0	0	0	0	0	0	0	0	6.48e-05	0	0	0	0	0	0	0	0	0	0	0	0	0
Lacibacter	0	0	3.96e-05	0	0	0	0	0	0	0	0	1.27e-05	0	0	0	0	0	0	0	0	0	0	0	0	0	0	0	0	0	1.2e-05	0	0	0	0	0	0	0	0	0	0	0	0	0	0	0
Gallicola	0	0	0	0	0	0	0	0	0	0	0	5.06e-05	0	0	0	0	0	0	0	0	0	0	1.29e-05	0	0	0	0	0	0	0	0	0	0	0	0	0	0	0	0	0	0	0	0	0	0
Actinotignum	0	0	0	0	0	0	0	0	0	0	0	6.33e-05	0	0	0	0	0	0	0	0	0	0	0	0	0	0	0	0	0	0	0	0	0	0	0	0	0	0	0	0	0	0	0	0	0
unidentified_Sericytochromatia	0	0	0	0	0	0	6.26e-05	0	0	0	0	0	0	0	0	0	0	0	0	0	0	0	0	0	0	0	0	0	0	0	0	0	0	0	0	0	0	0	0	0	0	0	0	0	0
Thiobacillus	0	0	0	0	0	0	3.76e-05	0	0	0	0	0	0	0	0	0	0	0	0	0	0	0	0	0	0	0	0	0	0	0	0	0	0	0	0	0	0	0	0	0	0	2.28e-05	0	0	0
Roseobacter_clade_NAC11-7_lineage	0	0	0	0	0	0	0	0	0	0	0	0	0	0	0	0	0	0	0	0	0	0	0	0	0	0	0	0	0	0	0	0	0	5.81e-05	0	0	0	0	0	0	0	0	0	0	0
Thiogranum	0	0	0	0	0	0	0	0	0	0	0	0	0	0	0	0	0	0	0	0	0	0	0	0	0	0	0	0	0	0	0	0	0	5.81e-05	0	0	0	0	0	0	0	0	0	0	0
Methyloglobulus	0	0	0	0	0	0	0	0	0	0	0	0	0	0	0	0	0	0	0	0	0	0	0	0	0	0	3.83e-05	0	0	0	0	0	0	0	0	0	0	0	0	0	1.94e-05	0	0	0	0
Maribacter	0	0	0	0	0	0	0	0	0	0	0	0	0	0	0	0	0	0	0	0	0	0	1.29e-05	0	0	0	0	0	0	0	0	0	0	0	0	0	0	4.24e-05	0	0	0	0	0	0	0
Zoogloea	0	0	0	0	0	0	0	0	0	0	0	0	0	1.29e-05	0	0	0	0	0	0	0	0	0	0	0	0	0	2.68e-05	0	0	0	0	0	0	1.33e-05	0	0	0	0	0	0	0	0	0	0
Opitutus	0	0	5.28e-05	0	0	0	0	0	0	0	0	0	0	0	0	0	0	0	0	0	0	0	0	0	0	0	0	0	0	0	0	0	0	0	0	0	0	0	0	0	0	0	0	0	0
Actinocorallia	1.33e-05	0	0	0	0	0	0	0	0	0	0	0	0	0	0	0	0	0	0	0	0	0	0	0	0	0	0	0	0	0	0	0	0	0	0	0	0	0	0	0	3.88e-05	0	0	0	0
Frisingicoccus	0	0	0	0	0	0	0	0	0	0	0	0	0	3.87e-05	0	0	0	0	0	0	0	0	0	0	0	0	1.28e-05	0	0	0	0	0	0	0	0	0	0	0	0	0	0	0	0	0	0
unidentified_Rhodobacteraceae	0	0	0	0	0	0	0	0	0	0	0	0	0	0	0	0	0	0	0	0	0	0	0	0	0	0	5.11e-05	0	0	0	0	0	0	0	0	0	0	0	0	0	0	0	0	0	0
Candidatus_Entotheonella	0	0	0	0	0	0	3.76e-05	0	0	0	0	0	0	0	0	0	0	0	0	0	0	0	0	0	0	0	0	1.34e-05	0	0	0	0	0	0	0	0	0	0	0	0	0	0	0	0	0
FFCH5858	0	0	0	0	0	0	3.76e-05	0	0	0	0	0	0	0	0	0	0	0	0	0	0	0	0	0	0	0	0	1.34e-05	0	0	0	0	0	0	0	0	0	0	0	0	0	0	0	0	0
Silanimonas	0	0	0	0	0	0	0	0	0	0	0	5.06e-05	0	0	0	0	0	0	0	0	0	0	0	0	0	0	0	0	0	0	0	0	0	0	0	0	0	0	0	0	0	0	0	0	0
Oligoflexus	0	0	0	1.26e-05	0	0	0	0	0	0	0	0	3.77e-05	0	0	0	0	0	0	0	0	0	0	0	0	0	0	0	0	0	0	0	0	0	0	0	0	0	0	0	0	0	0	0	0
Flavitalea	0	0	0	0	0	0	5.01e-05	0	0	0	0	0	0	0	0	0	0	0	0	0	0	0	0	0	0	0	0	0	0	0	0	0	0	0	0	0	0	0	0	0	0	0	0	0	0
Thiomonas	0	0	0	0	0	0	5.01e-05	0	0	0	0	0	0	0	0	0	0	0	0	0	0	0	0	0	0	0	0	0	0	0	0	0	0	0	0	0	0	0	0	0	0	0	0	0	0
Fastidiosipila	0	0	0	0	0	0	3.76e-05	0	1.23e-05	0	0	0	0	0	0	0	0	0	0	0	0	0	0	0	0	0	0	0	0	0	0	0	0	0	0	0	0	0	0	0	0	0	0	0	0
Lautropia	1.33e-05	0	0	0	0	2.2e-05	0	0	0	0	0	0	0	0	0	0	0	0	0	0	0	0	0	0	0	0	1.28e-05	0	0	0	0	0	0	0	0	0	0	0	0	0	0	0	0	0	0
Sorangium	0	0	0	0	0	1.1e-05	0	0	0	2.29e-05	0	1.27e-05	0	0	0	0	0	0	0	0	0	0	0	0	0	0	0	0	0	0	0	0	0	0	0	0	0	0	0	0	0	0	0	0	0
Candidatus_Nitrosotalea	0	0	0	0	0	0	0	0	0	0	0	0	0	0	0	0	0	0	0	0	0	0	0	0	0	0	0	0	0	0	0	0	0	0	0	0	0	0	0	0	0	4.56e-05	0	0	0
Ferrimonas	0	0	0	0	0	0	0	0	0	0	0	0	0	0	0	0	0	0	0	0	0	0	0	0	0	0	0	0	0	0	0	0	0	0	0	0	0	0	0	0	0	4.56e-05	0	0	0
Hydrogenoanaerobacterium	0	0	0	0	0	0	0	0	0	0	0	0	0	0	0	0	0	0	0	0	0	0	0	0	0	0	0	0	0	0	0	0	0	0	0	0	0	0	0	0	0	4.56e-05	0	0	0
Reinekea	0	0	0	0	0	0	0	0	0	0	0	0	0	0	0	0	0	0	0	0	0	0	0	0	0	0	0	0	0	0	0	0	0	0	0	0	0	0	0	0	0	4.56e-05	0	0	0
Salinispora	0	0	0	0	0	0	0	0	0	0	0	0	0	0	0	0	0	0	0	0	0	0	0	0	0	0	0	0	0	0	0	0	0	0	0	0	0	0	0	0	0	4.56e-05	0	0	0
Candidatus_Stoquefichus	0	4.46e-05	0	0	0	0	0	0	0	0	0	0	0	0	0	0	0	0	0	0	0	0	0	0	0	0	0	0	0	0	0	0	0	0	0	0	0	0	0	0	0	0	0	0	0
Propionibacterium	0	0	0	0	0	0	0	0	0	0	0	0	0	0	0	0	0	0	0	0	0	0	0	0	0	0	0	0	0	0	0	0	0	4.36e-05	0	0	0	0	0	0	0	0	0	0	0
unidentified_Gracilibacteria	0	0	0	0	0	0	0	0	0	0	0	0	0	0	0	0	0	0	0	0	0	0	0	0	0	0	0	0	0	0	0	0	0	0	0	0	0	0	0	0	0	0	4.33e-05	0	0
unidentified_SAR86_clade	0	0	0	0	0	0	0	0	0	0	0	0	0	0	0	0	0	0	0	0	0	0	0	0	0	0	0	1.34e-05	0	0	0	0	0	2.91e-05	0	0	0	0	0	0	0	0	0	0	0
Selenomonas	0	0	0	0	0	0	0	0	0	0	0	0	0	0	0	0	0	0	0	0	0	0	0	0	0	0	0	0	0	0	0	0	0	0	0	0	0	4.24e-05	0	0	0	0	0	0	0
Succinivibrionaceae_UCG-001	0	0	0	0	0	0	0	0	0	0	0	0	0	0	0	0	0	0	0	0	0	0	0	0	0	0	0	1.34e-05	0	0	0	0	1.32e-05	1.45e-05	0	0	0	0	0	0	0	0	0	0	0
Candidatus_Xiphinematobacter	0	0	0	0	0	0	0	0	0	0	0	0	0	0	0	0	0	0	0	0	0	0	0	0	0	0	0	0	0	0	0	0	0	0	0	0	0	0	0	0	3.88e-05	0	0	0	0
Desulfobacca	0	0	0	0	0	0	0	0	0	0	0	0	0	0	0	0	0	0	0	0	0	0	0	0	0	0	0	0	0	0	0	0	0	0	0	0	0	0	0	0	3.88e-05	0	0	0	0
P3OB-42	0	0	0	0	0	0	0	0	0	0	0	0	0	0	0	0	0	0	0	0	0	0	0	0	0	0	0	0	0	0	0	0	0	0	0	0	0	0	0	0	3.88e-05	0	0	0	0
Singulisphaera	0	0	0	0	0	0	0	0	0	0	0	0	0	0	0	0	0	0	0	0	0	0	0	0	0	0	0	0	0	0	0	0	0	0	0	0	0	0	0	0	3.88e-05	0	0	0	0
Thermobispora	0	0	0	0	0	0	0	0	0	0	0	0	0	0	0	0	0	0	0	0	0	0	0	0	0	0	0	0	0	0	0	0	0	0	0	0	0	0	0	0	3.88e-05	0	0	0	0
Actinoallomurus	0	0	0	0	0	0	0	0	0	0	0	0	0	0	0	0	0	0	0	0	0	0	0	0	0	0	3.83e-05	0	0	0	0	0	0	0	0	0	0	0	0	0	0	0	0	0	0
Elusimicrobium	0	0	0	0	0	0	0	0	0	0	0	0	0	0	0	0	0	0	0	0	0	0	0	0	0	0	3.83e-05	0	0	0	0	0	0	0	0	0	0	0	0	0	0	0	0	0	0
Hydrogenispora	0	0	0	0	0	0	0	0	0	0	0	0	0	0	0	0	0	0	0	0	0	0	0	0	0	0	3.83e-05	0	0	0	0	0	0	0	0	0	0	0	0	0	0	0	0	0	0
Pseudopropionibacterium	0	0	0	0	0	0	0	0	0	0	0	0	3.77e-05	0	0	0	0	0	0	0	0	0	0	0	0	0	0	0	0	0	0	0	0	0	0	0	0	0	0	0	0	0	0	0	0
Ellin516	0	0	0	0	0	0	3.76e-05	0	0	0	0	0	0	0	0	0	0	0	0	0	0	0	0	0	0	0	0	0	0	0	0	0	0	0	0	0	0	0	0	0	0	0	0	0	0
Methanosaeta	0	0	0	0	0	0	1.25e-05	0	0	1.15e-05	0	0	0	0	0	0	0	0	0	0	0	0	0	0	0	0	0	0	0	0	0	0	1.32e-05	0	0	0	0	0	0	0	0	0	0	0	0
Saccharopolyspora	0	0	0	0	0	2.2e-05	0	0	0	0	0	0	0	0	0	0	0	0	0	0	0	0	1.29e-05	0	0	0	0	0	0	0	0	0	0	0	0	0	0	0	0	0	0	0	0	0	0
Rahnella1	0	0	0	0	0	0	0	0	0	0	0	0	0	0	0	0	0	0	0	0	0	0	0	0	0	0	0	0	0	0	0	0	0	0	0	0	0	0	0	0	1.94e-05	0	1.44e-05	0	0
Catonella	0	0	0	0	0	0	0	0	0	0	0	0	0	0	0	0	0	0	0	0	0	0	0	0	0	0	0	0	0	0	0	0	0	0	0	0	0	1.41e-05	0	0	1.94e-05	0	0	0	0
unidentified_Microgenomatia	0	0	0	0	0	3.29e-05	0	0	0	0	0	0	0	0	0	0	0	0	0	0	0	0	0	0	0	0	0	0	0	0	0	0	0	0	0	0	0	0	0	0	0	0	0	0	0
Haloferula	0	0	0	0	0	0	0	0	0	0	0	0	0	0	0	0	0	0	0	0	0	0	0	0	0	0	1.28e-05	0	0	0	0	0	0	0	0	0	0	0	0	0	1.94e-05	0	0	0	0
Candidatus_Nucleicultrix	0	2.98e-05	0	0	0	0	0	0	0	0	0	0	0	0	0	0	0	0	0	0	0	0	0	0	0	0	0	0	0	0	0	0	0	0	0	0	0	0	0	0	0	0	0	0	0
Nevskia	0	0	0	0	0	0	0	0	0	0	0	0	0	0	0	0	0	0	0	0	0	0	0	0	0	0	0	0	0	0	0	0	0	0	0	0	0	0	0	0	0	0	0	2.93e-05	0
Hydrogenophilus	0	0	0	0	0	0	1.25e-05	0	0	0	0	0	0	0	0	0	0	0	0	0	0	0	0	0	0	0	0	0	0	0	0	0	0	0	0	0	0	1.41e-05	0	0	0	0	0	0	0
p__unidentified_Bacteria;g__unidentified_Xanthobacteraceae	0	0	0	0	0	0	0	2.66e-05	0	0	0	0	0	0	0	0	0	0	0	0	0	0	0	0	0	0	0	0	0	0	0	0	0	0	0	0	0	0	0	0	0	0	0	0	0
Meiothermus	2.65e-05	0	0	0	0	0	0	0	0	0	0	0	0	0	0	0	0	0	0	0	0	0	0	0	0	0	0	0	0	0	0	0	0	0	0	0	0	0	0	0	0	0	0	0	0
Estrella	0	0	2.64e-05	0	0	0	0	0	0	0	0	0	0	0	0	0	0	0	0	0	0	0	0	0	0	0	0	0	0	0	0	0	0	0	0	0	0	0	0	0	0	0	0	0	0
Longivirga	0	0	0	1.26e-05	0	0	0	1.33e-05	0	0	0	0	0	0	0	0	0	0	0	0	0	0	0	0	0	0	0	0	0	0	0	0	0	0	0	0	0	0	0	0	0	0	0	0	0
unidentified_JGI_0000069-P22	0	0	0	0	0	0	0	0	0	0	0	0	0	0	0	0	0	0	0	0	0	0	0	0	0	0	2.55e-05	0	0	0	0	0	0	0	0	0	0	0	0	0	0	0	0	0	0
Syntrophorhabdus	0	0	0	0	0	0	1.25e-05	0	0	0	0	0	0	0	0	0	1.29e-05	0	0	0	0	0	0	0	0	0	0	0	0	0	0	0	0	0	0	0	0	0	0	0	0	0	0	0	0
Legionella	0	0	0	0	0	0	0	0	0	0	0	2.53e-05	0	0	0	0	0	0	0	0	0	0	0	0	0	0	0	0	0	0	0	0	0	0	0	0	0	0	0	0	0	0	0	0	0
Verrucomicrobium	0	0	0	0	0	0	0	0	0	0	0	2.53e-05	0	0	0	0	0	0	0	0	0	0	0	0	0	0	0	0	0	0	0	0	0	0	0	0	0	0	0	0	0	0	0	0	0
Fulvimonas	0	0	0	0	0	0	0	0	0	0	0	0	2.52e-05	0	0	0	0	0	0	0	0	0	0	0	0	0	0	0	0	0	0	0	0	0	0	0	0	0	0	0	0	0	0	0	0
Microcoleus_SAG_1449-1a	0	0	0	0	0	0	0	0	0	0	0	0	2.52e-05	0	0	0	0	0	0	0	0	0	0	0	0	0	0	0	0	0	0	0	0	0	0	0	0	0	0	0	0	0	0	0	0
Paludisphaera	0	0	0	0	0	0	2.5e-05	0	0	0	0	0	0	0	0	0	0	0	0	0	0	0	0	0	0	0	0	0	0	0	0	0	0	0	0	0	0	0	0	0	0	0	0	0	0
Ethanoligenens	0	0	0	0	0	0	0	0	2.46e-05	0	0	0	0	0	0	0	0	0	0	0	0	0	0	0	0	0	0	0	0	0	0	0	0	0	0	0	0	0	0	0	0	0	0	0	0
Acetoanaerobium	0	0	0	0	0	0	0	0	0	0	0	0	0	0	0	0	1.29e-05	1.14e-05	0	0	0	0	0	0	0	0	0	0	0	0	0	0	0	0	0	0	0	0	0	0	0	0	0	0	0
Haliscomenobacter	0	0	0	0	0	1.1e-05	0	0	0	0	0	0	0	0	0	0	0	0	0	0	0	0	0	0	0	0	1.28e-05	0	0	0	0	0	0	0	0	0	0	0	0	0	0	0	0	0	0
Sulfurihydrogenibium	0	0	0	0	0	0	0	0	0	0	0	0	0	0	0	0	0	0	0	0	0	0	0	0	0	0	0	0	0	0	0	0	0	0	0	2.3e-05	0	0	0	0	0	0	0	0	0
unidentified_Steroidobacteraceae	0	0	0	0	0	0	0	0	0	0	0	0	0	0	0	0	0	0	0	0	0	0	0	0	0	0	0	0	0	0	0	0	0	0	0	0	0	0	0	0	0	2.28e-05	0	0	0
Leucobacter	0	0	0	0	0	0	0	0	0	0	0	0	0	0	0	0	0	0	0	0	0	0	0	0	0	0	0	0	0	0	0	0	0	0	0	0	0	0	0	0	1.94e-05	0	0	0	0
OLB15	0	1.49e-05	0	0	0	0	0	0	0	0	0	0	0	0	0	0	0	0	0	0	0	0	0	0	0	0	0	0	0	0	0	0	0	0	0	0	0	0	0	0	0	0	0	0	0
unidentified_Ardenticatenales	0	1.49e-05	0	0	0	0	0	0	0	0	0	0	0	0	0	0	0	0	0	0	0	0	0	0	0	0	0	0	0	0	0	0	0	0	0	0	0	0	0	0	0	0	0	0	0
Phaeodactylibacter	0	0	0	0	0	0	0	0	0	0	0	0	0	0	0	0	0	0	0	0	0	0	0	0	0	0	0	0	0	0	0	0	0	0	0	0	0	0	0	0	0	0	0	1.46e-05	0
Propioniciclava	0	0	0	0	0	0	0	0	0	0	0	0	0	0	0	0	0	0	0	0	0	0	0	0	0	0	0	0	0	0	0	0	0	0	0	0	0	0	0	0	0	0	1.44e-05	0	0
unidentified_Veillonellales-Selenomonadales	0	0	0	0	0	0	0	0	0	0	0	0	1.26e-05	0	0	0	0	0	0	0	0	0	0	0	0	0	0	0	0	0	0	0	0	0	0	0	0	0	0	0	0	0	0	0	0
Alkanindiges	0	0	0	0	0	0	0	0	0	0	0	0	0	0	0	0	0	0	1.25e-05	0	0	0	0	0	0	0	0	0	0	0	0	0	0	0	0	0	0	0	0	0	0	0	0	0	0
Planktothrix_NIVA-CYA_15	0	0	0	0	0	0	0	0	0	0	0	0	0	0	0	0	0	0	0	0	0	0	0	1.16e-05	0	0	0	0	0	0	0	0	0	0	0	0	0	0	0	0	0	0	0	0	0
Phaselicystis	0	0	0	0	0	0	0	0	0	0	0	0	0	0	0	0	0	0	0	0	0	0	0	0	0	0	0	0	0	0	0	0	0	0	0	0	0	0	0	0	0	0	0	0	0
Candidatus_Microthrix	0	0	0	0	0	0	0	0	0	0	0	0	0	0	0	0	0	0	0	0	0	0	0	0	0	0	0	0	0	0	0	0	0	0	0	0	0	0	0	0	0	0	0	0	0
Algoriphagus	0	0	0	0	0	0	0	0	0	0	0	0	0	0	0	0	0	0	0	0	0	0	0	0	0	0	0	0	0	0	0	0	0	0	0	0	0	0	0	0	0	0	0	0	0
Coprothermobacter	0	0	0	0	0	0	0	0	0	0	0	0	0	0	0	0	0	0	0	0	0	0	0	0	0	0	0	0	0	0	0	0	0	0	0	0	0	0	0	0	0	0	0	0	0
Cyclobacterium	0	0	0	0	0	0	0	0	0	0	0	0	0	0	0	0	0	0	0	0	0	0	0	0	0	0	0	0	0	0	0	0	0	0	0	0	0	0	0	0	0	0	0	0	0
Filifactor	0	0	0	0	0	0	0	0	0	0	0	0	0	0	0	0	0	0	0	0	0	0	0	0	0	0	0	0	0	0	0	0	0	0	0	0	0	0	0	0	0	0	0	0	0
G12-WMSP1	0	0	0	0	0	0	0	0	0	0	0	0	0	0	0	0	0	0	0	0	0	0	0	0	0	0	0	0	0	0	0	0	0	0	0	0	0	0	0	0	0	0	0	0	0
Jeongeupia	0	0	0	0	0	0	0	0	0	0	0	0	0	0	0	0	0	0	0	0	0	0	0	0	0	0	0	0	0	0	0	0	0	0	0	0	0	0	0	0	0	0	0	0	0
Libanicoccus	0	0	0	0	0	0	0	0	0	0	0	0	0	0	0	0	0	0	0	0	0	0	0	0	0	0	0	0	0	0	0	0	0	0	0	0	0	0	0	0	0	0	0	0	0
Parapedobacter	0	0	0	0	0	0	0	0	0	0	0	0	0	0	0	0	0	0	0	0	0	0	0	0	0	0	0	0	0	0	0	0	0	0	0	0	0	0	0	0	0	0	0	0	0
Pirellula	0	0	0	0	0	0	0	0	0	0	0	0	0	0	0	0	0	0	0	0	0	0	0	0	0	0	0	0	0	0	0	0	0	0	0	0	0	0	0	0	0	0	0	0	0
Pseudoflavitalea	0	0	0	0	0	0	0	0	0	0	0	0	0	0	0	0	0	0	0	0	0	0	0	0	0	0	0	0	0	0	0	0	0	0	0	0	0	0	0	0	0	0	0	0	0
SEEP-SRB1	0	0	0	0	0	0	0	0	0	0	0	0	0	0	0	0	0	0	0	0	0	0	0	0	0	0	0	0	0	0	0	0	0	0	0	0	0	0	0	0	0	0	0	0	0
Silicimonas	0	0	0	0	0	0	0	0	0	0	0	0	0	0	0	0	0	0	0	0	0	0	0	0	0	0	0	0	0	0	0	0	0	0	0	0	0	0	0	0	0	0	0	0	0
unidentified_0319-6G20	0	0	0	0	0	0	0	0	0	0	0	0	0	0	0	0	0	0	0	0	0	0	0	0	0	0	0	0	0	0	0	0	0	0	0	0	0	0	0	0	0	0	0	0	0

## Sheet: Relative abundance at species
16S rRNA gene V3-V4 sequencing of human stool samples
Taxonomy	F1	F2	F3	F4	F5	F6	F7	F8	F9	F10	F11	F12	F13	F14	F15	F16	F17	F18	F19	F20	F21	F22	F23	F24	F25	F26	F27	F28	F29	F30	F31	F32	F33	F34	F35	F36	F37	F38	F39	F40	F41	F42	F43	F44	F45
Escherichia_coli	0.583856	0.00269105	0.532695	0.086614	0.0797693	0.852295	0.616014	0.124113	0.730389	0.0727314	0.867817	0.151336	0.358316	0	0.643813	0.80973	0.0745285	0.464262	0.0341836	0.0764025	0.493649	0.0503367	0.0854457	0.0616222	0	0.590757	0.0551547	0.0556114	0.408207	0.132643	0	0.331433	0.137764	0.201	0	0.0720681	0	0.484267	0	0	0.199884	0.246263	0.257233	0.0182937	0
Klebsiella_quasipneumoniae	0.130449	1.49e-05	0.0345019	0.559266	0.492648	0.0206929	0.0268812	0.0517202	0.00807454	0.198395	0.0164059	0.0201081	0.0534821	0	0.0196937	0.0116323	0.183773	0.00274603	0.0189032	0.00309949	0.0806137	0.736762	0.320521	0.567278	0	0.0308206	0.0284138	0.683528	0.152612	0.00976924	0	0.0231573	0.0053963	0.0233298	0	0.000518559	0	0.00421064	0	0	0.0213566	0.0177985	0.0112932	0.000776272	0
Enterococcus_faecium	0.0093225	0.00114481	0.00659439	0.0312618	0.0231335	0.00209674	0.00693627	0.524621	0.0392895	0.0875437	0.00163836	0.016704	0.245894	0.506174	0.0094549	0.007089	0.00615373	0.00840971	0.874259	0.828675	0.0117722	0.0443971	0.00447468	0.0473224	0.00554021	0.00410223	0.00996079	0.0601552	0.00067857	0.0139801	0.711204	0.00220299	0.00069757	0.0627798	0.0201496	0.0571682	0.000124096	0.0264366	9.05e-05	0.000333251	0.00651163	0.441955	0.0126633	0.00369096	0.000486415
Bacteroides_dorei	0.000610007	0.640217	0.00151671	0.000694427	0.00120421	0.000746482	0.00199073	9.32e-05	7.39e-05	0.000103181	3.34e-05	0.0016704	0.000704208	0	0.000144718	0.000121804	2.58e-05	0.000789483	0.000100282	9.04e-05	0.00252167	9.64e-05	0.000465573	0.000312627	0	0.000251157	0.000651283	0.000308282	0.000212885	0.00129936	0	0.000958947	0.000236911	0.00303797	0	0.000322659	0	0.00247269	0	0	0.000949612	0.00111668	0.00703839	0.00345661	0
Erysipelatoclostridium_ramosum	0.00324895	5.95e-05	0.00489304	0.0387364	0.0529852	0.00406174	0.00698635	0.00327664	0.0254545	0.00143308	0.0324328	0.00110095	0.00367194	6.45e-05	0.00859865	0.00164436	0.00214155	0.0489937	0.0010655	0.00202759	0.0201733	0.000204817	0.000607832	0.00230417	0.000345325	0.0200447	0.00127702	0.000589757	0.00707842	0.00116702	0.000134649	0.134421	0.0842481	0.00350311	0.0115684	0.00331877	0	0.00089017	0.0055042	1.45e-05	0.00104651	0.00423883	0.00269709	0.00243134	2.78e-05
Blautia_obeum	0.00163111	0.00282486	0.00924534	0.00270195	5.07e-05	0.000263464	0.000575936	9.32e-05	0.000418498	0.00566351	0.000456957	0.0109841	0.00265335	0.00163865	0.000192957	0.000170526	9.03e-05	0.000331812	3.76e-05	0.000542411	0.00561403	0.00101204	0.00971238	0.00288311	0.00111104	0.000298997	0.000804526	0.000174246	0.000824929	0.275716	0.000471273	0.01603	0.0132802	0.00844526	0.000746785	0.0108321	0.000136505	0.00248682	0.0158038	0.00662156	0.00207364	0.00508204	0.0067932	0.00596119	0.00649017
Bacillus_virus_SPbeta	0.0148921	0	0.0555775	0.00348476	0.00204082	0.000515951	0.0103543	0.00856454	0.00268331	0.00137575	0.000925059	0.0370398	0.0209502	0	0.00065123	0.000937892	0.000412829	0.00105264	0.00436227	0.0032803	0.000358342	0.000879507	0.00808287	0.00157471	0	0.000275077	0.00524857	0.00603161	0.00045238	0.00860223	0	0.00471698	0.000500145	0.0681871	0	0.00757096	0	0.00129993	0	0	0.100329	0.00597083	0.0475092	0.00180154	0
Lachnoclostridium_sp_YL32	0.00770465	0.000223015	0.0189655	0.00290397	0.00418304	0.00409467	0.0139226	0.00404918	0.0621715	0.00595013	0.00312068	0.00513774	0.00277911	0.000116125	0.0218041	0.0231915	0.00269629	0.0172199	0.00165465	0.00577281	0.00189789	0.000891556	0.00279344	0.00116946	0.00076572	0.0323514	0.00164736	0.00166204	0.00203571	0.00446353	0.000242369	0.00504095	0.0271131	0.00579976	0.0316094	0.00712154	1.24e-05	7.06e-05	0.00018096	0.000840373	0.000368217	2.28e-05	0.000605763	4.39e-05	0.00653186
Proteus_mirabilis	0.0260049	0	0.00199151	0.00046716	0.000380276	0.00681713	0.0219356	0.000559426	0.00039388	0.000332473	0.000735589	0.00112625	0.00106889	1.29e-05	4.82e-05	0.000146165	0.00536677	0.000961109	0.000225635	2.58e-05	1.33e-05	0.000518066	0.000413843	9.26e-05	0	4.78e-05	0.000153243	0.000388703	2.66e-05	0.00317621	0	0.00374508	0.207231	0.0070789	0	0.00233928	0.000124096	0.000113037	0	0.00504224	0.00292636	0.000205105	0.0011971	0.000161113	0.00126468
Ralstonia_pickettii	2.65e-05	0.00108534	6.59e-05	7.58e-05	1.27e-05	5.49e-05	0.000162764	0.000119877	6.15e-05	0	3.34e-05	3.8e-05	0.000276653	0.0127608	2.41e-05	0	0	0	6.27e-05	5.17e-05	0	2.41e-05	0.000103461	3.47e-05	0.000120113	0	0.000191554	5.36e-05	1.33e-05	6.02e-05	0.02149	0.000116629	0	0.000407	0.000760363	6.91e-05	0.00122855	0	0.235746	0.000724459	0.000562016	0.00041021	0.00237979	8.79e-05	0.0403725
Clostridium_butyricum	3.98e-05	0.000550104	6.59e-05	6.31e-05	0.00526049	2.2e-05	3.76e-05	0.000106557	3.69e-05	8.03e-05	5.57e-05	8.86e-05	6.29e-05	2.58e-05	0.00363	4.87e-05	2.58e-05	9.15e-05	0.000213099	2.58e-05	5.31e-05	0.00178311	0.00244426	0.00222312	0	0.00248765	0.00213263	0.00139397	0.00355252	4.81e-05	0	0.00767157	1.32e-05	0.000218036	0	1.15e-05	0	0.000847781	0	0	0.00300388	0.00189152	0.00154325	0.108795	0
Pediococcus_acidilactici	0	0	1.32e-05	0	1.27e-05	1.1e-05	0.0255791	4e-05	0	0	0	1.27e-05	2.52e-05	0	1.21e-05	0	0	0.0132381	2.51e-05	0	0	0.00365056	0.00641457	0.00802408	0	0.00517862	0.177315	0.0107765	0.00725139	8.42e-05	0	6.48e-05	2.63e-05	0.000755858	0	3.46e-05	0	0	0	0	0.000445736	6.84e-05	0.000576918	1.46e-05	0
Lactobacillus_fermentum	2.65e-05	0	0.00348184	0	0	1.1e-05	0	2.66e-05	1.23e-05	0.000137575	0	0.00479607	7.55e-05	0	0	4.87e-05	0	0	0	0	0	0	0.00497905	1.16e-05	0	3.59e-05	0.000242635	6.7e-05	7.98e-05	0.20756	0	0.00208636	0.00176367	0.00332868	0	0.00243146	0	0	0	0	3.88e-05	0.000136737	0.000389419	0	0
Blautia_glucerasea	6.63e-05	0	0.000369286	0	0.00221828	9.88e-05	0.00460749	0.000133197	0.00109548	6.88e-05	0.000100308	0.000227782	0.000150902	5.16e-05	0.00211047	7.31e-05	3.87e-05	0.0024371	3.76e-05	6.46e-05	1.33e-05	0.00190359	0.00195282	0.00254733	0.000240226	0.00254745	0.0548482	0.00140737	0.00279411	0.00196107	0.000632852	0.080707	0.00138198	0.00215129	5.43e-05	0.00147501	2.48e-05	1.41e-05	0.00295568	0.00570874	5.81e-05	4.56e-05	0.00144229	0	0.00162602
Achromobacter_xylosoxidans	0.00478723	1.49e-05	0.0360054	0.00215904	0.000950691	0.000779415	0.00624765	0.00161168	0.000763143	0.000802522	0.000913914	0.0176151	0.00780916	0	0.000205017	0.000523758	0.000167712	0.00051488	0.000526481	0.00135603	0.000318526	0.000192769	0.00350473	0.000544202	0	0.000179398	0.00259236	0.00115271	0.000119748	0.0034048	0	0.000725689	0.000144779	0.002849	0	0.00220099	0	0.000861911	0	0	0.0400775	0.00380583	0.0273603	0.000497986	0
Absiella_argi	0.000225437	0	0.00032972	0	0	0	0.00683611	2.66e-05	1.23e-05	1.15e-05	0	0.000809891	0.000477855	0	0.000602991	0.000609021	0.000670847	0.126569	0.000764651	0.000529497	0.000477789	0	2.59e-05	2.32e-05	0	0	2.55e-05	1.34e-05	0	3.61e-05	0	0	0	0	0	0	0	0	0	0	0.000135659	0	0	0	0
Lolium_perenne	0.000755878	0	0.00275646	2.53e-05	0	2.2e-05	2.5e-05	0	1.23e-05	0	1.11e-05	0.00318894	0.000201202	0	0	3.65e-05	0	0	1.25e-05	5.17e-05	0	0.000542162	0.1293	0.00145892	0	0.00100463	0.00130257	0.00105888	0.0010112	0.00140764	0	0	2.63e-05	0.00010175	0	2.3e-05	0	1.41e-05	0	0	0.000503876	0	0.000100961	2.93e-05	0
Clostridioides_difficile	0.00294395	4.46e-05	0.00167498	0.00575743	0.00443656	0.00115266	0.00328033	0.0499088	0.00145243	0.00138722	0.00114796	0.000126545	0.000477855	0.000451595	0.000337675	0	2.58e-05	0.000423346	0.00193043	3.87e-05	1.33e-05	0.00055421	0.000323315	0.000775777	0.0136028	0.000215278	0.00048527	0.00399426	0.00022619	0.000433119	0.000134649	0.000984864	0.000250072	0.00638119	0.0175291	0.000265041	0.000198553	0.000183686	0.0009802	0.00130403	0.000348837	0.00407931	0.00278363	0.00188942	0.000166771
Acinetobacter_johnsonii	0.00026522	0	0.000527551	6.31e-05	0.000126759	3.29e-05	7.51e-05	7.99e-05	4.92e-05	2.29e-05	5.57e-05	7.59e-05	0	0	0	0	0	0	0	1.29e-05	0	0	6.47e-05	0	0	0	7.66e-05	8.04e-05	2.66e-05	2.41e-05	0	1.3e-05	2.63e-05	0.000392465	0	2.3e-05	0	0.125231	0	0	0.00773256	0.001732	0.00196152	0.000761626	0
Oryza_meyeriana	0.000411092	0	0.00315212	3.79e-05	0	2.2e-05	0.000300488	5.33e-05	1.23e-05	6.88e-05	0	0.00387229	0.000176052	0	1.21e-05	0	0	1.14e-05	1.25e-05	3.87e-05	1.33e-05	0.000759027	0.103487	0.0011463	0	0.00130363	0.00099608	0.000924846	0.00122409	0.00243028	0	1.3e-05	0	0.000116286	0	0	0	1.41e-05	0	0	0	0.000296263	0.00118268	0	0
Bacteroides_stercoris	7.96e-05	0.000104074	0.00180686	7.58e-05	0.000164786	0.00237118	0.000701139	1.33e-05	0	0.000126111	3.34e-05	0.00206269	1.26e-05	0	0.000144718	0.000511577	7.74e-05	0.000240277	0	0	0.000464517	8.43e-05	0.00212095	0.000104209	0.000150141	0.000621913	0.000204324	0.000160843	0.000239495	0.0806925	0	0.0116369	0.00069757	0.00104657	2.72e-05	0.000564653	0	1.41e-05	0.00081432	0.000231827	0.000232558	0.000569736	8.65e-05	0.00155255	0.000152873
Ileibacterium_valens	0.0033683	0.000713649	0.0283823	0.00107321	0.000443656	0.000252486	0.00313009	0.00195799	0.000480041	0.000229292	0.000267487	0.0140212	0.0045522	0	0.000156778	0.000109624	9.03e-05	0.000286044	0.000877468	0.000697386	9.29e-05	0.000168673	0.00239253	0.000243154	0	1.2e-05	0.000804526	0.00124653	1.33e-05	0.00293559	0	0.000712731	0.000131617	0.0125298	0	0.000967976	0	0.000268464	0	0	0.0173062	0.00123063	0.00894222	0.000336873	0
Bacteroides_ovatus	0.000556963	0.000371692	0.000844082	0.021805	0.0524528	0.000647683	0.00120195	0.000612704	0.000160014	0.000584695	0.000390085	8.86e-05	0.000377254	2.58e-05	0.0010492	0.000462856	2.58e-05	0.000411904	5.01e-05	6.46e-05	0.00104848	1.2e-05	6.47e-05	0.000590517	0.000225212	0	2.55e-05	0	0	0.00449963	9.43e-05	0.00509278	3.95e-05	8.72e-05	2.72e-05	8.07e-05	0	0.000720614	0.00016588	0.000130403	1.94e-05	9.12e-05	0.000389419	0.000292933	0.00097283
Parabacteroides_sp_CT06	0.00039783	0.000773119	0.00180686	0.00155299	0.00314362	0.000120754	0.00036309	0.000146516	0.010684	0.000229292	0.000133743	0.000366982	0.000238928	0	0.000144718	0.000170526	7.74e-05	0.000102976	0.000125353	0.000413266	0.00299946	0	0.000142259	8.11e-05	0	1.2e-05	2.55e-05	0.000201054	0	0.00460791	0	0.00129587	0.000250072	0.0048404	0	0.0005877	0	0.000240205	0	0	0.000155039	0.000182315	0.000317305	7.32e-05	0
Staphylococcus_caprae	0.000490658	0.00160571	0.00230804	0.000265145	0.000190138	8.78e-05	0.00280456	0.000919056	0.000344645	0.000309544	0.000156034	0.0026448	0.000679057	0	2.41e-05	7.31e-05	9.03e-05	0.000137301	0.00023817	0.00014206	2.65e-05	1.2e-05	0.00142259	3.47e-05	0	1.2e-05	0.00159628	0.000268071	0	0.054561	0	0.00114037	0.000250072	0.00408454	0	0.00227013	0	7.06e-05	0	0	0.00531008	0.000455789	0.00455765	0.000102527	0
Phascolarctobacterium_faecium	0.000305003	0.00737437	0.000369286	0.00040403	0.000671822	0.000175643	0.00185301	6.66e-05	9.85e-05	0.00029808	6.69e-05	0.000670691	0.00172279	2.58e-05	0.00890014	0.00609021	0.000232216	0.000205952	0.000300846	0.000245377	0.0037825	8.43e-05	0.000181056	0.000671568	0.015945	0.000227237	0.000178784	0.000415511	0.00022619	0.000938425	0.000377018	0.0239348	0.00562005	0.00177336	9.5e-05	0.00115235	0.000198553	0.000296723	0.00141752	0.000202849	0.000910853	0.000227894	0.00168748	0.000336873	0.00364117
Blautia_sp_YL58	0.000663051	8.92e-05	0.0014112	0.000845938	0.00116618	0.000274442	0.00192813	0.000732581	0.00904693	0.000160504	0.000390085	0.000455564	0.00114434	0.00014193	0.00886396	0.00147383	0.000296721	0.000411904	0.000250705	0.000839446	0.000225623	0.000265057	0.00034918	0.00101893	0.00337818	0.000298997	0.000855607	9.38e-05	0.000252801	0.000950456	0.000107719	0.0131013	0.000671247	0.000465143	2.72e-05	0.00238537	9.93e-05	0.014709	0.00079924	0.0021444	0.00133721	0.00216499	0.00187498	0.00103991	0.0106455
Rothia_mucilaginosa	0.0015648	5.95e-05	0.000158265	0.000277771	0.000304221	9.88e-05	0.000763741	0.000173156	8.62e-05	0.00171969	0.00225135	0.000164509	6.29e-05	0	0.00196575	0.000207067	0.000232216	9.15e-05	0.000112817	7.75e-05	0.000132719	0.000301201	0.000103461	0.000138945	0	0.000119599	0.00259236	0.000268071	0.000279411	0.00010828	4.04e-05	0.000259175	0.000131617	0.000944822	0	8.07e-05	0	0.00042389	0.0446217	4.35e-05	0.000639535	0.000888788	0.000620186	0.0321494	1.39e-05
Fusobacterium_nucleatum	0	0	0.000290153	0	0.00114083	0	1.25e-05	1.33e-05	0	0	0	0.000101236	0	3.87e-05	0.00137482	0	0	0	1.25e-05	0	0	0.000265057	0.000439708	0.000497887	0.000285268	0.000526234	0.000561891	0.000294878	0.000785013	2.41e-05	4.04e-05	0.00133475	0	1.45e-05	0	0	0	0.00042389	0	0	3.88e-05	0	0	2.93e-05	0
Acinetobacter_schindleri	0	0	0	0	0	0	0	0	0	0	0	0	0	0	0	0	0	0	0	0	0	0	0	0	0	0	0	0	0	0	0	0	0	0	0	0	0	0.0382632	0	0	0.00784884	0.00120784	0.00764416	0.000292933	0
Bacteroides_uniformis	0.000251959	0.00111508	0.00127931	0.00559329	0.00755482	0.000384218	0.00117691	0.000159836	0.0019694	0.000183434	0.000156034	0.000582109	0.00155932	0.000180638	0.000253256	0.000170526	2.58e-05	0.000354695	2.51e-05	3.87e-05	0.000199079	6.02e-05	0.000258652	0.00174839	0.000420395	0.000191358	0.000178784	0.000241264	0.000133053	0.0017806	5.39e-05	0.00199565	0.000605438	0.00136636	9.5e-05	0.000507035	3.72e-05	0.000579317	0.00666536	0.000275294	0.000930233	0.000501367	0.000894222	0.000834859	0.000680981
Romboutsia_ilealis	0.00281134	0.000847458	0.000316531	0.000113633	0.000253518	3.29e-05	0.000475773	0.000146516	2.46e-05	0.00178848	0.000178325	0.000366982	0.000528156	0.000580623	0.000168837	6.09e-05	6.45e-05	0.000160185	6.27e-05	6.46e-05	0.00179171	0.00127709	0.00029745	0.000173681	0.000195183	7.18e-05	0.000561891	0.000174246	0.00019958	0.00206935	2.69e-05	0.002514	0.00209271	0.00276179	0.000271558	0.00170548	0.000980356	0.000522798	0.00085956	0.000376719	0.00164729	0.00672288	0.000620186	0.000322226	0.00657355
Lactobacillus_plantarum	0.00167089	7.43e-05	0.00515682	0.000366152	0.000164786	4.39e-05	0.00100163	0.000452868	0.000110779	0.000389797	8.92e-05	0.00217658	0.00270365	1.29e-05	2.41e-05	4.87e-05	2.58e-05	0.000102976	0.000150423	0.000193718	0.000159263	8.43e-05	0.000633697	0.000208418	0	1.2e-05	0.00492932	0.000522739	0	0.000372964	1.35e-05	0.000168464	1.32e-05	0.00347404	0	0.0001959	0	0.000861911	3.02e-05	0	0.00781008	0.00157247	0.00467303	4.39e-05	0
Bacteroides_fragilis	0.000225437	7.43e-05	0.000131888	8.84e-05	0.000190138	0.000900169	0.000838863	0.00114549	2.46e-05	0.00549154	5.57e-05	0.000215127	0.000188627	1.29e-05	0.000108538	0.000341052	6.45e-05	0.00567512	8.77e-05	3.87e-05	0.00552112	9.64e-05	0.000129326	0.000474729	1.5e-05	0.000382716	0.000306486	0.000321686	0.000691876	0.000156404	0	0.00412088	0.000210587	0.000450608	6.79e-05	8.07e-05	0	0.000197816	0.00012064	0	0.00271318	6.84e-05	0.000403842	0	0.00177889
Haemophilus_parainfluenzae	0.000530441	0.000163544	0.000408852	0.0126386	0.012828	0.000285419	0.000388131	0.00039959	0.00019694	0.000183434	0.000245196	0.000227782	0.000704208	0	0.000361795	0	0	0	2.51e-05	0	0	0	3.88e-05	0.000324205	1.5e-05	0	6.39e-05	2.68e-05	0	2.41e-05	0	0.000622019	1.32e-05	0.000348857	0	2.3e-05	0.000124096	0.000169556	0	0.000579567	3.88e-05	0.000205105	0.00165864	1.46e-05	0
Nesterenkonia_sp	1.33e-05	0	0.000145077	0	0	1.1e-05	0	0	0	0	1.11e-05	0	0	0.000438693	0	0	3.87e-05	0	0	0	0	0	1.29e-05	0	1.5e-05	0	0	0	0	2.41e-05	0.000282764	1.3e-05	0	0	2.72e-05	0	0.000372287	0	0.020916	0.000550589	0	0	0.000360573	1.46e-05	0.0150372
Actinomyces_pacaensis	1.33e-05	0	3.96e-05	0.000101008	0	4.39e-05	0	0.000892417	9.85e-05	0	1.11e-05	5.06e-05	0.000968286	0	4.82e-05	9.74e-05	1.29e-05	5.72e-05	0.000451269	6.46e-05	3.98e-05	6.02e-05	0	5.79e-05	0	4.78e-05	0.000332027	0.000536143	1.33e-05	0.000974518	0	0.000375803	0.000644924	0.0241875	0	0.00298459	0	0.000296723	0	0	0.000329457	0.000501367	0.000317305	0.00137678	0
Bifidobacterium_longum	0.000450875	0.000475766	0.000395664	8.84e-05	3.8e-05	0.00744286	0.000801302	0.000119877	6.15e-05	0.000206363	0.000222906	0.000215127	0.000163477	0.000116125	3.62e-05	7.31e-05	0.000219315	0.000297486	0.000112817	1.29e-05	0.000610509	1.2e-05	0.000116393	3.47e-05	1.5e-05	0.000119599	6.39e-05	2.68e-05	1.33e-05	0.000469212	0.000121184	0.000492432	0.000973966	0.00103204	0.00328586	0.000368753	9.93e-05	0.00113038	0.0055796	0.000231827	0.00156977	0.00168642	0.000519226	0.000703039	0.00204294
Anaerostipes_hadrus	0.000159132	0.00199227	0.000448419	7.58e-05	0.000342249	3.29e-05	0.00102667	4e-05	3.69e-05	8.03e-05	0.000312068	0.000151855	5.03e-05	0.000245152	0.00194163	0.00030451	3.87e-05	0.000377579	0	6.46e-05	2.65e-05	0	5.17e-05	0	0.000105099	0.000346836	7.66e-05	1.34e-05	0.000292717	0.000613586	0.000309693	0.00660896	0.000737055	0.000479679	9.5e-05	0.000564653	9.93e-05	0.000649965	0.00702728	0.000246316	0.00217054	0.00079763	0.000663455	0.0010985	0.00045862
Streptococcus_anginosus	0.000251959	1.49e-05	0.000949592	0.000101008	6.34e-05	0.000197598	6.26e-05	4e-05	2.46e-05	6.88e-05	6.69e-05	0.000480873	0.000251503	0	4.82e-05	1.22e-05	2.58e-05	1.14e-05	8.77e-05	5.17e-05	1.33e-05	1.2e-05	0.000129326	2.32e-05	0	4.78e-05	8.94e-05	2.68e-05	0	0.000962487	0	7.78e-05	0.000105294	0.000814001	0	0.000115235	0	0.000197816	0	0	0.000290698	0.000524157	0.000346151	0.0253973	0
Lactobacillus_murinus	0.000159132	0.00727029	0.000422041	1.26e-05	2.54e-05	0	0.000125203	0.000106557	1.23e-05	1.15e-05	7.8e-05	0.000645382	0.000163477	5.16e-05	2.41e-05	0	0	3.43e-05	0.000150423	0.000258291	1.33e-05	2.41e-05	0.000129326	2.32e-05	4.5e-05	0	0.000127703	0.000402107	2.66e-05	0.000156404	6.73e-05	1.3e-05	3.95e-05	0.00295075	2.72e-05	0.000184376	7.45e-05	0.000113037	0.00183976	5.8e-05	0.00156977	0.000911577	0.00819223	7.32e-05	0.000152873
Serratia_marcescens	0.00124654	0	0.00257181	0.00053029	0.000532387	0.000373241	0.00125204	0.000679303	0.000209249	0.000355403	0.000167179	0.00102502	0.000628757	0	0	1.22e-05	5.16e-05	5.72e-05	8.77e-05	6.46e-05	1.33e-05	0.000253009	0.000284517	4.63e-05	0	2.39e-05	0.00149412	0.000831021	5.32e-05	0.000168435	0	0.000336927	6.58e-05	0.00396825	0	0.000172853	0	0.000522798	0	0	0.00562015	0.00111668	0.00206248	0.00035152	0
Weissella_cibaria	0.000145871	0.00175439	0.000764949	0.000164137	7.61e-05	0.000109777	0.000951546	0.000665983	0.000160014	8.03e-05	0.000111453	3.8e-05	0	1.29e-05	1.21e-05	4.87e-05	0	4.58e-05	0.000300846	0.000219547	0	3.61e-05	0.000142259	0.000162103	0	8.37e-05	0.00550398	0.000482528	9.31e-05	0.000144373	0	0.000233257	0.000144779	0.00693354	4.07e-05	0.000218947	0	8.48e-05	4.52e-05	5.8e-05	0.000155039	0.000250684	0.0015721	7.32e-05	0.000653186
Cellulosimicrobium_cellulans	0.000238698	0	0.000395664	0.000214641	0.000164786	0.000197598	0.00036309	0.00037295	6.15e-05	0.000240757	0.000234051	1.27e-05	0	0	0	1.22e-05	0	0	2.51e-05	0	1.33e-05	1.2e-05	1.29e-05	0	0	0	0.000676823	0.000107229	0	0.00010828	0	2.59e-05	6.58e-05	0.00138089	0	4.61e-05	0	0.000324983	0	0	0.0054845	0.00152689	0.0138604	0.000234346	0
Ureaplasma_parvum	0	0	0.000501174	0	0	0	0	0	0	0	0	0.0005568	0	0	0	0	0	0	0	0	0	0.00012048	0.0205111	0.000173681	0	0.000155478	0.000102162	0.000134036	0.000133053	0.000469212	0	0	0	0	0	0	0	0	0	0	0	0	0	0	0
Clostridium_perfringens	0.00064979	0	0.000263776	5.05e-05	0.000177462	4.39e-05	2.5e-05	1.33e-05	4.92e-05	1.15e-05	5.57e-05	0.0002784	0	0	8.44e-05	1.22e-05	0	0	7.52e-05	0	0	7.23e-05	9.05e-05	4.63e-05	0	2.39e-05	0.000140473	5.36e-05	0.000106442	4.81e-05	0	0.00031101	0	1.45e-05	0	2.3e-05	0	0.000197816	0	0	0.00102713	0.000227894	0.000389419	0.016126	0
Lactobacillus_johnsonii	9.28e-05	0.00535236	0.000369286	5.05e-05	6.34e-05	3.29e-05	0.000100163	0.000186475	0	0	0	0.00115156	0.000138327	0.000580623	1.21e-05	0	2.58e-05	0	7.52e-05	2.58e-05	0	0	0.000258652	4.63e-05	0.000150141	0	0.00048527	0.000402107	1.33e-05	0.000156404	5.39e-05	9.07e-05	6.58e-05	0.001221	0.000529539	9.22e-05	9.93e-05	4.24e-05	0.000754	0.00382514	0.000290698	0.000159526	0.000634609	5.86e-05	0.00183448
Lactobacillus_mucosae	9.28e-05	0	0	0	0	0	1.25e-05	0	0	0	2.23e-05	0	0.000213777	0.000232249	1.21e-05	0	0	2.29e-05	0	0.000129146	0	0	0	1.16e-05	0	0	1.28e-05	1.34e-05	0	0.000360933	0	1.3e-05	0	0.000421536	0	1.15e-05	1.24e-05	0.000127167	0	1.45e-05	0.000155039	0.000227894	0.000317305	0.0212816	0.000597596
Lactobacillus_crustorum	1.33e-05	0	0	6.31e-05	0.000101407	0	0.00319269	1.33e-05	0	0.000217827	0	0	0	0	0	0	0	0.00147599	1.25e-05	0	0	0.000421682	0.000763023	0.00093788	0	0.000370756	0.00900303	0.00120632	0.000745097	0	0	0	0	0	0	0	0	0	0	0	9.69e-05	6.84e-05	0.0012548	0	0
Bacteroides_caccae	0	8.92e-05	1.32e-05	0	0.000240842	0	7.51e-05	1.33e-05	0	0	0	5.06e-05	5.03e-05	2.58e-05	0.000566811	7.31e-05	0	9.15e-05	0	0	0.000119447	0	0	0	0.000135127	3.59e-05	1.28e-05	5.36e-05	1.33e-05	0.000132342	4.04e-05	0.0165742	2.63e-05	0.000145357	0	3.46e-05	0.000111686	0.000197816	0.00152308	1.45e-05	3.88e-05	0	0.000389419	8.79e-05	0.000138976
Enterobacter_sp_R4-368	0.000755878	0.000252751	0.000197832	5.05e-05	2.54e-05	0.000362263	0.000413171	0.000159836	0.000246175	0.000103181	0.000557265	0	0.000314378	0	0.000373854	0.000475036	5.16e-05	0.000297486	0.000137888	7.75e-05	0.000477789	0.0034096	0.000814754	0.000150524	0	0.000454475	0.000204324	0.00237243	0.000505602	0.00010828	0	0.000233257	3.95e-05	1.45e-05	0	0.000103712	0	0.000508669	0	0	0.000368217	0.000296263	0.00103845	1.46e-05	0
Geobacter_anodireducens	0.000278481	0	0.00010551	0.000113633	0.000190138	0.000153687	0.00853888	0.000346311	9.85e-05	0.000103181	0.000111453	0.000113891	5.03e-05	0	2.41e-05	0.000243608	0.000632144	0.000400462	2.51e-05	3.87e-05	0	0	3.88e-05	0	0	0	0.000306486	5.36e-05	0	1.2e-05	0	0	0.000394851	8.72e-05	0	2.3e-05	0	8.48e-05	0	0	7.75e-05	6.84e-05	0.00170191	2.93e-05	0
Schaalia_odontolytica	0	5.95e-05	2.64e-05	0	1.27e-05	4.39e-05	1.25e-05	1.33e-05	4.92e-05	5.73e-05	0	5.06e-05	0.000226352	0.00858031	2.41e-05	1.22e-05	1.29e-05	1.14e-05	2.51e-05	6.46e-05	0	0	1.29e-05	3.47e-05	0.000165155	2.39e-05	0.000536351	5.36e-05	3.99e-05	0.000120311	0.000309693	9.07e-05	7.9e-05	0.00177336	0.000135779	0.00179767	3.72e-05	0.000169556	1.51e-05	8.69e-05	5.81e-05	4.56e-05	0.000187498	7.32e-05	0.000111181
Acinetobacter_pittii	0	0	0.000197832	7.58e-05	6.34e-05	3.29e-05	0.000137724	4e-05	8.62e-05	2.29e-05	3.34e-05	0.000341673	0.000377254	0	8.44e-05	3.65e-05	2.58e-05	3.43e-05	0.000112817	0.000129146	1.33e-05	0	6.47e-05	3.47e-05	0.00525494	1.2e-05	2.55e-05	0.000107229	0	0.00010828	9.43e-05	0.000997823	3.95e-05	0.000494215	0.00222678	0.000161329	0.000608069	7.06e-05	0	8.69e-05	0.000213178	0.000319052	0.00338939	0	4.17e-05
Brevundimonas_vesicularis	9.28e-05	1.49e-05	0.000369286	3.79e-05	1.27e-05	4.39e-05	0.000287968	0.000106557	4.92e-05	3.44e-05	3.34e-05	0.000506182	0.000264078	7.74e-05	2.41e-05	0	6.45e-05	0	7.52e-05	0.000232462	1.33e-05	0	5.17e-05	2.32e-05	1.5e-05	1.2e-05	0.000114932	0.000174246	0	0.00021656	0	0.000116629	1.32e-05	0.000843072	2.72e-05	9.22e-05	7.45e-05	0.000296723	0	5.8e-05	0.00191861	0.0010711	0.00888453	0.000205053	0.000138976
Chitinophaga_terrae_Kim_and_Jung_2007	0	0	1.32e-05	3.79e-05	1.27e-05	2.2e-05	1.25e-05	1.33e-05	1.23e-05	0	0	0	0	0	0	0	0	0	0	0	0	0	0	0	0	0	0.000127703	0	0	1.2e-05	0	0	0	0.000174429	0	0	0	8.48e-05	0	0	0.00184108	0.00109389	0.0130672	5.86e-05	0
Ruminococcus_sp_N15.MGS-57	1.33e-05	0.00163544	0.000145077	0	1.27e-05	0	0.00157756	6.66e-05	1.23e-05	0	4.46e-05	0.000177164	2.52e-05	0	0	4.87e-05	1.29e-05	0.000743716	0	5.17e-05	0	1.2e-05	0	1.16e-05	0	7.18e-05	0	0	6.65e-05	0.000625617	0	0.000738648	0.000263234	0.000552358	0	0.000345706	0	0.00356068	0	0	0.00180233	0.00041021	0.00148556	2.93e-05	0
Bacillus_anthracis	1.33e-05	0	0.00054074	0.000113633	7.61e-05	0	0.000450732	0.000106557	7.39e-05	0	1.11e-05	0.000354327	0.00115691	0.000348374	2.41e-05	0	2.58e-05	5.72e-05	7.52e-05	0.000154975	0	1.2e-05	0.000116393	0.000115788	3e-05	0	5.11e-05	0.000107229	0	0.000144373	0.00249101	0.00031101	0	0.00199139	1.36e-05	5.76e-05	4.96e-05	2.83e-05	0	0	0.000968992	0.000296263	0.00301439	0.000117173	0.000125078
Lactococcus_lactis	0.000185654	0	0.00149033	0.000126259	5.07e-05	2.2e-05	0.000250407	0.000359631	0.000172323	4.59e-05	0.000100308	0.00102502	0.000503005	0	2.41e-05	0	2.58e-05	1.14e-05	0.000225635	0.000116231	3.98e-05	1.2e-05	0.000142259	4.63e-05	0	0	0.000114932	0.000174246	0	0.000372964	0	0.000116629	3.95e-05	0.00405547	0	0.000241994	0	4.24e-05	0	0	0.00195736	0.000227894	0.000605763	5.86e-05	0
Boechera_gunnisoniana	7.96e-05	1.49e-05	0.000369286	3.79e-05	0	0	0.000287968	0	3.69e-05	0	1.11e-05	0.000329018	0.000666482	0	0	2.44e-05	0	1.14e-05	0	5.17e-05	2.65e-05	0.00012048	0.00739744	0.000231575	0	0.000215278	0.000178784	0.000134036	0.000172969	9.62e-05	0	0	6.58e-05	5.81e-05	0	0	0	2.83e-05	0	0	0.000290698	6.84e-05	0.000576918	0.00013182	0
Collinsella_aerofaciens	0.000198915	0.000356824	0	1.26e-05	1.27e-05	0.00047204	3.76e-05	6.66e-05	0	1.15e-05	0.000267487	0.000101236	0	0.000103222	0	0	0	0	2.51e-05	0	0	0	0	1.16e-05	4.5e-05	3.59e-05	7.66e-05	1.34e-05	0.000545517	0.000264684	1.35e-05	0.00031101	0.000447498	0.000712251	0.000353026	0.000230471	4.96e-05	0.00214771	0.00033176	0.00166626	0.000794574	0.000934366	0.00139902	0.00017576	0.000111181
Pasteurellaceae_bacterium	0	0	0	0	0	0	0	1.33e-05	0	0	0	0	6.29e-05	0.00199992	1.21e-05	0	0	1.14e-05	0	0	0	0	0	1.16e-05	0.00237223	0	3.83e-05	0	0	0	0.00263913	0	0	1.45e-05	0.00103192	0	0.00170011	1.41e-05	0	0.000246316	0.000116279	0	0	0	0.00122299
Moraxella_osloensis	0.000159132	0	0.000237398	0.000151511	0.000101407	0.000131732	0.000100163	4e-05	1.23e-05	3.44e-05	0.000111453	0.0001392	0.000213777	0.000129027	0	0	1.29e-05	0	0	2.58e-05	0	0	1.29e-05	1.16e-05	3e-05	0	0.000229865	2.68e-05	0	2.41e-05	0.00250448	0	0	5.81e-05	8.15e-05	0	2.48e-05	0.000296723	0.00230724	0.000144892	0.00234496	0.000752051	0.00170191	8.79e-05	0
Pseudomonas_azotoformans	0.000305003	0.000921796	0.000778138	5.05e-05	1.27e-05	4.39e-05	0.000262927	6.66e-05	3.69e-05	1.15e-05	3.34e-05	0.00168305	0.000968286	0	4.82e-05	4.87e-05	5.16e-05	1.14e-05	0.000125353	0.000116231	6.64e-05	4.82e-05	0.00040091	6.95e-05	0	3.59e-05	0.000153243	0.000107229	0	0.000156404	0	5.18e-05	3.95e-05	0.000741322	0	2.3e-05	0	2.83e-05	0	0	0.00182171	0.000227894	0.00149999	2.93e-05	0
Desulfovibrio_piger	3.98e-05	0	0.000184643	0	0.000469007	1.1e-05	1.25e-05	0	0	1.15e-05	0	5.06e-05	2.52e-05	0.000116125	0.000349735	0	0	0	1.25e-05	0	0	0	6.47e-05	0	6.01e-05	0	1.28e-05	0	0	0.000240622	2.69e-05	0.00725689	0.000131617	0.000116286	6.79e-05	0.000288088	0	0	0	0.000550589	0	0.000113947	1.44e-05	0	0
Morganella_morganii	0	0	0	0	0	0	0	0	0	0	0	0	0.000100601	0	0	0	0	0	0	0	3.98e-05	0	0	0	0	0	0	0	0	0	0	0	0	0.000145357	0	0	0	0.0103147	0	0	5.81e-05	0.000159526	0.000144229	5.86e-05	0
Parabacteroides_merdae	7.96e-05	0.00019328	0.000158265	6.31e-05	5.07e-05	1.1e-05	0.000112683	0.000133197	3.69e-05	1.15e-05	2.23e-05	0.000569454	0.000100601	0.000167735	0.000192957	0	0	0	0	5.17e-05	0	0	5.17e-05	5.79e-05	0.000615579	0	2.55e-05	0.000120632	0	7.22e-05	4.04e-05	0.000194381	0	0.000726786	0.000380182	1.15e-05	9.93e-05	8.48e-05	0.00099528	0.000260805	0.000542636	2.28e-05	0.00372112	0.000439399	0
Megasphaera_micronuciformis	0	2.97e-05	0	0	0	0	0	0	0	2.29e-05	0	0	2.52e-05	0	0	0	0	0	0	0	0	0	0	0	0	0	0	0	0	0	0	0	0	2.91e-05	0	0	0	0.000551058	0	0	5.81e-05	0.000113947	8.65e-05	0.00995972	0
Comamonas_testosteroni	0	0.00165031	0.000342908	1.26e-05	0	0	6.26e-05	6.66e-05	0	0	0	3.8e-05	0.000113176	0	0	0	2.58e-05	0	0	0	0	0	0	3.47e-05	0.000405381	0	0	1.34e-05	0	6.02e-05	0	0	0	8.72e-05	0.000624584	1.15e-05	2.48e-05	0.00491713	0	0.000115913	0.000155039	0.000205105	0.00141345	0	6.95e-05
Bacillus_cellulasensis	0.000238698	0	0.00154309	7.58e-05	6.34e-05	1.1e-05	0.000100163	0.000173156	8.62e-05	2.29e-05	1.11e-05	0.000949091	0.000553306	0	2.41e-05	1.22e-05	0	2.29e-05	0.000100282	9.04e-05	0	0	0.000232787	5.79e-05	0	0	0.000166013	4.02e-05	1.33e-05	0.000144373	0	0.000129587	3.95e-05	0.00158439	0	0.000218947	0	2.83e-05	0	0	0.00222868	6.84e-05	0.000461534	2.93e-05	0
Lactobacillus_reuteri	3.98e-05	0.00218555	0.000197832	2.53e-05	0	0	0.000175285	7.99e-05	2.46e-05	0.000160504	2.23e-05	0.000113891	0.000515581	7.74e-05	0	1.22e-05	0	4.58e-05	3.76e-05	9.04e-05	0	0	5.17e-05	8.11e-05	4.5e-05	0	0.00048527	0.000107229	0	2.41e-05	0	0	0	0.000290715	0.000312292	3.46e-05	8.69e-05	2.83e-05	0.00034684	0.000159381	0.000174419	0.000250684	0.000677878	2.93e-05	0.000444722
Dialister_sp_Marseille-P5638	0	0.000104074	6.59e-05	0	0	0	0.0016026	4e-05	0	1.15e-05	0.000100308	3.8e-05	0	0	0	0	0	0.00106408	0	1.29e-05	0	1.2e-05	0	0	0.00192181	0	3.83e-05	1.34e-05	0	0.000276715	0	0.000388762	0.000250072	0.000494215	0	0.000495512	0	2.83e-05	0	1.45e-05	0.000155039	0.000136737	0.00121153	2.93e-05	0
Bacteroides_thetaiotaomicron	2.65e-05	1.49e-05	0.00010551	3.79e-05	3.8e-05	4.39e-05	2.5e-05	0	0	5.73e-05	1.11e-05	0.000164509	0.000113176	0	2.41e-05	1.22e-05	1.29e-05	2.29e-05	0	0.000103316	0.00034507	1.2e-05	5.17e-05	2.32e-05	0	7.18e-05	1.28e-05	2.68e-05	3.99e-05	0.00156404	0	0.00417271	1.32e-05	4.36e-05	0	0	0	2.83e-05	0	0	1.94e-05	0	0.00059134	4.39e-05	0
Rhodococcus_hoagii	0.000159132	0	0.000171454	5.05e-05	8.87e-05	0.000131732	0.000187805	0.000226434	8.62e-05	2.29e-05	6.69e-05	1.27e-05	0	0	0	0	0	1.14e-05	3.76e-05	0	0	0	0	0	0	0	0.000306486	0	1.33e-05	0	0	2.59e-05	1.32e-05	0.000450608	0	0	0	0.000155427	0	0	0.00147287	0.00038742	0.00412496	7.32e-05	0
Chitinophaga_sp_Po14a	9.28e-05	0	0.000923215	0	0	2.2e-05	0.000162764	2.66e-05	0	1.15e-05	0	0.000366982	6.29e-05	0	0	2.44e-05	0	2.29e-05	2.51e-05	2.58e-05	0	0	3.88e-05	0	0	0	5.11e-05	0	0	2.41e-05	0	1.3e-05	0	0.000668644	0	9.22e-05	0	4.24e-05	0	0	0.000213178	0.000341841	0.00499034	1.46e-05	0
Bacteroides_coprocola	1.33e-05	0	5.28e-05	0	3.8e-05	0	3.76e-05	0	0	0.000171969	0	2.53e-05	3.77e-05	0	0.000566811	0.000414134	0	3.43e-05	0	1.29e-05	0.000238895	0	0	0	0.000465438	1.2e-05	1.28e-05	0	0	4.81e-05	0	0.000453556	0	0.000247107	0	2.3e-05	0.000322649	4.24e-05	0.00131196	0.000101424	0.000290698	0.00230173	0.000461534	0.0010692	0
Diaphorobacter_polyhydroxybutyrativorans	0.000212176	0.00615522	0.000250587	0	0	0	0.000262927	5.33e-05	0	0	0	2.53e-05	0	0	0	0	0	1.14e-05	0	0	0	0	1.29e-05	0	0	0	0	1.34e-05	0	3.61e-05	0	0	0	0	0	3.46e-05	0	0	0	0	5.81e-05	4.56e-05	0.000288459	0	0
Lactobacillus_iners	0.00026522	0	2.64e-05	2.53e-05	0	0	8.76e-05	1.33e-05	0	0	1.11e-05	6.33e-05	0.000150902	0	0	0	0	1.14e-05	0	0	0	1.2e-05	0	1.16e-05	0	1.2e-05	0.000114932	4.02e-05	0	0	0	0	0	0.000218036	0	2.3e-05	0.00027301	0	0.00244296	0.000695481	0	0	0	0	0.00220971
Microbacterium_testaceum	6.63e-05	0	6.59e-05	1.26e-05	7.61e-05	5.49e-05	0.000100163	0.000279713	3.69e-05	0	0	1.27e-05	0	0	0	0	0	0	5.01e-05	0	0	0	0	0	0	0	0.000217094	9.38e-05	0	7.22e-05	0	3.89e-05	5.26e-05	0.00200593	0	3.46e-05	0	8.48e-05	0	0	0.00106589	0.000455789	0.00197594	7.32e-05	0
Delftia_acidovorans	2.65e-05	0	0.000224209	1.26e-05	3.8e-05	1.1e-05	3.76e-05	7.99e-05	0	0	2.23e-05	0.000126545	0.000176052	0	0	0	0	0	2.51e-05	1.29e-05	1.33e-05	1.2e-05	0.000181056	3.47e-05	0	0	0.000191554	0	0	2.41e-05	0	1.3e-05	2.63e-05	0.000595965	0	4.61e-05	0	0.000211945	0	0	0.00127907	0.000843209	0.00250959	0.000292933	0
Lachnospiraceae_bacterium_GAM79	0	7.43e-05	0	2.53e-05	0	1.1e-05	7.51e-05	1.33e-05	0	0	8.92e-05	8.86e-05	0.000125751	0	0.000144718	0.000426315	0	0	0	1.29e-05	0	8.43e-05	0.000181056	0.00027789	0	0.000550154	0.000153243	6.7e-05	0.000718486	0.00021656	0	0.000466515	0.000276396	0.000188964	0	0.000207423	0	7.06e-05	0	0	0.000290698	0.00038742	0.000158652	0.00026364	0
Bacteroides_plebeius	0	0	3.96e-05	0	1.27e-05	0	2.5e-05	0	2.46e-05	0	0	3.8e-05	0.000201202	0	0	1.22e-05	0	0	1.25e-05	2.58e-05	0	0	0	0	0.000165155	0	0.000140473	1.34e-05	1.33e-05	2.41e-05	0	1.3e-05	0	0.000290715	0	2.3e-05	0.000446744	0	0.0042978	0.000202849	0.000135659	0.000341841	0	0	0
Bacteroides_intestinalis	2.65e-05	0.000252751	0.000448419	2.53e-05	2.54e-05	0.00014271	5.01e-05	7.99e-05	0	1.15e-05	4.46e-05	0.000329018	0	0	0	0	0	2.29e-05	0	3.87e-05	3.98e-05	0	5.17e-05	0	0	0	2.55e-05	8.04e-05	0	0.00010828	0	0.000440597	1.32e-05	0.000334322	0	2.3e-05	0	0.000395631	0	0	0.000445736	6.84e-05	0.00236536	0.00013182	0
Streptococcus_lutetiensis	0.000106088	0	0	1.26e-05	0	1.1e-05	2.5e-05	5.33e-05	1.23e-05	2.29e-05	0.00102537	1.27e-05	0.000364679	0	0	1.22e-05	7.74e-05	0	2.51e-05	2.58e-05	0	0	2.59e-05	0	0	0	2.55e-05	0	0.00122409	0.00021656	0	0.000388762	0.000118455	0.000770394	0	0.000633794	0	1.41e-05	0	0	0.000135659	0	5.77e-05	2.93e-05	0
Bacteroides_massiliensis	1.33e-05	0	0	0.000606045	0	0	7.51e-05	0	0	0	0	0	0.000578456	3.87e-05	0	2.44e-05	0	0	2.51e-05	0	1.33e-05	0	0	0.000567359	0	0	0	1.34e-05	0	0.000481244	0	0.000349886	0.000184264	0.000334322	0	0.000311135	2.48e-05	0.000155427	0	0.00017387	1.94e-05	0.000455789	0.00105287	0	0
Enterococcus_cecorum	0	0	9.23e-05	0.000101008	3.8e-05	0	2.5e-05	7.99e-05	0	0	1.11e-05	7.59e-05	0.00163477	0	0	0	0	1.14e-05	3.76e-05	0.000116231	0	1.2e-05	0.000750091	0.00018526	0	1.2e-05	0.00122594	0.000268071	0	0.000192497	0	0	0	1.45e-05	0	0	0	1.41e-05	0	0	1.94e-05	2.28e-05	0	0	0
Cutibacterium_acnes	0	0	2.64e-05	0	0	1.1e-05	3.76e-05	9.32e-05	0	0	0	0.000215127	0	5.16e-05	0	2.44e-05	0	0	8.77e-05	0	0	0	3.88e-05	0	0	0	0	9.38e-05	0	7.22e-05	4.04e-05	3.89e-05	7.9e-05	0.00215129	0	3.46e-05	1.24e-05	0.000155427	0.00104052	4.35e-05	0.000368217	0.000250684	0.000302882	7.32e-05	0.000542005
Geobacter_grbiciae	0.000119349	0	0.000118699	3.79e-05	0	4.39e-05	0.00365594	9.32e-05	0.000123088	4.59e-05	5.57e-05	0	0	0	0	4.87e-05	0.000129009	9.15e-05	0	0	0	0	0	0	0	1.2e-05	0.000127703	2.68e-05	1.33e-05	0	0	0	9.21e-05	1.45e-05	0	0	0	0	0	0	0	0	0	0	0
Glutamicibacter_arilaitensis	0.000145871	0	0.000791327	3.79e-05	1.27e-05	8.78e-05	0.000563416	5.33e-05	2.46e-05	0	0	0.0004176	0.000113176	0	2.41e-05	3.65e-05	0	0	6.27e-05	0	0	0	0.000129326	1.16e-05	0	0	1.28e-05	9.38e-05	1.33e-05	0.000144373	0	2.59e-05	0	0.001221	0	4.61e-05	0	0.000226075	0	0	0.000406977	0.000501367	0.000216344	0.000102527	0
bacterium_ic1379	3.98e-05	0.000312221	0.000250587	0	1.27e-05	0	3.76e-05	2.66e-05	0	1.15e-05	0	8.86e-05	0	0	0	2.44e-05	0	0	1.25e-05	0	0	0	0	0	0	2.39e-05	1.28e-05	8.04e-05	0	9.62e-05	0	0.000181422	5.26e-05	0.000886679	0	8.07e-05	0	0.000621706	0	0	0.000872093	0.00041021	0.00098076	0.000322226	0
Eubacterium_sp_Marseille-P3202	0	0	0	0	0.000164786	0	0	1.33e-05	0	0	3.34e-05	0	5.03e-05	0	1.21e-05	0	0	0	0	0	0	0	6.47e-05	1.16e-05	0	0	0.000268175	0	1.33e-05	9.62e-05	0	0.00358957	0.000105294	2.91e-05	0	0.000138282	0	0	0	0	1.94e-05	0	0	0	0
Fusobacterium_sp_RMA_1065	0.000344786	0	0.00158265	7.58e-05	3.8e-05	3.29e-05	0.000225366	5.33e-05	6.15e-05	1.15e-05	3.34e-05	0.001392	0.000150902	0	0	3.65e-05	1.29e-05	3.43e-05	1.25e-05	3.87e-05	1.33e-05	0	7.76e-05	1.16e-05	0	0	2.55e-05	1.34e-05	0	7.22e-05	0	3.89e-05	0	8.72e-05	0	0.000103712	0	1.41e-05	0	0	5.81e-05	0	1.44e-05	0	0
Clostridiales_bacterium_CCNA10	0	7.43e-05	0	0	0	0	1.25e-05	0	0	1.15e-05	0	0	1.26e-05	5.16e-05	0	0	0	0	0	0	0	0	1.29e-05	0	7.51e-05	0	0	2.68e-05	2.66e-05	0	0	0	0	0	0	0	0	0.000155427	0.00088972	0.000318762	1.94e-05	0	2.88e-05	0	0.00325203
Parvimonas_micra	0.000251959	0	2.64e-05	1.26e-05	3.8e-05	0	2.5e-05	5.33e-05	1.23e-05	1.15e-05	0	1.27e-05	0	0	0	2.44e-05	0	2.29e-05	3.76e-05	1.29e-05	0	4.82e-05	0	0	0	0	0	1.34e-05	1.33e-05	1.2e-05	0	3.89e-05	9.21e-05	0.0002035	0	0.000184376	0	0.000720614	0	0	0.00102713	0.00161805	0.000706724	0.000512633	0
Veillonella_magna	0	0	5.28e-05	3.79e-05	0	0	0	0	2.46e-05	0	2.23e-05	0.000101236	0.00127009	0	2.41e-05	1.22e-05	1.29e-05	5.72e-05	3.76e-05	0.000103316	5.31e-05	2.41e-05	0.00108634	0.000150524	0	2.39e-05	0.000651283	0.000120632	2.66e-05	0.000132342	0	0	0	1.45e-05	0	0	0	0	0	0	0	0	0	0	0
Akkermansia_muciniphila	7.96e-05	0.000802855	0.000118699	1.26e-05	1.27e-05	0	0	1.33e-05	0	0	0	0.000379636	1.26e-05	0	0	1.22e-05	0	0	3.76e-05	0.000103316	0	1.2e-05	1.29e-05	0	0	0	2.55e-05	0	1.33e-05	8.42e-05	0	5.18e-05	2.63e-05	0.000639572	0	0.000103712	0	0	0	0	0.00151163	0.000205105	0.000115384	5.86e-05	0
Faecalibaculum_rodentium	3.98e-05	0.000104074	2.64e-05	2.53e-05	1.27e-05	0	0	7.99e-05	0	0	0	3.8e-05	0.000352104	0	4.82e-05	1.22e-05	0	0	2.51e-05	1.29e-05	0	0	6.47e-05	4.63e-05	0	0	6.39e-05	8.04e-05	1.33e-05	6.02e-05	0	2.59e-05	0	0.00117739	0	4.61e-05	0	0	0	0	0.000406977	0.000136737	0.00154325	0	0
Lactobacillus_brevis	0.000145871	0	0.000989159	0.000101008	1.27e-05	3.29e-05	0.000125203	1.33e-05	0	0	2.23e-05	0.000303709	0.000113176	0	0	0	0	1.14e-05	1.25e-05	0	0	1.2e-05	0.000103461	1.16e-05	0	0	7.66e-05	1.34e-05	0	9.62e-05	0	0	0	4.36e-05	0	0	0	1.41e-05	0	0	0.00187984	9.12e-05	0.000374996	0	0
Bifidobacterium_pseudolongum	6.63e-05	0.00108534	1.32e-05	2.53e-05	5.07e-05	2.2e-05	6.26e-05	9.32e-05	1.23e-05	2.29e-05	0	0.000113891	0	5.16e-05	0	0	0	0	1.25e-05	3.87e-05	0	0	3.88e-05	0	0	0	0.000102162	0	0	0	0	0	1.32e-05	4.36e-05	2.72e-05	1.15e-05	0	1.41e-05	0	0.000405697	7.75e-05	0.000113947	0.000649032	0	0
Mesorhizobium_ciceri	0.000159132	0	0.000685817	8.84e-05	2.54e-05	0	0.000125203	2.66e-05	0	3.44e-05	3.34e-05	0.000240436	0.000402404	0	2.41e-05	0	2.58e-05	4.58e-05	3.76e-05	7.75e-05	2.65e-05	0	0.000103461	8.11e-05	0	1.2e-05	0	1.34e-05	0	9.62e-05	0	0	1.32e-05	7.27e-05	0	1.15e-05	0	5.65e-05	0	0	0.00104651	0.000136737	0.00049038	0	0
Bacteroides_sartorii	0	0.00179899	0	0	0	0	0	0	0	0	0	0	0	3.87e-05	0	0	0	0	0	0	0	0	0	0	0	0	0	0	0	0	0	3.89e-05	0	0	0	0	3.72e-05	0	0.00021112	0	0	0	0	0	0.000389132
Lactococcus_garvieae	2.65e-05	0	1.32e-05	0	0	0	2.5e-05	0.000173156	0	0	4.46e-05	0	0	0	0	0	0	0	0.000162958	0	0	0	2.59e-05	0	0	0	0	5.36e-05	1.33e-05	8.42e-05	0	5.18e-05	6.58e-05	0.00290715	0	0.000126759	0	7.06e-05	0	0	5.81e-05	2.28e-05	0.000144229	1.46e-05	0
Ruminococcus_bicirculans	1.33e-05	0.000104074	0	0	0	0	7.51e-05	0	0	0	2.23e-05	0	0	0	0	0	0	0	0	0	0	0	0	0	0.000435409	0	2.55e-05	0	0	3.61e-05	0	5.18e-05	0	1.45e-05	0	0	0.000694936	0.000522798	0	0.00036223	0.000542636	0.000250684	5.77e-05	0.000556573	0
Sphingomonas_astaxanthinifaciens	9.28e-05	0	0.000316531	0	0	0	0.000225366	7.99e-05	3.69e-05	0	0	1.27e-05	2.52e-05	0	0	0	0	0	0	2.58e-05	0	0	1.29e-05	1.16e-05	0	0	0	0	0	3.61e-05	0	0	0	7.27e-05	0	0	0	2.83e-05	0	0	0.000620155	0.000205105	0.00191825	0	0
Dialister_pneumosintes	0	0	0	0	0	0	0	0	0	0	0	0	0	0	0	0	0	0	0	0	0	0	0	0	1.5e-05	0	0	0	0	0	0	0	0	0	0	0	7.45e-05	4.24e-05	0	0.00320211	0	0	0	0	0.000194566
Helicobacter_rodentium	0	0.000312221	5.28e-05	0	0	0	1.25e-05	7.99e-05	0	0	0	0.000809891	0	0	1.21e-05	0	0	0	6.27e-05	9.04e-05	1.33e-05	0	0.000103461	0	0	2.39e-05	1.28e-05	0.000201054	1.33e-05	3.61e-05	0	7.78e-05	1.32e-05	0.000857608	0	0	0	0	0	0	0	6.84e-05	0	1.46e-05	0
Megasphaera_elsdenii	0	0.000148677	3.96e-05	1.26e-05	0	0	5.01e-05	0	0	2.29e-05	0	0.000177164	0.000100601	1.29e-05	0	0	0	0	0	0	0	0	0	0	1.5e-05	0	0	0	0	3.61e-05	0	0	0	0	0	1.15e-05	0	0	0	0	0.000213178	0	0.000115384	0	0.00233479
Weissella_paramesenteroides	0	1.49e-05	0	0.000101008	0	0	1.25e-05	0	0	0	0	6.33e-05	0.00194915	0	1.21e-05	0	1.29e-05	9.15e-05	2.51e-05	0	0	1.2e-05	0	0.000138945	0	0	3.83e-05	0	0	0	0	0	0	0	0	0	0	0	0	0	0	4.56e-05	0.000360573	0	0
Stenotrophomonas_chelatiphaga	0	0	0	0	0	0	0	0	0	0	0	0	0	0	0	0	0	0	0	0	0	0	0	0	0	0	0	0	0	0	0	0	0	0	0	0	0	7.06e-05	0	0	0.000116279	0.000296263	0.00284132	4.39e-05	0
Aerococcus_urinaeequi	0	0.00111508	0	0	0	0	0	1.33e-05	0	0	0	2.53e-05	0	0.000154833	0	0	0	0	0	0	0	0	2.59e-05	1.16e-05	1.5e-05	0	0	0	0	0	0.000175044	0	0	5.81e-05	0	0	2.48e-05	1.41e-05	9.05e-05	5.8e-05	3.88e-05	2.28e-05	0.000677878	0	6.95e-05
Chitinophaga_polysaccharea	3.98e-05	0	0	0	0	0	0	0	0	0	0	0	0	0	0	0	0	0	0	0	0	0	0	0	0	0	0.000127703	0	0	0	0	0	0	0.000116286	0	0	0	1.41e-05	0	0	0.000348837	0.000319052	0.00224998	2.93e-05	0
alpha_proteobacterium_HIMB59	0	0	0	0	0	0	0	0.000133197	0	0	0	0	0	0	0	0	0	0	1.25e-05	0	0	0	0	0	0	0	1.28e-05	5.36e-05	0	0	0	0	3.95e-05	0.00286354	0	0	0	0	0	0	0	0	0	0	0
Acinetobacter_venetianus	0	0	1.32e-05	0	0	0	0	0	0	0	0	2.53e-05	0	0	0	0	0	0	1.25e-05	0	0	0	0.000116393	0	0	1.2e-05	0	0	1.33e-05	2.41e-05	0	3.89e-05	0	2.91e-05	0	2.3e-05	0	8.48e-05	0	0	0.00329457	0	0.000115384	0	0
Aeromonas_veronii	0	0	0	0	0	0	0	0	0	0	0	8.86e-05	0.000188627	0	0	0	0	0	2.51e-05	0	1.33e-05	0	0	0	0	0	0	4.02e-05	0	1.2e-05	0	0	0	0.000247107	0	1.15e-05	0	0.000381501	0	0	0.000697674	0.00079763	0.000649032	0.000205053	0
Oscillibacter_sp_PEA192	1.33e-05	1.49e-05	7.91e-05	0	0	0	1.25e-05	0	0	0	0	2.53e-05	0	0	0	0	0	4.58e-05	0	0	0	0	1.29e-05	0	1.5e-05	0	0	0	0	2.41e-05	2.69e-05	0	0	0	0	2.3e-05	3.72e-05	9.89e-05	0.00205088	4.35e-05	0.000368217	0	4.33e-05	2.93e-05	2.78e-05
Paraburkholderia_sp	0	0	0.000593495	2.53e-05	1.27e-05	2.2e-05	0.000100163	0.000213115	2.46e-05	0	0	0.000531491	0	0	0	0	0	1.14e-05	3.76e-05	1.29e-05	0	1.2e-05	7.76e-05	0	0	0	2.55e-05	8.04e-05	1.33e-05	3.61e-05	0	3.89e-05	1.32e-05	0.0002035	0	2.3e-05	0	1.41e-05	0	0	0.000542636	6.84e-05	1.44e-05	0	0
Blautia_hydrogenotrophica	0	0	1.32e-05	0	6.34e-05	0	0	0	0	0	0	3.8e-05	1.26e-05	0	8.44e-05	0	0	0	0	0	0	0	0	0	0	3.59e-05	1.28e-05	0	1.33e-05	0.00010828	0	0.00186606	2.63e-05	5.81e-05	0	4.61e-05	0	0	0	0	1.94e-05	0	0	0	0
[Clostridium]_leptum	0	0	0	0	2.54e-05	0	0	0	7.39e-05	0	0	0	0	2.58e-05	0	0	0	0	0	0.000116231	0	4.82e-05	7.76e-05	4.63e-05	0	5.98e-05	8.94e-05	9.38e-05	3.99e-05	0	0	0	0	0	4.07e-05	9.22e-05	0	2.83e-05	0	0.000115913	5.81e-05	0	0	0	0.00155653
Cupriavidus_taiwanensis	1.33e-05	0	0	0	1.27e-05	0	1.25e-05	1.33e-05	0	1.15e-05	0	6.33e-05	0	0	0	0	0	0	0	0	0	0	0	0	0	0	2.55e-05	0	0	0	0	0	0	0	0	0	0	0	0	0	0	9.12e-05	0.00227882	0	0
Alcaligenes_faecalis	7.96e-05	0	0.000224209	1.26e-05	0	3.29e-05	3.76e-05	4e-05	3.69e-05	0	3.34e-05	0.000202473	2.52e-05	0	0	0	0	0	5.01e-05	0	0	0	2.59e-05	0	0	0	0.000140473	2.68e-05	0	1.2e-05	0	6.48e-05	0	0.000436072	0	1.15e-05	0	8.48e-05	0	0	0.000310078	2.28e-05	0.000475957	2.93e-05	0
Chryseobacterium_indologenes	0	0	2.64e-05	1.26e-05	0	0	0	2.66e-05	0	0	0	0.000392291	0.000125751	0	0	0	0	0	2.51e-05	0.000103316	0	0	6.47e-05	1.16e-05	0.000540508	0	3.83e-05	6.7e-05	0	0	0	1.3e-05	0	0.000188964	0.000149357	0.0001959	1.24e-05	7.06e-05	0	0	0.000406977	2.28e-05	1.44e-05	1.46e-05	0
Lachnospiraceae_bacterium_28-4	0	0	2.64e-05	0	0	0	2.5e-05	7.99e-05	1.23e-05	0	0	0	3.77e-05	0	0	0	0	0	6.27e-05	0	0	0	0	0	0	2.39e-05	2.55e-05	4.02e-05	0	3.61e-05	0	9.07e-05	3.95e-05	0.00130822	0	3.46e-05	1.24e-05	0	0.000377	5.8e-05	3.88e-05	4.56e-05	2.88e-05	0	0.000138976
Paenibacillus_ihbetae	0	0	0	0	0	0	0	0	0	0	0	0	0	0	0	0	0	0	0	0	0	0	0	0	0	0	0	0	0	0	0	0	0	0	0	0	0	0	0	0	0.000600775	0.000182315	0.00178844	5.86e-05	0
Limnohabitans_sp_103DPR2	0	0	6.59e-05	0	1.27e-05	1.1e-05	0	0	0	1.15e-05	1.11e-05	0	0	0	0	0	0	0	0	0	0	0	0	0	0	0	3.83e-05	0	0	0	0	0	0	0	0	0	0	7.06e-05	0	0	0.000930233	6.84e-05	0.00139902	0	0
Acinetobacter_haemolyticus	0	0	0	0	0	0	1.25e-05	1.33e-05	0	0	0	0	1.26e-05	0	0	0	0	3.43e-05	0	0	0	1.2e-05	0	0	0	0	0	0	0	0	0	1.3e-05	0	0.000116286	0	0	0	7.06e-05	0	0	0.00224806	0.000136737	0.000302882	0	0
Alistipes_onderdonkii	0	2.97e-05	5.28e-05	0	1.27e-05	0	0.000112683	0	1.23e-05	0	0	0.000316364	1.26e-05	0	0	2.44e-05	0	2.29e-05	0	0	0	0	0	0	1.5e-05	0	1.28e-05	0	0	2.41e-05	0	1.3e-05	0	2.91e-05	2.72e-05	1.15e-05	0	0.00117276	6.03e-05	1.45e-05	0	0	7.21e-05	1.46e-05	5.56e-05
Neorhizobium_sp_NCHU2750	1.33e-05	0	9.23e-05	3.79e-05	0	1.1e-05	0.000250407	0	1.23e-05	0	1.11e-05	0	0.000125751	0	1.21e-05	1.22e-05	0	0	0	0	0	0	1.29e-05	0	0	0	7.66e-05	0	0	0	0	0	0	0	0	1.15e-05	0	1.41e-05	0	0	3.88e-05	6.84e-05	0.00131249	1.46e-05	0
Parabacteroides_gordonii	0	0.00179899	0	0	0	0	0	0	0	0	0	0	0	0	0	0	0	0	0	0	0	0	0	0	6.01e-05	0	0	0	0	0	0	0	0	0	1.36e-05	0	0	0	0	4.35e-05	0	0	0	0	0
Phocaeicola_abscessus	0.000305003	0	0	0	7.61e-05	0	0	0	0	0	0	0	0	0	0	0	0	0	0	0	0	0	0	0	0	0	0	0	0	0	0	0	0	0	0	1.15e-05	0	0	0.00177944	0	0	0	0	8.79e-05	0
Bifidobacterium_adolescentis	0	0.000208147	0	0	0	1.1e-05	0.000400651	0	0	2.29e-05	4.46e-05	0	0	0	0	0	0	0.000274603	0	0	1.33e-05	0	0	0	0	0	1.28e-05	0	3.99e-05	0.000144373	0	0.000168464	0.000118455	8.72e-05	0	0.000149806	0	7.06e-05	0	0	1.94e-05	6.84e-05	1.44e-05	0	0
Castellaniella_defragrans	2.65e-05	0.000728516	0.000211021	7.58e-05	3.8e-05	0	1.25e-05	6.66e-05	3.69e-05	0	0	6.33e-05	0.000188627	0	1.21e-05	0	0	0	0	0	0	0	1.29e-05	3.47e-05	0	0	2.55e-05	0	0	6.02e-05	0	0	0	0	0	1.15e-05	0	0	0	0	1.94e-05	4.56e-05	0	0	0
Brevundimonas_olei	2.65e-05	0.00108534	6.59e-05	0	2.54e-05	0	5.01e-05	0	0	0	0	8.86e-05	1.26e-05	0	0	2.44e-05	0	0	0	1.29e-05	0	0	1.29e-05	0	0	0	0	0	0	0	0	0	0	1.45e-05	0	1.15e-05	0	2.83e-05	0	0	1.94e-05	4.56e-05	0.000389419	0	0
Alistipes_obesi	0.000106088	2.97e-05	0.000804516	0	0	2.2e-05	1.25e-05	1.33e-05	0	0	0	0.000101236	8.8e-05	0	0	0	0	0	0	0	0	0	7.76e-05	0	4.5e-05	0	0	6.7e-05	0	0.00010828	0	0	0	0	0	0	0	7.06e-05	0	0	0	6.84e-05	0	0	0
Rhizobium_mesosinicum	3.98e-05	1.49e-05	0.000276964	2.53e-05	0	0	3.76e-05	6.66e-05	2.46e-05	0	3.34e-05	5.06e-05	0.000188627	0	1.21e-05	0	0	0	1.25e-05	0	0	0	5.17e-05	2.32e-05	0	0	0	0	0	6.02e-05	0	0	5.26e-05	0.000218036	0	5.76e-05	0	0	0	0	0.000290698	2.28e-05	0.000187498	2.93e-05	0
Alteromonas_mediterranea	0	0	0	0	0	0	0	6.66e-05	0	0	0	0	0	0	0	0	0	0	6.27e-05	0	0	0	0	0	0	0	0	6.7e-05	0	0	0	3.89e-05	5.26e-05	0.00138089	0	8.07e-05	0	0	0	0	0	0	1.44e-05	0	0
Solobacterium_moorei	7.96e-05	0	0	0	0	0	0	0	1.23e-05	5.73e-05	8.92e-05	0	0	0.000619331	0	1.22e-05	0	6.87e-05	0	1.29e-05	9.29e-05	1.2e-05	0	0	4.5e-05	1.2e-05	8.94e-05	0	0	7.22e-05	0	0	2.63e-05	8.72e-05	0	1.15e-05	0	1.41e-05	0	0	0	9.12e-05	8.65e-05	0	2.78e-05
Acutalibacter_muris	0	0.00121915	0	0	0	0	0	0	0	0	0	0	0	0	0	0	0	0	0	0	0	0	0	0	0	0	0	0	0	0	0	0	0	0	0	0	0	0	0	0	0	0	2.88e-05	0	0
Paenibacillus_sp_YT0039	0	0	0	0	0	0	0	1.33e-05	0	0	0	0	0	0	0	0	0	0	0	0	0	0	0	0	0	0	0	0	0	0	0	0	0	0.00010175	0	0	0	0	0	0	0	0	0.00167306	0	0
Methylobacterium_brachiatum	0	0	0	0	0	0	3.76e-05	0	0	0	0	2.53e-05	6.29e-05	0	0	0	0	0	1.25e-05	9.04e-05	0	0	0	0	0	0	0	0	0	0	0	0	0	5.81e-05	0	1.15e-05	0	0	0	0	3.88e-05	6.84e-05	0.00132691	1.46e-05	0
Anaeroglobus_geminatus	0	0	0	0	0	0	0	0	0	0	0	0	0	0	0	0	0	0	0	0	0	0	0	0	1.5e-05	0	0	0	0	0	0	0	0	0	0	0	0	0	0	0.000796905	0	0	0	0.000908092	2.78e-05
Collinsella_stercoris	0	0	2.64e-05	0	0	0	0	7.99e-05	0	0	0	1.27e-05	0	0	0	0	0	0	2.51e-05	0	0	0	0	0	0	0	1.28e-05	0	0	3.61e-05	0	2.59e-05	0	0.000799465	0	3.46e-05	0	4.24e-05	0	0	0.000310078	9.12e-05	0.000259613	1.46e-05	0
Bacteroides_stercorirosoris	0	0.000892061	3.96e-05	0	0	0	2.5e-05	6.66e-05	0	0	0	2.53e-05	0	0	0	0	0	0	0	0	0	0	0	0	0	0	0	5.36e-05	0	6.02e-05	0	0	0	0.000421536	0	0	0	0	0	0	0	0	0	0	0
Avibacterium_paragallinarum	0	0	9.23e-05	0	0	0	0	0	0	0	0	0.000113891	0.000251503	0	0	1.22e-05	0	0	1.25e-05	1.29e-05	2.65e-05	1.2e-05	0.000491439	4.63e-05	0	0	0.000178784	0.000134036	0	2.41e-05	0	0	0	0	0	0	0	0	0	0	0	0	0	0	0
Novibacillus_thermophilus	0	0	0	0	0	0	0	0	0	0	0	0	0	0	0	0	0	0	0	0	0	0	0	0	0	0	0	0	0	0	0	0	0	0	0	0	0	0	0	0	0	9.12e-05	0.00148556	2.93e-05	0
Leuconostoc_mesenteroides	0	5.95e-05	0.000145077	3.79e-05	1.27e-05	0	5.01e-05	1.33e-05	0	1.15e-05	0	1.27e-05	0.000264078	0	1.21e-05	0	0	0	0	0	0	0	9.05e-05	0	0	0	0	0	0	0	0	6.48e-05	0	0.000363393	0	1.15e-05	0	0	0	0	0.000251938	0	7.21e-05	0	0
Parabacteroides_goldsteinii	0	0.000118941	1.32e-05	0	0	0	0.000162764	0	0	0	0	0	1.26e-05	0	0	1.22e-05	0	2.29e-05	0	1.29e-05	0.000504333	0	0	0	3e-05	0	0	0	0	6.02e-05	0	0	0	0	1.36e-05	0	3.72e-05	0	0	4.35e-05	0	0	0.000201921	0	0.000138976
Anaerococcus_provencensis	0	0	0	0	0	0	0	0	0	0	0	0.000113891	0	0	0	0	1.29e-05	0	0	0	0	0	0	0	0	0	0	2.68e-05	0	1.2e-05	0	0	0	0.000479679	0	0	0	1.41e-05	0	0	1.94e-05	2.28e-05	0.000822107	1.46e-05	0
Veillonella_atypica	0	0.000252751	1.32e-05	2.53e-05	0	0	0	0	0	0	0	2.53e-05	3.77e-05	0	0	0	0	0	0	0	0	1.2e-05	0	0	0	0	0	0	1.33e-05	2.41e-05	0	0	1.32e-05	1.45e-05	0	0	0	4.24e-05	0	0	0	0.000182315	0.000201921	0.000234346	0
Candidatus_Planktophila_versatilis	0	0	1.32e-05	0	3.8e-05	2.2e-05	2.5e-05	4e-05	1.23e-05	0	2.23e-05	0	0	0	0	0	0	0	0	0	0	0	0	0	0	0	3.83e-05	2.68e-05	0	2.41e-05	0	0	0	5.81e-05	0	0	0	4.24e-05	0	0	0.000213178	0.000113947	0.00073557	2.93e-05	0
Perlucidibaca_piscinae	1.33e-05	0	1.32e-05	3.79e-05	0	0	0	4e-05	1.23e-05	0	0	0	0	0	0	0	0	0	0	0	1.33e-05	0	0	0	0	0	2.55e-05	0	0	0	0	0	0	0	0	0	0	2.83e-05	0	0	0.000639535	9.12e-05	0.00059134	0	0
Mycobacterium_fortuitum	1.33e-05	0	0.000131888	1.26e-05	0	4.39e-05	3.76e-05	0	1.23e-05	1.15e-05	2.23e-05	1.27e-05	0	0	0	0	0	0	0	1.29e-05	0	0	0	0	0	0	0	0	1.33e-05	0	0	0	0	1.45e-05	0	1.15e-05	0	1.41e-05	0	0	0.000155039	0.000136737	0.000605763	4.39e-05	0
Cenchrus_americanus	0	0	0.000145077	0	0	0	0	9.32e-05	0	0	0	0.000202473	3.77e-05	0	0	0	0	0	5.01e-05	0	0	0	0	0	0	0	2.55e-05	0	0	0	0	0	0	0.000465143	0	1.15e-05	0	2.83e-05	0	0	0.000193798	0	0	0	0
Mogibacterium_pumilum	9.28e-05	0	1.32e-05	0	0	0	0	0	1.23e-05	0	0	0	0	0	0	0	0	1.14e-05	0	2.58e-05	0	0	0	0	0	0	0	0	2.66e-05	1.2e-05	0	0	0	1.45e-05	0	0.000288088	0	0.000113037	0	0	9.69e-05	0.000182315	0.000158652	0.000190406	0
Bacillus_clausii	3.98e-05	0	2.64e-05	8.84e-05	0	0	1.25e-05	0	2.46e-05	0	3.34e-05	0	0	0	0	0	0	0	1.25e-05	1.29e-05	0	0	0	0	0	0	0.000127703	2.68e-05	0	0	0	1.3e-05	0	0.0002035	0	0	0	2.83e-05	0	0	0.000562016	2.28e-05	0	0	0
Lactobacillus_sakei	3.98e-05	0	0.000712194	0	2.54e-05	0	7.51e-05	1.33e-05	1.23e-05	4.59e-05	1.11e-05	5.06e-05	0	0	0	0	0	1.14e-05	0	0	0	0	1.29e-05	0	0	0	0	0	0	4.81e-05	0	0	2.63e-05	0	0	0	0	0	0	0	0	0	0	0	0
Scardovia_wiggsiae	0	0	0	2.53e-05	1.27e-05	0	0	0	0	0	1.11e-05	0	0	0	0	0	0	0	0	0	0	0	0	0	0	0	3.83e-05	0	0	0	0	0	0	0	0	0.000241994	0	0	0.00066352	0	0	0	0	0.000146466	0
Actinomyces_graevenitzii	1.33e-05	0	0	0	0	1.1e-05	5.01e-05	5.33e-05	0	0	0	1.27e-05	0	2.58e-05	0	0	0	0	2.51e-05	0	0	4.82e-05	0	0	0	0	1.28e-05	4.02e-05	1.33e-05	2.41e-05	0	0	7.9e-05	0.000523286	0	8.07e-05	0	0	0	1.45e-05	0	0	1.44e-05	0	0
Alistipes_indistinctus	1.33e-05	2.97e-05	3.96e-05	0	2.54e-05	0	0.000175285	0	0	0	0	0.000227782	0	0	0	1.22e-05	0	0	0	0	0	0	1.29e-05	0	0	2.39e-05	0	1.34e-05	0	3.61e-05	0	0.000375803	0	1.45e-05	0	1.15e-05	0	0	0	0	0	0	0	0	0
Comamonas_aquatica	0.000490658	0.000148677	3.96e-05	1.26e-05	0	3.29e-05	5.01e-05	0	0	0	2.23e-05	2.53e-05	0	0	0	0	1.29e-05	0	0	0	1.33e-05	2.41e-05	2.59e-05	0	0	0	0	0	0	1.2e-05	0	0	0	0	0	0	0	8.48e-05	0	0	0	2.28e-05	0	0	0
Limnobacter_thiooxidans	6.63e-05	0	0.000237398	0	3.8e-05	0	0.000225366	1.33e-05	0	0	0	0.0001392	0	0	0	0	0	0	0	0	0	0	1.29e-05	0	1.5e-05	0	3.83e-05	0	0	0	1.35e-05	0	0	0.00010175	0	1.15e-05	0	1.41e-05	0	1.45e-05	3.88e-05	2.28e-05	0	0	0
Alistipes_shahii	0	2.97e-05	1.32e-05	0	0	0	7.51e-05	1.33e-05	0	0	0	0.000316364	0	0	0	2.44e-05	0	1.14e-05	0	0	0	0	2.59e-05	0	0	0.000203318	1.28e-05	2.68e-05	0	1.2e-05	0	0	0	2.91e-05	0	0	0	0	0	0	0	0	8.65e-05	8.79e-05	0
[Clostridium]_methylpentosum	0	0	0	1.26e-05	1.27e-05	0	2.5e-05	0	2.46e-05	2.29e-05	1.11e-05	1.27e-05	6.29e-05	0	0	4.87e-05	0	0.000217394	1.25e-05	3.87e-05	0	2.41e-05	3.88e-05	1.16e-05	0	2.39e-05	0.000114932	1.34e-05	0.000106442	0	0	0	0	0	0	2.3e-05	0	1.41e-05	0	0	0	0	0	1.46e-05	0
Flavobacterium_indicum	0	0	0	0	0	0	0	1.33e-05	0	0	0	0	0	0	0	0	0	0	0	0	0	0	0	0	0	0	0	1.34e-05	0	0	0	0	0	0	0	0	0	0	0	0	0	0.000113947	0.000951914	1.46e-05	0
Desulfobulbus_elongatus	0	0	1.32e-05	0	0	0	0.000651058	5.33e-05	1.23e-05	0	2.23e-05	0	0	0	1.21e-05	1.22e-05	3.87e-05	2.29e-05	0	0	0	0	0	0	0	0	1.28e-05	0	0	0	0	0	0	1.45e-05	0	0	0	0	0	0	0	0	0	0	0
Ignavibacteriales_bacterium_UTCHB1	0	0.000564972	0	0	0	0	0	0	0	0	0	0	0	0	0	0	0	0	0	0	0	0	0	0	0	0	0	0	0	0	0	0	0	0	0	0	0	0	0	0	0	0	0	0	0
Lactobacillus_ruminis	5.3e-05	0.00063931	0	1.26e-05	0	0	5.01e-05	0	1.23e-05	0	1.11e-05	0.000177164	0	0	1.21e-05	0	0	0	0	0	0	0	1.29e-05	0	0	0	0	0	0	1.2e-05	0	0	0	0	0	0	0	0	0	0	0	0	0	0	0
Bacteroides_caecicola	0	0	0	0	0	0	0	0	0	0	0	1.27e-05	0.00049043	0	1.21e-05	0	1.29e-05	0	0	5.17e-05	0	0	6.47e-05	0	0	0	7.66e-05	0.000107229	0	3.61e-05	0	0	0	0	0	0	0	0	0	0	3.88e-05	0	0	0	0
Stenotrophomonas_acidaminiphila	0	2.97e-05	5.28e-05	0	0	0	0	0	0	0	3.34e-05	0	0	0	0	0	0	0	2.51e-05	0	0	0	0	0	0	0	2.55e-05	0	0	1.2e-05	0	0	0	0	0	0	0	1.41e-05	0	0	0.000213178	9.12e-05	1.44e-05	0	0
Clostridium_estertheticum	0	0	1.32e-05	0	0	0	0.000425692	5.33e-05	1.23e-05	1.15e-05	0	0	0	0	0	0	3.87e-05	0	5.01e-05	0	0	0	0	0	0	0	1.28e-05	0	0	0	0	0	0	0.000261643	0	0	0	0	0	0	0	0	0	1.46e-05	0
Anaerococcus_mediterraneensis	6.63e-05	0	0.000408852	3.79e-05	0	0	7.51e-05	2.66e-05	2.46e-05	1.15e-05	1.11e-05	6.33e-05	0.000100601	0	0	0	0	0	0	3.87e-05	0	0	0	0	0	0	0	0	0	0	0	0	0	0	0	0	0	0	0	0	0	0	0	0	0
Bacillus_thermoamylovorans	0.000119349	0	0.000118699	1.26e-05	0	0	0.000275448	2.66e-05	1.23e-05	1.15e-05	0	3.8e-05	0	0	0	0	0	1.14e-05	0	0	0	1.2e-05	0	3.47e-05	4.5e-05	0	0	2.68e-05	0	0	0	3.89e-05	0	0	0	0	4.96e-05	0	0	1.45e-05	0	0	0	0	0
Corynebacterium_auriscanis	0	0	0	0	0	0	0	4e-05	0	0	0	0	0	0	0	0	0	0	1.25e-05	0	0	0	0	0	0	0	0	1.34e-05	0	1.2e-05	0	1.3e-05	1.32e-05	0.000814001	0	2.3e-05	0	0	0	0	0	0	0	0	0
Geobacter_sulfurreducens	0	0	0	0	0	0	7.51e-05	0	0	0	0	0	0	0	0	0	0	0	0	0	0	0	0	0	0	0	0	0	0	0	0	0	0	0	0	0	0	0	0.0009048	0	0	0	0	0	0
Olsenella_sp_oral_taxon_807	0	0	0	0	0	0	0	5.33e-05	0	0	1.11e-05	2.53e-05	0.000138327	0	0	0	1.29e-05	0	2.51e-05	0	0	0	0	0	0	0	0	0	0	0	0	0	0	1.45e-05	0	3.46e-05	0	2.83e-05	0	0	0.000368217	0.000159526	0.000115384	7.32e-05	0
Ruegeria_lacuscaerulensis	0	0	0	0	0	0	0	2.66e-05	0	0	0	1.27e-05	0	0	0	0	0	0	0	0	0	0	2.59e-05	0	0	0	0	5.36e-05	1.33e-05	1.2e-05	0	0	0	7.27e-05	0	0	0	4.24e-05	0	0	0.000426357	0.000205105	0.000129806	4.39e-05	0
[Clostridium]_spiroforme	5.3e-05	0	0	1.26e-05	0	0	1.25e-05	2.66e-05	0	0	0	0	0.000125751	0	0	0	0	1.14e-05	0	0	1.33e-05	0	0	1.16e-05	1.5e-05	0	0	0	0	0	2.69e-05	0	0	0	0.000190091	0	0	0	0	0.000304273	1.94e-05	0	0	0	1.39e-05
Neisseria_mucosa	0	0	0	0	1.27e-05	0	0	0	1.23e-05	0	0	1.27e-05	0.000188627	0	6.03e-05	0	0	1.14e-05	1.25e-05	0	0	0	0	1.16e-05	0	0	2.55e-05	0	0	0	0	0.00020734	0	0.000174429	0	0	0	2.83e-05	0	0	9.69e-05	0	0	0	0
Ruminococcus_callidus	2.65e-05	0	0.00032972	1.26e-05	1.27e-05	0	6.26e-05	1.33e-05	0	0	2.23e-05	1.27e-05	0	0	0	0	0	0	0	0	0	0	0	0	0	1.2e-05	1.28e-05	0	0	4.81e-05	0	0	0	1.45e-05	0	1.15e-05	0	0	0	0	1.94e-05	9.12e-05	1.44e-05	0.00013182	0
Bacteroides_gallinaceum	0	0	0	0	0	0	0	0	2.46e-05	0	0	0	0.00044013	0	0	0	1.29e-05	1.14e-05	0	0	0	0	0	2.32e-05	0	1.2e-05	0.000178784	1.34e-05	0	0	0	0	0	0	0	0	0	1.41e-05	0	0	0	0	1.44e-05	0	0
Streptococcus_mutans	0.000106088	0	0.000211021	0	0	0	0	2.66e-05	0	4.59e-05	0	0	0.000138327	0	0	0	0	0	0	1.29e-05	0	0	0	1.16e-05	0	0	0	0	0	0	0	0	0	0	0	0	0	9.89e-05	0	0	0	0	0.000115384	0	0
Bacteroides_coprophilus	0	0	0	1.26e-05	0	0	0	0	0	0	0	0	0.000213777	0	0	1.22e-05	0	0	0	5.17e-05	0	0	6.47e-05	1.16e-05	0.000105099	0	0.000191554	6.7e-05	0	0	4.04e-05	0	0	0	0	1.15e-05	0	0	0	0	0	0	0	0	0
Paenibacillus_pueri	0	0	0	0	0	0	0	0	0	0	0	0	0	0	0	0	0	0	0	0	0	0	2.59e-05	0	0	0	0	2.68e-05	0	0	0	0	0	7.27e-05	0	0	0	0	0	0	0.000658915	4.56e-05	0.000216344	1.46e-05	0
Bacillus_coagulans	0	0	1.32e-05	0	0	0	0	0	0	0	0	0.0001392	0	0	0	0	0	0	0	0	0	0	1.29e-05	2.32e-05	0	0	0	0	0	4.81e-05	0	0	0	7.27e-05	0	0	0	1.41e-05	0	0	0.000620155	4.56e-05	1.44e-05	0	0
Bacteroides_clarus	0	0	3.96e-05	0	0	1.1e-05	0	0	0	6.88e-05	0	1.27e-05	0	0	0	0	0	0	0	0	0.000172535	0	0	0	0	1.2e-05	0	0	0	0.00010828	0	0	0	0	0	0	0	0.000113037	0	0	5.81e-05	0	0	0.000161113	0
Burkholderiales_bacterium_YL45	1.33e-05	0	1.32e-05	0	0	0	0	0	0	0	0	6.33e-05	0	0	0	1.22e-05	0	0	0	6.46e-05	2.65e-05	0	0	0	0	0	0	0	0	0	0	0	0	0	0	1.15e-05	6.2e-05	2.83e-05	1.51e-05	7.24e-05	0	0	0	0.000248993	0.000166771
Methanobrevibacter_smithii	3.98e-05	0	0	0	0	0	0	0	0	0	0	0	0	0	0	0	0	0	0	0	0	0	0	0	0	0	0	0	0	0	0	0	0	2.91e-05	0	0	0	0.000734743	0	0	0	0	0	0	0
Caecibacterium_sporoformans	0	0	0	3.79e-05	0	0	0	0	0	0	0	3.8e-05	0.000226352	0	0	1.22e-05	1.29e-05	0	0	0	0	3.61e-05	5.17e-05	4.63e-05	0	2.39e-05	0.000102162	0	1.33e-05	2.41e-05	0	0	0	0	0	0	0	0	0	0	0	0	0	0	0
Candidatus_Saccharibacteria_bacterium_UB2523	0	0	0	0	0	0	0	1.33e-05	0	0	0	0	0	0	0	0	0	0	0	0	0	0	0	0	0	0	0	0	0	0	0	0	0	0.00010175	0	1.15e-05	0	0	0	0	0.000465116	4.56e-05	0.000302882	0	0
Agromyces_mediolanus	2.65e-05	0	2.64e-05	1.26e-05	2.54e-05	4.39e-05	3.76e-05	1.33e-05	2.46e-05	0	1.11e-05	0	0	0	0	0	0	0	0	0	0	0	0	0	0	0	1.28e-05	0	0	0	0	0	0	0	0	0	0	0	0	0	0.000271318	4.56e-05	0.000100961	2.93e-05	0
Bacteroides_faecis	0	0	0	0	1.27e-05	0	7.51e-05	0	0	0	0	0	0	0	1.21e-05	0.000219247	0	2.29e-05	0	0	0	0	0	0	0	0	0	0	0	1.2e-05	0	0.000259175	0	0	0	0	0	0	0	0	0	0	0	5.86e-05	0
Desulfovibrio_fairfieldensis	0.00013261	0.000297354	0	2.53e-05	0	1.1e-05	0	1.33e-05	0	0	0	0	0	0	0	0	0	0	0	0	0	2.41e-05	0	0	0	0	0	0	0	0	0	0	0	0	0	0	0	0	0	0	0	0	0	0	0
Leuconostoc_lactis	0	0	1.32e-05	0	0	0	0	7.99e-05	0	0	0	0	0	0	0	0	0	0	2.51e-05	0	0	0	0	0	0	1.2e-05	0.000383108	1.34e-05	1.33e-05	0	0	0	0	0.000159893	0	0	0	0	0	0	0	0	0	0	0
Photobacterium_damselae	2.65e-05	0	5.28e-05	0	0	1.1e-05	0	0	0	0	0	0.0002784	0	0	0	3.65e-05	0	0	1.25e-05	0	0	0	2.59e-05	0	0	0	0	2.68e-05	0	2.41e-05	0	0	0	0	0	0	0	4.24e-05	0	0	9.69e-05	6.84e-05	0	0	0
Firmicutes_bacterium_M10-2	0	0.000416295	0	0	0	0	0	0	0	0	0	0	0	0	0	0	0	0	0	0	0	0	0	0	0	0	0	0	0	0	0	0	0	0	0	0	0	0	0	0	0	0	0	0	0
Ammoniibacillus_agariperforans	0	0	0	0	0	0	0	0	0	0	0	0	0	0	0	0	0	0	0	0	0	0	0	0	0	0	0	0	0	0	0	0	0	0	0	0	0	0	0	0	3.88e-05	0	0.000649032	0	0
bacterium_'New_Zealand_D'	0	0	0	0	0	0	0	0	0	0	0	1.27e-05	0.000251503	0	0	0	0	4.58e-05	1.25e-05	7.75e-05	0	0	5.17e-05	1.16e-05	0	0	5.11e-05	2.68e-05	1.33e-05	0	0	0	0	0	0	0	0	0	0	0	0	0	0	0	0
Campylobacter_gracilis	0	0	0	0	0	0	0	0	0	0	0	0	0	0	0	0	0	0	0	0	0	0	0	0	0	0	0	0	0	0	0	0	0	0	0	0	0	0	0	0	1.94e-05	4.56e-05	0	0.000629806	0
Bacteroides_sp_Marseille-P3166	0	0	0	0	0	0	0	1.33e-05	0	0	0	0	0.000352104	0	0	2.44e-05	0	0	0	3.87e-05	0	0	1.29e-05	1.16e-05	0	0	5.11e-05	2.68e-05	0	1.2e-05	0	0	0	0	0	0	0	0	0	0	0	0	0	1.46e-05	0
Shuttleworthia_satelles	0	0	1.32e-05	0	0	2.2e-05	0	0	0	0	0.000323213	0	0	0	0	0	0	0	1.25e-05	0	0	0	0	1.16e-05	0	0	0	0	1.33e-05	0	0	2.59e-05	0	4.36e-05	0	1.15e-05	0	0	0	0	1.94e-05	0	4.33e-05	0	0
Providencia_alcalifaciens	0	0.000148677	0	0	0	0	0	0	0	0	0	0	0	0	0	0	0	0	0	0	0	0	0	0	0	0	0	0	0	0	0	0	0	0	0	0	0	0	0	0	0	0	0.000475957	0	0
Clostridiales_bacterium_CIEAF_013	0	0.000133809	0	0	0	0	1.25e-05	7.99e-05	0	0	0	0	0	0	1.21e-05	0	0	0	0	1.29e-05	0	0	0	0	0	0	0	0	1.33e-05	2.41e-05	0	1.3e-05	0	0	0	0	0	0	0	0	0	6.84e-05	0	1.46e-05	0
Compostibacillus_humi	0	0	2.64e-05	0	0	0	0.000100163	0	0	0	0	0	0	0	0	0	0	0	0	0	0	0	0	0	0	0	0	1.34e-05	0	0	0	0	0	1.45e-05	0	1.15e-05	0	0	0	0	5.81e-05	0	0.000374996	0	0
Lactonifactor_longoviformis	0	0	0	0	0	2.2e-05	0	0	0	0	0	0	0	0	2.41e-05	0	0	0	0	0	0	0	0	0	0	1.2e-05	0	1.34e-05	0	3.61e-05	0	0.000272134	5.26e-05	1.45e-05	0	0	0	7.06e-05	0	0	0	0	0	2.93e-05	0
Rhodococcus_erythropolis	0	0	2.64e-05	0	0	1.1e-05	3.76e-05	0	0	0	0	0	0	0	0	0	0	0	0	0	0	0	0	0	0	0	0	0	0	0	0	0	0	0	0	0	0	1.41e-05	0	0	5.81e-05	9.12e-05	0.000360573	0	0
Mucispirillum_schaedleri	0	7.43e-05	0	0	0	0	0	0	0	0	0	1.27e-05	0.000264078	0	1.21e-05	0	0	0	0	0	0	0	1.29e-05	1.16e-05	0	0	5.11e-05	8.04e-05	0	0	0	0	0	0	0	0	0	0	0	0	0	0	0	0	0
Nitrosomonas_europaea	0	0.000267618	0	0	0	0	0	0	0	0	0	0	0	0	0	0	0	0	0	0	0	0	0	0	0	0	0	0	0	0	0	0	0	0	0	0	0	0	0	0	0	0	0	0	0
Bacteroides_barnesiae	0	0	0	0	0	0	0	0	0	0	0	0	3.77e-05	0	0	0	0	0	0	0	0	0	3.88e-05	0	0	0	8.94e-05	2.68e-05	0	2.41e-05	0	0	0	0	0	0	0	7.06e-05	0	0	0.000213178	4.56e-05	5.77e-05	0	0
Dietzia_maris	0	1.49e-05	0	0	0	0	0	0	0	0	0	0	0	0	0	0	0	0	0	0	0	0	0	0	0	0	0	0	0	0	0	0	0	0	0	0	0	0	0	0	1.94e-05	0.000113947	0.000389419	5.86e-05	0
Nitrospira_sp_OLB3	0	8.92e-05	0	0	0	0	0	0	0	0	0	0	0	0	0	0	0	0	0	0	0	0	0	0	0	0	0	0	0	0	0	0	0	0	0	0	0	0	0	0	1.94e-05	0	0	0	0
Thiopseudomonas_denitrificans	1.33e-05	0	0	0	0	0	0	5.33e-05	0	0	0	0	0	0	0	0	0	0	7.52e-05	0	0	0	0	0	0	0	0	4.02e-05	0	1.2e-05	0	0	0	0.000319786	0	0	0	0	0	0	0	0	0	0	0
Dielma_sp_Marseille-P3110	0	0	0	0	0	0	0	4e-05	0	0	0	0	0	0	0	0	0	0	7.52e-05	0	0	0	0	0	0	0	0	8.04e-05	0	0	0	0	2.63e-05	0.000276179	0	1.15e-05	0	0	0	0	0	2.28e-05	0	0	0
Lactobacillus_aviarius	0	0	0	2.53e-05	0	0	1.25e-05	0	0	0	0	1.27e-05	0.000188627	0	0	2.44e-05	0	0	2.51e-05	0	0	0	2.59e-05	0	0	0	8.94e-05	0	2.66e-05	0	0	0	0	0	0	0	0	0	0	0	0	2.28e-05	1.44e-05	0	0
Nitrospira_sp	0	0.000252751	0	0	0	0	3.76e-05	0	0	0	0	3.8e-05	0	0	0	0	1.29e-05	0	0	0	0	0	0	0	0	0	0	0	0	0	0	0	0	0.000145357	0	0	0	0	0	0	0	2.28e-05	1.44e-05	0	0
Alistipes_sp_cv1	2.65e-05	0.000148677	0	0	0	0	8.76e-05	0	0	1.15e-05	0	0.000101236	0	0	0	0	0	0	0	0	0	0	0	0	0	0	0	0	0	0	0	0	0	7.27e-05	0	0	0	0	0	0	0	0	0	0	0
Flavobacterium_sasangense	0	0	0	0	0	0	0	0	0	0	0	0	0	0	0	0	0	0	0	0	0	0	0	0	0	0	0	0	0	0	0	0	0	0	0	0	0	1.41e-05	0	0	0	6.84e-05	0.000461534	0	0
bacterium	3.98e-05	0	5.28e-05	0	0	0	0	0	0	0	0	2.53e-05	6.29e-05	0	0	0	0	0	2.51e-05	2.58e-05	0	0	1.29e-05	0	0	0	0	0	0	0	0	1.3e-05	0	2.91e-05	0	0	0	0	0	0	0.000213178	2.28e-05	0	0	0
Staphylococcus_lentus	0	2.97e-05	1.32e-05	0	0	0	2.5e-05	0	0	0	0	0	0	0	0	0	0	0	0	0	0	0	0	1.16e-05	0	0	0	0	0	0	0	0	0	0	0	0	0	0	0	0	0	0	4.33e-05	2.93e-05	0
Acidobacteria_bacterium_LX128	0	0	0	0	0	0	0	0	0	0	0	0	0	0	0	0	0	0	0	0	0	0	0	0	0	0	0	0	0	0	0	0	0	0	0	0	0	0	0	0	0	2.28e-05	0.000461534	0	0
Alistipes_inops	0	2.97e-05	0.000276964	0	0	0	0	0	0	1.15e-05	0	1.27e-05	0	0	0	0	0	0	0	0	0	0	3.88e-05	0	0	0	0	1.34e-05	0	3.61e-05	0	0	0	0	0	0	0	0	0	0	1.94e-05	0	0	0	0
Candidatus_Planktophila_lacus	0	0	0	0	0	0	0	0	0	0	0	0	0	0	0	0	0	0	0	0	0	0	0	0	0	0	0	0	0	0	0	0	0	0	0	0	0	0	0	0	0	9.12e-05	0.000389419	2.93e-05	0
Thermoactinomyces_intermedius	0	0	0.000290153	0	0	2.2e-05	0	0	0	0	0	7.59e-05	0	0	0	0	0	0	0	0	0	0	0	0	0	0	0	0	0	3.61e-05	0	0	0	0	0	0	0	0	0	0	0	0	0	0	0
Demequina_globuliformis	0	0	0	0	0	0	0	2.66e-05	0	0	0	0	0	0	0	0	0	0	0	0	0	0	0	0	0	0	0	0	0	0	0	0	0	0.000116286	0	0	0	2.83e-05	0	0	0.000213178	0.000136737	2.88e-05	1.46e-05	0
Rhizobiales_bacterium_GAS113	0	0	0	0	0	0	0	0	0	0	0	0	0	0	0	0	0	0	0	0	0	0	0	0	0	0	0	0	0	0	0	0	0	0	0	0	0	0	0	0	0.000581395	2.28e-05	0	0	0
Bacteroides_caecigallinarum	0	0	0	0	0	0	0	0	0	0	0	0	0.000188627	0	0	1.22e-05	0	0	0	0	0	0	0	0	0	0	1.28e-05	0	0	0	0	0	0	0	0	0	0	0	0.00012064	0	3.88e-05	0	4.33e-05	0	0
Flavobacterium_anhuiense	0	0	0	0	0	0	0	0	0	0	0	0	0	0	0	0	0	0	0	0	0	0	0	0	0	0	0	2.68e-05	0	2.41e-05	0	0	0	7.27e-05	0	0	0	0	0	0	5.81e-05	9.12e-05	0.000187498	0	0
Guillardia_theta	0	0	0	0	0	0	0	0	0	0	0	0	0	0	0	0	0	0	0	0	0	0	0	0	0	0	0	2.68e-05	0	0	0	1.3e-05	2.63e-05	0.000348857	0	0	0	0	0	0	0	0	0	0	0
Halomonas_aquamarina	0	0	7.91e-05	0	0	0	0	1.33e-05	1.23e-05	0	0	0	0	0	0	0	0	0	0	0	0	0	0	0	0	0	0	0	0	0	0	0	0	0	0	0	0	0	0	0	0.000406977	0	0	0	0
Natronobacillus_azotifigens	0	0	0.000237398	0	0	0	2.5e-05	4e-05	2.46e-05	0	0	1.27e-05	0	0	0	0	0	0	0	0	0	0	2.59e-05	0	0	0	0	0	0	1.2e-05	0	0	0	0	0	0	0	0	0	0	0	0	0	0	0
Bacteroides_nordii	0	2.97e-05	0	0	0	0	2.5e-05	0	0	0	0	0	0	0	1.21e-05	0	0	0	0	0	0.000106175	0	0	0	0	0	0	0	0	0	0	0	0	0	0	0	0	0.000183686	0	0	0	0	0	0	0
Clostridiales_bacterium_60-7e	0	0	0	0	0	0	0	0	0	0	0	0	0	5.16e-05	0	0	0	0	0	0	0	0	5.17e-05	0	0	0	5.11e-05	2.68e-05	2.66e-05	4.81e-05	0	0	0	0	0	1.15e-05	0	4.24e-05	0	0	0	4.56e-05	0	0	0
Flavobacterium_sp_HME6421	0	0	0	0	0	0	0	0	0	0	0	0	0	0	0	0	0	0	0	0	0	0	0	0	0	0	0	0	0	0	0	0	0	0	0	0	0	0	0	0	0	6.84e-05	0.000331728	0	0
Geobacillus_stearothermophilus	0	0	0.000118699	0	0	1.1e-05	5.01e-05	0	0	2.29e-05	0	1.27e-05	0	0	0	0	0	0	0	5.17e-05	0	0	5.17e-05	0	0	0	0	0	0	0	0	0	0	1.45e-05	0	0	0	0	0	0	0	0	0	0	0
iron-reducing_bacterium_enrichment_culture_clone_HN70	0	0	0	0	0	0	0	0	0	0	0	0	0	0.00028386	0	0	0	0	0	0	0	0	5.17e-05	0	0	0	0	0	0	0	0	0	0	0	0	0	0	0	0	0	0	0	0	0	0
Lachnospiraceae_bacterium_COE1	0	0	1.32e-05	0	1.27e-05	4.39e-05	1.25e-05	0	0	0	0	0	0	0.000103222	0	0	0	0	0	0	0	0	0	0	0	0	6.39e-05	0	0	0	0	0	0	0	0	1.15e-05	0	0	0	1.45e-05	0	0	0	0	0
Pseudolabrys_taiwanensis	0	0	0	0	0	0	0	4e-05	0	0	0	0	0	0	0	0	0	0	0	0	0	0	0	0	0	0	0	5.36e-05	0	0	0	0	2.63e-05	0.000247107	0	0	0	0	0	0	0	0	0	0	0
Azospirillum_sp_47_25	0	0	0	0	0	0	0	0	0	0	0	0	0.000125751	0	0	0	0	0	0	0	0	0	0	2.32e-05	0	0	0	0	0	0	0	0	0	0	0	0	0	2.83e-05	0	0	0	6.84e-05	1.44e-05	0	5.56e-05
Bacteroides_eggerthii	0	0	1.32e-05	0	0	0	1.25e-05	0	0	0	0	2.53e-05	0	0	0	0	0	0	0	0	0	0	0	0	0	0	1.28e-05	1.34e-05	0	0	0	2.59e-05	0	0.000188964	0	0	0	0	0	0	0	0	2.88e-05	1.46e-05	0
Cloacibacillus_porcorum	0.000145871	0	1.32e-05	1.26e-05	0	0	0	0	0	0	0	0	0	0	0	0	0	0	0	0	0	0	0	0	0	0	0	0	0	0	0	0	0	0	0	0	0	0	0	1.45e-05	0	0	0	0	0.000152873
delta_proteobacterium_WX81	0	0	0	0	0	0	0	0	0	0	0	0	0	0	0	0	0	0	0	0	0	0	0	0	0	0	0	0	0	0	0	0	0	0	0	0	0	2.83e-05	0	0	0.000368217	2.28e-05	0	4.39e-05	0
Lachnospiraceae_bacterium_615	0	0	0	0	0	0	0	1.33e-05	0	0	0	0	0	0	0	0	0	0	2.51e-05	0	0	0	0	1.16e-05	0	0	0	0	0	1.2e-05	0	1.3e-05	0	0.000218036	0	0	0	0	0	0	5.81e-05	0	1.44e-05	0	0
Roseimicrobium_gellanilyticum	0	0	0	0	0	0	0	0	0	0	0	0	0	0	0	0	0	0	0	0	0	0	0	0	0	0	0	0	0	0	0	0	0	0	0	0	0	0	0	0	0	0	0.000360573	0	0
Clostridium_sp_Clone-44	0	0	0	0	0	0	0	0	0	0	0	0	0	0	0	0	0	0	0	0	0	0	0	0	0	0	0	1.34e-05	0	2.41e-05	0	2.59e-05	0	0.000232572	0	0	0	0	0	0	0	4.56e-05	0	1.46e-05	0
Odoribacter_splanchnicus	1.33e-05	2.97e-05	0	0	0	0	0	0	0	0	0	1.27e-05	0	0	0	0	0	0	0	0	0	0	0	0	6.01e-05	0	1.28e-05	0	0	1.2e-05	0	0	0	0	0	0	1.24e-05	2.83e-05	0	1.45e-05	7.75e-05	9.12e-05	1.44e-05	1.46e-05	0
Pseudomonas_formosensis	0	0	0.000158265	0	0	1.1e-05	2.5e-05	0	0	0	0	0	0	0	0	0	0	0	0	0	0	0	0	0	0	0	0	0	0	0	0	0	0	0	0	0	0	0	0	0	0.000116279	4.56e-05	1.44e-05	0	0
Actinobacteria_bacterium_IMCC26077	0	0	0	0	0	0	0	0	0	0	0	0	0	0	0	0	0	0	0	0	0	0	0	0	0	0	0	0	0	0	0	0	0	0	0	0	0	0	0	0	0.000368217	0	5.77e-05	0	0
bacterium_enrichment_culture_clone_DPF35	0	0	1.32e-05	1.26e-05	0	1.1e-05	0.000125203	0	0	0	2.23e-05	0	0	0	1.21e-05	0	1.29e-05	5.72e-05	0	0	0	0	0	0	0	0	0	0	0	0	0	0	0	0	0	0	0	0	0	0	0	0	0	0	0
Marinimicrobia_bacterium_JGI_0000113-D11	0	0	0	0	0	0	0	1.33e-05	0	0	0	0	0	0	0	0	0	0	0	0	0	0	0	0	0	0	0	2.68e-05	0	2.41e-05	0	0	0	0.000261643	0	0	0	0	0	0	0	0	0	0	0
Pseudomonas_flexibilis	0	0	0	0	0	0	0	0	0	0	0	0	0	0	0	0	0	0	0	0	0	0	0	0	0	0	0	0	0	0	0	0	0	0	0	0	0	1.41e-05	0	0	0.000193798	0.000182315	4.33e-05	1.46e-05	0
Pseudoxanthomonas_mexicana	0	0	1.32e-05	0	0	0	0	0	1.23e-05	0	0	0.000189818	0	0	0	0	1.29e-05	0	0	2.58e-05	0	0	1.29e-05	0	0	0	0	0	0	0	0	0	0	0	0	0	0	0	0	0	0	0	1.44e-05	1.46e-05	0
Ruminococcaceae_bacterium_GD7	0	0	0	1.26e-05	0	0	0	0	0	0	0	3.8e-05	6.29e-05	0	0	0	0	3.43e-05	0	0	1.33e-05	0	0	5.79e-05	0	0	1.28e-05	0	0	0	0	0	0	0	0	0	0	0	0	0	1.94e-05	0	0	0	0
Acinetobacter_sp_SWBY1	2.65e-05	0	3.96e-05	0	0	0	0	2.66e-05	0	0	0	2.53e-05	0	0	0	0	0	0	0	0	0	0	1.29e-05	0	0	0	0	0	0	0	0	0	0	0.000130822	0	0	0	4.24e-05	0	0	0	0	0	0	0
Olsenella_uli	6.63e-05	0	0	0	0	0	0	0	0	0	4.46e-05	0	0	0	0	0	0	0	0	0	0	0	0	0	0	0	0	0	1.33e-05	1.2e-05	0	3.89e-05	2.63e-05	0	0	1.15e-05	0	7.06e-05	0	0	0	0	0	0	0
Oryzihumus_leptocrescens	0	0	0	0	0	0	0	0	0	0	0	0	0	0	0	0	0	0	0	0	0	0	0	0	0	0	0	0	0	0	0	0	0	0	0	0	0	0	0	0	0.000368217	4.56e-05	1.44e-05	0	0
anaerobic_bacterium_MO-CFX2	0	0.000133809	0	0	0	0	0	0	0	0	0	0	0	0	0	0	0	0	0	0	0	0	0	0	0	0	0	0	0	0	0	0	0	0	0	0	0	2.83e-05	0	0	0	0	0	0	0
Bifidobacterium_minimum	0	0	0.000171454	0	0	3.29e-05	3.76e-05	0	0	0	1.11e-05	0	0	0	0	0	0	0	0	0	0	0	1.29e-05	0	0	0	0	0	0	0	0	0	0	0	0	0	0	0	0	0	0	0	0	0	0
Faecalicoccus_pleomorphus	0	0	0	0	0	0	0	0	0	0	0	0	0	0	0	0	0	0	0	0	0	0	6.47e-05	0	0	0	0.000102162	0	0	0	0	0	0	0	0	0	0	0	0	0	0	0.000182315	0	0	0
Gemmatimonadetes_bacterium_WY71	1.33e-05	0	0.000118699	0	0	0	0	0	0	0	0	1.27e-05	0	0	0	0	0	0	0	0	0	0	0	0	0	0	0	0	0	0	0	0	0	0	0	2.3e-05	0	2.83e-05	0	0	5.81e-05	0	4.33e-05	0	0
Ottowia_sp_oral_taxon_894	0	0	0	0	0	0	0	0	0	0	0	0	0	0	0	0	0	0	0	0	0	0	0	0	0	0	0	0	0	0	0	0	0	0	0	0	0	0	0	0	0.000348837	2.28e-05	2.88e-05	0	0
Proteiniphilum_saccharofermentans	0	0	0	1.26e-05	1.27e-05	0	0.000237887	0	0	0	0	0	0	0	0	0	0	0	0	0	0	0	0	0	0	0	0	0	0	0	0	0	0	0	0	0	0	0	0	0	0	0	0	0	0
Rummeliibacillus_stabekisii	0	0	0	0	0	0	0	0	0	0	0	0	1.26e-05	0	0	0	0	0	0	0	0	0	0	0	0	0	3.83e-05	0	0	0	0	0	0	4.36e-05	0	1.15e-05	0	0	0	0	0.000213178	0	2.88e-05	0	0
Serratia_fonticola	0	0	0	0	0	0	0	0	0	0	0	0	0	0	0	0	0	0	0	0	0	0	2.59e-05	0	0	0	0	0	0	0	0	0	0	0	0	0	0	0	0	0	0.000232558	2.28e-05	7.21e-05	1.46e-05	0
Sphingobacterium_multivorum	0	0	0	0	0	0	0	0	0	0	0	0	0	0	0	0	0	0	0	0	0	0	0	0	0	0	0	0	0	0	0	0	0	0	0	0	1.24e-05	2.83e-05	0	0	0.000232558	6.84e-05	1.44e-05	1.46e-05	1.39e-05
Monoglobus_pectinilyticus	0	0	0	0	0	0	0	0	0	0	0	0	0	0	0	7.31e-05	0	0	0	0	0	0	0	0	0	7.18e-05	0	0	0	0	0	1.3e-05	1.32e-05	1.45e-05	0	1.15e-05	0	0	0	0	1.94e-05	0	0	4.39e-05	0
Weissella_viridescens	0	1.49e-05	0	0	0	0	0	0	0	0	0	0	0	0	0	0	0	0	0	0	0	0	0	0	0	0	0	0	0	0	0	0	0	0	0	0	0	9.89e-05	0	0	7.75e-05	0.000113947	2.88e-05	1.46e-05	0
Aureococcus_anophagefferens	0	0	0	0	0	0	0	0	0	0	0	0	0	0	0	0	0	0	0	0	0	0	0	0	0	0	0	0	0	1.2e-05	0	1.3e-05	0	0.000247107	0	0	0	0	0	0	0	0	0	0	0
Campylobacter_showae	0	0	0	0	0	0	0	0	0	0	0	0	0	0	0	0	0	0	0	0	0	0	0	0	0	2.39e-05	0	2.68e-05	1.33e-05	0	0	1.3e-05	0	0	0	0	0	0	0	0	0	0	0	1.46e-05	0
Moryella_sp_KHD1	0	0	0.000184643	0	0	0	1.25e-05	0	0	0	1.11e-05	3.8e-05	0	0	0	0	0	0	0	0	0	0	0	0	0	0	0	0	0	0	0	0	0	0	0	0	0	0	0	0	0	0	0	0	0
Myxococcales_bacterium_enrichment_culture_clone_11380	0	0	0	0	0	0	0	0	0	0	0	0.000126545	1.26e-05	7.74e-05	0	0	0	0	2.51e-05	0	0	0	0	0	0	0	0	0	0	0	0	0	0	0	0	0	0	0	0	0	0	0	0	0	0
Arthrobacter_agilis	0	0	0.000211021	0	0	0	0	0	0	0	0	0	0	0	0	0	0	0	0	0	0	0	1.29e-05	0	0	0	0	0	0	0	0	0	0	0	0	0	0	0	0	0	0	0	1.44e-05	0	0
Bacteroides_salanitronis	0	0	0	0	0	0	0	0	0	0	0	1.27e-05	0.000125751	0	0	0	0	1.14e-05	0	0	0	0	0	1.16e-05	0	0	0	0	0	0	0	0	0	0	0	0	0	0	0	0	5.81e-05	0	1.44e-05	0	0
Bacteroides_salyersiae	0	0.000133809	1.32e-05	0	0	0	0	0	0	0	0	0	0	0	0	0	0	0	0	0	0	0	0	0	0	0	2.55e-05	0	0	0	0	0	0	0	0	0	0	0	0	0	0	0	4.33e-05	0	0
Campylobacter_ureolyticus	1.33e-05	0	0.000224209	0	0	0	0	0	0	0	0	0	0	0	0	0	0	0	0	0	0	0	0	0	0	0	0	0	0	0	0	0	0	0	0	0	0	0	0	0	0	0	0	0	0
Slackia_isoflavoniconvertens	0	0	0	0	0	0	0	0	0	0	0	0	0	0	0	0	0	0	0	0	0	0	0	0	3e-05	0	0	0	0	0	1.35e-05	0	0	0	0	0	0	0	0	1.45e-05	0.000213178	4.56e-05	1.44e-05	0	0
Sphingobium_sp_YG1	7.96e-05	0	0	0	0	0	8.76e-05	0	0	1.15e-05	1.11e-05	0	0	0	0	0	0	0	0	0	0	0	0	0	0	0	3.83e-05	0	0	0	0	0	0	0	0	0	0	0	0	0	0	0	0	0	0
Spirosoma_oryzae	0	0	0	0	0	0	0	0	0	0	0	0	0	0	0	0	0	0	0	0	0	0	0	0	0	0	0	0	0	0	0	5.18e-05	0	0	0	0	0	0	0	0	0.000271318	0	0	0	0
Clostridium_sp_Culture-54	0	4.46e-05	0	0	0	0	2.5e-05	0	0	0	0	0	0	0	0	0	0	0	0	0	0	0	0	0	0	0	2.55e-05	0	0	0	0	0	0	0	0	0	0	0	0	1.45e-05	0	0	0	0	6.95e-05
Corynebacterium_ammoniagenes	0	0.000104074	0	0	0	0	0	0	0	0	0	0	0	0	0	0	0	0	0	0	0	0	0	0	0	0	0	5.36e-05	1.33e-05	0	0	0	0	0	0	0	0	0	0	0	0	0	0	0	0
Dubosiella_newyorkensis	0	0	6.59e-05	0	0	0	0	0	0	0	0	1.27e-05	5.03e-05	0	0	0	0	0	3.76e-05	0	0	0	0	2.32e-05	0	0	0	0	0	0	0	0	0	0	0	0	0	0	0	0	3.88e-05	0	0	0	0
Streptococcus_hyointestinalis	1.33e-05	0	0	0	0	0	2.5e-05	0	0	0	0	0	0	0	0	0	0	0	0	0	0	0	0	0	0	0	0	0	0	0	0	0	0	0	0	0	0	0	0	0	0.000155039	0	8.65e-05	0	0
Colidextribacter_massiliensis	0	0	0	0	0	0	0	0	0	0	0	0	0	0	0	0	0	0	0	0	0	0	0	0	0	4.78e-05	0	0	0	1.2e-05	0	3.89e-05	0	1.45e-05	0	0	0	0	0	0	0	0.000136737	0	0	0
Desulfovibrio_aminophilus	0	0	0	0	0	0	0.000175285	0	0	0	0	0	0	0	0	0	0	0	0	0	0	0	0	0	0	0	1.28e-05	0	0	0	0	0	0	0	0	0	0	0	0	0	0	0	0	0	0
Shewanella_sp_FDAARGOS_354	0	0	6.59e-05	2.53e-05	0	2.2e-05	1.25e-05	0	0	1.15e-05	0	0	0	0	0	0	0	0	0	0	0	0	0	0	0	0	1.28e-05	0	0	0	0	0	0	0	0	0	0	0	0	0	0	0	0	0	0
Sutterella_sp_6FBBBH3	0	0	0	0	0	0	0	0	0	0	0	0	0	0	0	0	0	0	0	0	0	0	0	0	0	0	0	0	0	0	0	0	0	0	0	0	0	0.000226075	0	0	0	0	0	0	0
Wolinella_succinogenes	0	0	0	0	1.27e-05	0	0.000162764	0	0	0	0	0	0	0	0	0	1.29e-05	1.14e-05	0	0	0	0	0	0	0	0	0	0	0	0	0	0	0	0	0	0	0	0	0	0	0	0	0	0	0
Alistipes_sp_N15.MGS-157	0	0	0	0	0	0	0	0	0	0	0	0	0.000150902	0	0	0	0	1.14e-05	0	0	0	0	0	0	0	0	0	0	0	0	0	0	0	0	0	0	0	2.83e-05	0	0	0	0	0	0	0
Faecalitalea_cylindroides	1.33e-05	0	0	0	0	0	0	0	0	0	0	0	0	0	3.62e-05	0	1.29e-05	1.14e-05	1.25e-05	5.17e-05	0	0	0	0	0	0	1.28e-05	0	0	0	0	0	0	0	0	0	0	0	0	0	0	0	0	0	0
Inquilinus_limosus	0	0	0	0	0	0	0	0	0	0	0	0	0	0	0	0	0	0	0	0	0	0	0	0	0	0	0	0	0	0	0	0	0	0	0	0	0	0	0	0	0	0	0.000216344	0	0
SAR324_cluster_bacterium_JCVI-SC_AAA005	0	0	0	0	0	0	0	2.66e-05	0	0	0	0	0	0	0	0	0	0	1.25e-05	0	0	0	0	0	0	0	0	0	0	0	0	1.3e-05	0	0.000159893	0	0	0	0	0	0	0	0	0	0	0
Koukoulia_aurantiaca	0	0	0	0	0	0	0	0	0	0	0	0	0	0	0	0	0	0	0	0	0	0	0	0	0	0	0	0	0	0	0	0	0	0	0	0	0	0	0	0	0	0	0.000187498	1.46e-05	0
Paraburkholderia_sartisoli	0	0	0	0	0	0	2.5e-05	0	0	0	0	0	0	0	0	0	0	0	0	0	0	0	0	0	0	0	0	0	0	0	0	0	0	0	0	0	0	1.41e-05	0	0	0.000193798	2.28e-05	0	0	0
Pedomicrobium_americanum	0	0	3.96e-05	0	0	0	0	1.33e-05	0	0	0	0	0	0	0	0	0	0	0	0	0	0	0	0	0	0	5.11e-05	0	0	0	0	0	0	2.91e-05	0	0	0	0	0	0	3.88e-05	0	0	0	0
Prevotella_bivia	0	0	6.59e-05	0	0	0	0	0	0	0	0	0	0	0	0	0	0	0	0	0	0	0	0	0	0	0	0	0	0	0	0	2.59e-05	0	0	0	3.46e-05	0	0	0	0	0	0	0	1.46e-05	4.17e-05
Ruminococcaceae_bacterium_GD6	0	0	0	0	0	0	0	0	0	0	0	0	0	0	0	1.22e-05	0	0	0	0	0	0	0	1.16e-05	0	2.39e-05	0	0	1.33e-05	0	0	0	0	0	0	0	0	0	1.51e-05	0	0	0	1.44e-05	0	8.34e-05
Streptococcus_sp_canine_oral_taxon_297	0	0	0	0	0	0	0	1.33e-05	0	0	0	0	0	0	0	0	0	0	0	0	0	0	0	0	0	0	0	0	0	1.2e-05	0	0	0	0	0	0	0	1.41e-05	0	0	0.000193798	0	1.44e-05	0	0
Anaerofustis_stercorihominis	0	5.95e-05	0	0	0	0	0	0	0	0	0	0	0	0	0	0	0	0	0	0	0	0	0	0	0	8.37e-05	0	0	0	0	0	0	0	0	0	0	0	1.41e-05	0	0	0	0	0	0	0
bacterium_YE57	0	0	0	0	0	0	0	0	0	1.15e-05	0	0	0	0	0	0	0	0	1.25e-05	0	0	0	0	0	0	0	0	0	0	0	0	0	0	0.000159893	0	0	0	0	0	0	0	0	0	0	0
Erythrobacter_sp	5.3e-05	0	0	0	0	0	1.25e-05	0	1.23e-05	0	0	1.27e-05	0	0	0	0	0	0	0	0	0	0	3.88e-05	0	0	0	2.55e-05	0	1.33e-05	0	0	0	0	0	0	0	0	0	0	0	0	0	0	0	0
Intestinimonas_butyriciproducens	0	0	0	0	0	0	0	0	0	0	0	0	0	0	0	1.22e-05	0	0	0	0	0	0	0	0	0	0	0	0	0	2.41e-05	0	0	0	0	0	0	0	0	0.0001508	0	0	0	0	0	0
Macrococcus_caseolyticus	0	0	0	0	0	0	0	0	0	0	0	0	0	0	0	0	0	0	2.51e-05	0	0	0	0	0	0	0	0	1.34e-05	0	0	0	1.3e-05	2.63e-05	8.72e-05	0	1.15e-05	0	0	0	0	0	0	0	0	0
Megasphaera_stantonii	0	0	0	0	0	0	0	0	0	0	0	3.8e-05	0	0	0	0	0	0	0	0	0	0	6.47e-05	0	0	0	2.55e-05	2.68e-05	0	0	0	0	0	0	0	0	0	0	0	0	0	0	1.44e-05	0	0
Methanothermobacter_crinale	0	0	0	0	0	0	0	0	0	0	0	0	0	0	0	0	0	0	0	0	0	0	0	0	0	0	0	0	0	0	0	0	0	0.000188964	0	0	0	0	0	0	0	0	0	0	0
Mitsuaria_chitosanitabida	0	0	3.96e-05	0	0	0	0	0	0	0	0	5.06e-05	0	0	0	1.22e-05	0	0	0	0	0	0	0	0	0	0	0	0	0	6.02e-05	0	0	0	0	0	0	0	0	0	0	0	0	0	0	0
Sphingobacterium_spiritivorum	0	0	0	0	0	0	0	0	0	0	0	0	0	0	0	0	0	0	0	0	0	0	0	0	0	0	0	0	0	0	0	0	0	0	0	0	0	0	0	0	0	6.84e-05	0.000144229	0	0
Catabacter_hongkongensis	0	0	1.32e-05	0	0	2.2e-05	0	0	0	0	0	1.27e-05	0	0	0	1.22e-05	0	0	0	0	0	0	0	0	0	0	0	0	0	4.81e-05	0	0	0	0	0	0	0	0	0	0	0	0	4.33e-05	0	0
Dialister_propionicifaciens	0	0	7.91e-05	0	0	0	0	2.66e-05	0	2.29e-05	0	1.27e-05	0	0	0	0	0	0	0	0	0	0	0	0	0	0	0	0	0	1.2e-05	0	0	0	0	0	0	0	0	0	0	0	0	0	0	0
Helicobacter_hepaticus	0	0	0	0	0	0	0	0	0	0	0	5.06e-05	0	0	0	0	0	0	0	0	0	0	0	0	0	0	0	0	0	0	0	0	0	0	0	0	0	0	0	1.45e-05	0	4.56e-05	0	0	2.78e-05
Lachnospiraceae_bacterium_S37_02_2	0	0	9.23e-05	0	0	1.1e-05	0	0	0	2.29e-05	0	0	0	0	0	0	0	0	0	0	0	0	0	0	0	0	0	0	0	2.41e-05	0	0	0	0	0	0	0	0	0	0	0	0	0	0	0
delta_proteobacterium_LX33	0	0	0	0	0	0	3.76e-05	1.33e-05	0	0	0	0	0	0	0	0	0	0	1.25e-05	0	0	0	0	0	0	2.39e-05	0	1.34e-05	0	0	0	0	0	4.36e-05	0	0	0	0	0	0	0	0	0	0	0
Marseilla_massiliensis	0	0	0	0	0	0	0	0	0	0	0	0	8.8e-05	0	0	0	0	0	0	0	0	0	3.88e-05	0	0	0	1.28e-05	0	0	0	0	0	0	0	0	0	0	0	0	0	0	0	0	0	0
Trachydiscus_minutus	0	0	0	0	0	0	0	0	0	0	0	0	0	0	0	0	0	0	0	0	0	0	0	0	0	0	0	0	0	0	0	0	0	0	0	0	0	0	0	0	0	0	0.000158652	0	0
Actinomyces_israelii	2.65e-05	0	0	0	0	0	0	0	0	0	0	0	0	0	0	0	0	0	0	0	0	3.61e-05	0	0	0	0	1.28e-05	0	0	0	0	3.89e-05	0	0	0	1.15e-05	0	0	0	0	0	0	0	0	0
Anaerofustis_sp_Marseille-P2832	0	0	0	0	0	0	0	0	0	0	0	0	0	0	0	0	0	0	0	0	0	0	0	0	0	0	0	0	0	0	0	0	0	0	0	0	0	0	0	8.69e-05	0	0	0	0	5.56e-05
Clostridium_bornimense	0	0	0	0	0	0	0	0	0	0	0	0.000101236	0	0	0	1.22e-05	0	0	1.25e-05	0	0	0	0	0	0	0	0	0	0	0	0	0	0	0	0	0	0	0	0	0	0	0	0	0	0
Corynebacterium_durum	0	0	0	0	0	0	0	0	0	1.15e-05	0	0	0	0	0	0	0	0	0	0	0	0	0	0	0	0	0	0	0	0	0	2.59e-05	3.95e-05	0	0	2.3e-05	0	0	0	0	1.94e-05	2.28e-05	0	0	0
Corynebacterium_glucuronolyticum	0	0	0	0	0	0	0	0	0	0	0	0	0	0	0	0	0	0	0	0	0	0	0	0	0	0	0	0	0	0	0	0	0	0	0	0	0	1.41e-05	0	0	1.94e-05	2.28e-05	0.000100961	0	0
Lactobacillus_acetotolerans	0	0	0	0	0	0	2.5e-05	0	0	0	1.11e-05	0	0	0	0	0	0	0	0	0	0	0	0	0	0	0	8.94e-05	0	0	0	0	0	0	0	0	0	0	0	0	0	0	0	0	0	0
Methylobacterium_aquaticum	5.3e-05	0	0	1.26e-05	0	0	2.5e-05	2.66e-05	0	0	0	1.27e-05	0	0	0	0	0	0	0	0	0	0	0	0	0	0	0	0	0	0	0	0	0	0	0	0	0	0	0	0	0	0	0	0	0
Pelomonas_puraquae	0	0	0	1.26e-05	0	0	2.5e-05	0	0	0	0	0	1.26e-05	0	0	0	0	1.14e-05	0	2.58e-05	0	0	0	0	0	0	0	1.34e-05	0	0	0	0	0	0	0	0	0	0	0	0	0	0	0	0	0
Plesiomonas_shigelloides	0	0	1.32e-05	2.53e-05	0	1.1e-05	0	1.33e-05	0	0	1.11e-05	0	0	0	0	0	0	0	0	0	0	0	0	0	0	0	0	0	0	0	0	0	0	0	0	0	0	0	0	0	0	0	1.44e-05	0	0
Pseudaeromonas_sharmana	0	0	0	0	0	0	0	0	0	0	0	0	0	0	0	0	0	0	0	0	0	0	0	0	0	0	0	0	0	0	0	0	0	0	0	0	0	1.41e-05	0	0	0	9.12e-05	2.88e-05	4.39e-05	0
Schrenkiella_parvula	0	0	0	0	0	0	0	0	0	0	0	0	0	0	0	0	0	0	0	0	0	0	0.000129326	0	0	0	0	0	0	0	0	0	0	0	0	0	0	0	0	0	0	0	0	0	0
Thermus_scotoductus	0	0	0	0	0	0	0	0	0	0	0	0	0	0	0	0	0	0	0	0	0	0	0	0	0	0	0	0	0	0	0	0	0	0	0	0	0	0	0	0	0	2.28e-05	0.000129806	0	0
Acetobacter_pasteurianus	0	0	1.32e-05	0	0	0	0	0	0	0	0	1.27e-05	0	0	0	0	0	0	0	1.29e-05	0	0	1.29e-05	3.47e-05	0	0	0	0	0	0	0	0	0	0	0	0	0	0	0	0	3.88e-05	0	0	0	0
Acidobacteria_bacterium_SCN_69-37	0	0	9.23e-05	0	0	0	0	1.33e-05	0	1.15e-05	0	0	0	0	0	0	0	0	0	0	0	0	0	0	0	0	0	0	0	0	0	0	0	0	0	0	0	0	0	0	0	0	0	0	0
alpha_proteobacterium_SCGC_AAA015-N04	0	0	0	0	0	0	0	0	0	0	0	0	0	0	0	0	0	0	0	0	0	0	0	0	0	0	0	2.68e-05	0	0	0	0	0	7.27e-05	0	2.3e-05	0	0	0	0	0	0	0	0	0
Bacillus_badius	0	0	0	0	0	0	0	0	0	0	0	1.27e-05	0	0	0	0	0	0	0	0	0	0	2.59e-05	0	0	0	0	0	0	0	0	0	0	0	0	1.15e-05	0	0	0	0	0	2.28e-05	5.77e-05	0	0
Coprobacter_secundus	0	0	0	0	0	0	0	0	0	0	0	0	0	0	0	0	0	0	0	0	0	0	0	0	0	0	0	0	0	0	0	5.18e-05	1.32e-05	0	0	0	0	5.65e-05	0	0	0	0	0	0	0
Gordonibacter_pamelaeae	0	0	0	0	0	0	0	0	0	0	0	0	1.26e-05	0	0	0	0	0	0	0	0	0	0	2.32e-05	0	2.39e-05	0	0	0	0	0	0	0	0	0	2.3e-05	0	0	0	0	0	2.28e-05	0	1.46e-05	0
Clostridium_sp_SW002	0	0	0	0	0	0	7.51e-05	1.33e-05	0	0	0	0	0	0	0	0	0	0	0	0	0	0	0	0	0	0	0	0	0	0	0	0	0	0	0	0	0	0	0	0	0	2.28e-05	0	0	0
Corynebacterium_propinquum	0	0	0	0	0	0	0	0	0	0	0	0	0	0	0	0	0	0	0	0	0	0	0	0	0	0	0	0	0	0	0	0	0	1.45e-05	0	2.3e-05	0	0	0	0	0	0	7.21e-05	0	0
Corynebacterium_suicordis	0	0	0	0	0	0	0	0	0	0	0	0.000101236	0	0	0	0	0	0	0	0	0	0	0	0	0	0	0	0	0	0	0	0	0	0	0	0	0	0	0	0	0	0	0	0	0
Flavobacterium_lindanitolerans	0	0	0	0	0	0	0	0	0	0	0	0	0	0	0	0	0	0	0	0	0	0	0	0	0	0	0	0	0	0	0	5.18e-05	0	0	0	4.61e-05	0	0	0	0	0	0	0	0	0
Nannochloropsis_gaditana	0	0	0	0	0	0	0	0	0	0	0	0	5.03e-05	0	0	0	0	0	0	0	0	0	0	0	0	0	1.28e-05	2.68e-05	0	0	0	0	0	1.45e-05	0	0	0	0	0	0	0	0	0	0	0
Streptococcus_dysgalactiae	0	0	7.91e-05	0	0	0	0	0	0	0	0	0	0	0	0	0	0	0	0	0	0	0	0	0	0	0	0	0	0	0	0	0	0	0	0	0	0	0	0	0	1.94e-05	2.28e-05	0	0	0
Sutterella_parvirubra	0	0	0	0	0	0	0	0	0	0	0	0	0	0	0	0	0	0	0	0	0	0	0	0	0	0	0	0	0	0	0	0	0	0	0	0	0	0.000113037	0	0	0	0	0	0	0
Acidobacteriaceae_bacterium_enrichment_culture_clone_ANA-RAS-33	0	0	0	0	0	0	0	0	0	0	0	0	0	0	0	0	0	0	0	0	0	0	0	0	0	0	0	0	0	0	0	0	0	0	0	0	0	0	0	0	0	0	0	0	0
bacterium_ic1391	0	0	0	0	0	0	0	0	0	0	0	0	0	0	0	0	0	0	0	0	0	0	5.17e-05	0	0	0	3.83e-05	0	0	0	0	0	0	0	0	0	0	0	0	0	0	0	0	0	0
c__Clostridia;s__[Clostridium]_leptum	0	4.46e-05	0	1.26e-05	0	0	0	0	0	0	0	0	0	0	0	0	0	0	0	0	0	0	0	0	0	0	0	0	0	0	0	0	0	0	0	0	0	0	0	0	0	0	0	0	0
candidate_division_WS6_bacterium_GW2011_GWE2_33_157	0	0	0	0	0	0	3.76e-05	0	0	2.29e-05	0	0	0	0	0	2.44e-05	0	0	0	0	0	0	0	0	0	0	0	0	0	0	0	0	0	0	0	0	0	0	0	0	0	0	0	0	0
Capnocytophaga_gingivalis	0	0	0	0	0	0	0	0	0	0	0	0	0	0	0	0	0	0	0	0	0	0	0	0	0	0	0	0	0	0	0	0	0	0	0	0	0	0	0	0	0.000135659	0	0	0	0
Paenibacillus_favisporus	1.33e-05	0	0	0	0	0	1.25e-05	0	0	0	0	0	0	0	0	0	0	0	0	0	0	0	0	0	0	0	0	0	0	0	0	0	0	0	0	0	0	0	0	0	3.88e-05	0	0	0	0
Parasutterella_secunda	0	0	0	0	0	0	0	0	0	0	0	2.53e-05	0	0	0	0	0	0	0	0	0	0	0	0	0	0	0	0	1.33e-05	0	0	0	0	0	0	0	0	0	0	0	5.81e-05	0	1.44e-05	0	0
Porphyromonas_bennonis	0	0	7.91e-05	0	0	0	0	0	0	0	0	0	0	0	0	0	0	0	0	0	0	0	0	0	0	0	0	0	0	1.2e-05	0	0	0	0	0	0	0	0	0	0	0	0	0	0	0
Prevotella_buccalis	0	0	0	0	0	0	0	0	0	1.15e-05	0	2.53e-05	0	0	0	0	0	0	0	0	0	0	0	0	0	0	0	0	0	0	0	0	0	0	0	0	0	0	0	0	5.81e-05	2.28e-05	0	0	0
Ruminococcus_sp_YE281	1.33e-05	0	0	0	0	0	0	0	0	0	0	0	0	0	0	0	0	0	0	0	0	0	0	0	0	0	0	0	0	0	0	0	0	0	0	0	0	1.41e-05	0	0	5.81e-05	2.28e-05	1.44e-05	0	0
Streptococcus_sp_FF10	0	0	0	0	0	0	0	0	0	0	0	0	0	0	0	0	0	0	0	0	0	0	1.29e-05	2.32e-05	0	1.2e-05	0	0	0	0	0	0	0	0	0	0	0	0	0	0	5.81e-05	0	0	0	0
Sutterellaceae_bacterium_Marseille-P2968	0	0	0	0	0	0	0	0	0	0	0	0	0	0	0	0	0	0	0	0	0	0	0	0	0	0	0	0	0	0	0	0	0	0	0	0	0	0	0	0	0	0.000159526	0	0	0
Acidithiobacillus_thiooxidans	0	0	0	0	0	0	6.26e-05	0	0	0	0	0	0	0	0	0	0	0	1.25e-05	0	0	0	0	0	0	0	0	0	0	0	0	0	0	0	0	0	0	0	0	0	0	0	0	0	0
Actinoallomurus_sp	0	0	0	0	0	0	0	0	0	0	0	0	0	0	0	0	0	0	0	0	0	0	0	0	0	0	3.83e-05	0	0	0	0	0	0	0	0	0	0	0	0	0	0	0	0	0	0
Caballeronia_zhejiangensis	0	0	0	0	1.27e-05	0	0	0	0	0	1.11e-05	0	0	0	0	0	0	0	0	0	0	0	0	0	0	0	0	0	0	0	0	0	0	0	0	0	0	0	0	0	5.81e-05	0	1.44e-05	0	0
Capnocytophaga_sputigena	0	0	0	0	0	0	0	0	0	0	0	0	0	0	0	0	0	0	0	0	0	0	0	0	0	0	0	0	0	0	0	0	0	0	0	0	0	0	0	0	0.000116279	0	0	0	0
Corynebacterium_urealyticum	0	0	0	0	0	0	0	0	0	0	0	0	0	0	0	0	0	0	0	0	0	0	0	0	0	0	0	0	0	0	0	0	0	0	0	0	0	0	0	0	1.94e-05	2.28e-05	0	0	0
Desulfovibrio_butyratiphilus	0	0	0	0	0	1.1e-05	6.26e-05	0	0	0	0	0	0	0	0	0	0	0	0	0	0	0	0	0	0	0	0	0	0	0	0	0	0	0	0	0	0	0	0	0	0	0	0	0	0
Fonticella_tunisiensis	0	0	0	1.26e-05	0	0	0	0	0	0	0	0	5.03e-05	0	0	1.22e-05	0	0	0	0	0	0	0	0	0	0	0	0	0	0	0	0	0	0	0	0	0	0	0	0	0	0	0	0	0
Oxalobacter_formigenes	0	7.43e-05	0	0	0	0	0	0	0	0	0	0	0	0	0	0	0	0	0	0	0	0	0	0	0	0	0	0	0	0	0	0	0	0	0	0	0	0	0	0	0	0	0	0	0
Spirochetales_bacterium_enrichment_culture_clone_D2CL_Bac_16S_Clone1	0	0	0	1.26e-05	0	0	6.26e-05	0	0	0	0	0	0	0	0	0	0	0	0	0	0	0	0	0	0	0	0	0	0	0	0	0	0	0	0	0	0	0	0	0	0	0	0	0	0
Actinobacteria_bacterium_IMCC26256	0	0	0	0	0	0	0	0	0	0	0	0	0	0	0	0	0	0	0	0	0	0	0	0	0	0	0	0	0	0	0	0	0	0	0	0	0	0	0	0	0	6.84e-05	2.88e-05	0	0
Actinotignum_urinale	0	0	0	0	0	0	0	0	0	0	0	6.33e-05	0	0	0	0	0	0	0	0	0	0	0	0	0	0	0	0	0	0	0	0	0	0	0	0	0	0	0	0	0	0	0	0	0
Butyrivibrio_crossotus	0	0	0	0	0	0	0	0	0	0	0	0	0	0	0	0	0	0	0	0	0	0	0	0	0	2.39e-05	0	0	0	0	0	0	0	0	0	0	0	0	0	0	0	6.84e-05	0	0	0
Campylobacter_concisus	2.65e-05	0	0	0	0	0	0	0	0	0	0	0	0	0	0	0	0	0	0	0	0	0	0	0	0	0	0	0	0	0	0	0	0	0	0	0	0	0	0	0	0	0	0	4.39e-05	0
Chloroflexi_bacterium_OLB15	0	1.49e-05	0	0	0	0	0	0	0	0	0	0	0	0	0	0	0	0	0	0	0	0	0	0	0	0	0	0	0	0	0	0	0	0	0	0	0	0	0	0	0	0	0	0	0
Clostridium_sp_K4410.MGS-306	0	7.43e-05	0	0	0	0	0	0	0	0	0	0	0	0	0	0	0	0	0	0	0	0	0	0	0	0	0	0	0	0	0	0	0	0	0	0	0	0	0	0	0	0	0	0	0
Flavobacteriaceae_bacterium_D11-24b1	0	0	0	0	0	0	0	0	0	0	0	0	0	0	0	0	0	0	0	0	0	0	0	0	0	0	0	0	0	0	0	0	0	5.81e-05	0	0	0	1.41e-05	0	0	0	0	0	0	0
Hyaloperonospora_arabidopsidis	0	0	0	0	0	0	6.26e-05	0	0	0	0	0	0	0	0	0	0	0	0	0	0	0	0	0	0	0	0	0	0	0	0	0	0	0	0	0	0	0	0	0	0	0	0	0	0
Lacibacter_cauensis	0	0	3.96e-05	0	0	0	0	0	0	0	0	1.27e-05	0	0	0	0	0	0	0	0	0	0	0	0	0	0	0	0	0	1.2e-05	0	0	0	0	0	0	0	0	0	0	0	0	0	0	0
Lactobacillus_amylolyticus	0	0	0	0	0	0	0	0	0	0	0	0	0	0	0	0	0	0	0	0	0	0	0	0	0	0	0	0	0	0	0	0	0	0	0	0	0	1.41e-05	0	0	0	0	5.77e-05	0	0
Mobiluncus_curtisii	0	0	0	0	0	0	0	0	0	0	0	0	0	0	0	0	0	0	0	0	0	0	0	0	0	0	0	0	0	0	0	0	0	0	0	0	0	0	0	0	7.75e-05	2.28e-05	0	0	0
Planctomycetales_bacterium_Ellin7224	0	0	0	0	0	0	0	0	0	0	0	0	0	0	0	0	0	0	0	0	0	0	0	0	0	0	0	0	0	0	0	0	0	0	0	0	0	0	0	0	9.69e-05	0	0	0	0
Succinatimonas_hippei	0	0	0	0	0	0	0	0	0	0	0	0	0	0	0	0	0	0	0	0	0	0	5.17e-05	0	0	0	0	1.34e-05	0	0	0	0	0	0	0	0	0	0	0	0	0	0	0	0	0
Bdellovibrio_sp_oral_clone_CA006	0	0	0	0	0	0	0	0	0	0	0	5.06e-05	0	0	0	0	0	0	0	0	0	0	0	0	0	0	0	0	0	0	0	0	0	0	0	0	0	0	0	0	0	0	0	0	0
Clostridiales_bacterium_42_27	0	0	0	0	0	0	0	0	0	0	1.11e-05	0	0	0	0	0	0	0	0	0	0	0	0	0	0	0	0	0	0	0	0	0	0	0	0	0	0	0	0	0	5.81e-05	0	0	0	0
Clostridiales_bacterium_oral_taxon_075	0	0	0	0	0	0	0	0	0	0	0	0	0	0	0	0	0	0	0	0	0	0	0	0	0	0	0	0	0	0	0	0	0	0	0	0	0	0	0	0	3.88e-05	4.56e-05	0	0	0
Exiguobacterium_undae	0	0	0	0	0	0	0	0	0	0	0	0	0	0	0	0	0	0	0	0	0	0	0	0	0	0	5.11e-05	0	0	0	0	0	0	0	0	0	0	0	0	0	0	0	0	0	0
Galliscardovia_ingluviei	0	0	0	0	0	0	0	0	0	0	0	0	0	0	0	0	0	0	0	0	0	0	3.88e-05	0	0	0	1.28e-05	0	0	0	0	0	0	0	0	0	0	0	0	0	0	0	0	0	0
gamma_proteobacterium_OR-113	0	0	0	0	0	2.2e-05	0	0	0	0	0	0	0	0	0	0	0	0	0	0	0	0	0	0	0	0	0	0	0	0	0	0	0	0	0	0	0	0	0	0	0	4.56e-05	0	0	0
Lactobacillus_jensenii	0	0	0	0	0	0	0	0	0	0	0	0	0	0	0	0	0	0	0	0	0	0	0	0	0	0	3.83e-05	0	0	0	0	0	0	0	0	0	0	0	0	0	1.94e-05	0	0	0	0
Leptotrichia_sp_oral_clone_FP036	0	0	0	0	0	0	0	0	0	0	0	0	0	0	0	0	0	0	0	0	0	0	5.17e-05	0	0	0	0	0	0	0	0	0	0	0	0	0	0	0	0	0	0	0	0	0	0
Porphyromonas_endodontalis	0	0	2.64e-05	0	0	0	0	0	0	0	0	0	0	0	0	0	0	0	0	0	0	0	2.59e-05	0	0	0	0	0	0	0	0	0	0	0	0	0	0	0	0	0	0	0	0	0	0
Pseudomonas_psychrotolerans	0	0	0	0	0	0	0	0	0	0	0	0	0	0	0	0	0	0	0	0	0	0	0	0	0	0	0	0	0	0	0	0	0	5.81e-05	0	0	0	0	0	0	0	0	0	0	0
Sinomonas_atrocyanea	0	0	0	0	0	0	0	0	0	0	0	0	0	0	0	0	0	0	0	0	0	0	0	0	0	0	0	0	0	0	0	0	0	0	0	0	0	0	0	0	7.75e-05	0	0	0	0
Streptococcus_pluranimalium	0	0	0	0	0	0	0	0	0	0	0	5.06e-05	0	0	0	0	0	0	0	0	0	0	0	0	0	0	0	0	0	0	0	0	0	0	0	0	0	0	0	0	0	0	0	0	0
Thalassococcus_sp_SH-1	0	0	0	0	0	0	0	0	0	0	0	0	0	0	0	0	0	0	0	0	0	0	0	0	0	0	5.11e-05	0	0	0	0	0	0	0	0	0	0	0	0	0	0	0	0	0	0
[Clostridium]_colinum	0	0	0	0	0	0	0	0	0	0	0	0	0	2.58e-05	0	0	0	0	0	0	0	0	0	0	0	0	1.28e-05	0	0	0	0	0	0	0	0	0	0	0	0	0	0	0	0	0	0
bacterium_WHC7-12	0	0	0	0	0	0	0	0	0	0	0	0	0	0	0	0	0	0	0	0	0	0	0	0	0	0	0	1.34e-05	0	0	0	0	0	2.91e-05	0	0	0	0	0	0	0	0	0	0	0
Bdellovibrionales_bacterium_RBG_16_40_8	0	0	0	0	0	0	0	0	0	0	0	0	0	0	0	0	0	0	0	0	0	0	0	0	0	0	0	0	0	0	0	0	0	0	0	0	0	0	0	0	0	6.84e-05	0	0	0
Caldicoprobacter_faecalis	0	0	0	0	0	0	0	0	0	0	0	0	0	0	0	0	0	0	0	0	0	0	0	0	0	0	0	0	0	0	0	0	0	0	0	0	0	0	0	0	1.94e-05	0	0	2.93e-05	0
Candidatus_Shapirobacteria_bacterium_CG2_30_35_20	0	0	0	0	0	3.29e-05	0	0	0	0	0	0	0	0	0	0	0	0	0	0	0	0	0	0	0	0	0	0	0	0	0	0	0	0	0	0	0	0	0	0	0	0	0	0	0
Collinsella_tanakaei	0	0	0	0	0	0	0	0	0	0	0	0	0	0	0	0	0	0	0	0	0	0	0	0	0	1.2e-05	0	1.34e-05	1.33e-05	0	0	0	0	0	0	0	0	0	0	0	0	0	0	0	0
Eubacterium_sp_oral_clone_JI012	0	0	0	0	0	0	0	0	0	0	0	0	0	0	0	0	0	0	0	0	0	0	0	0	0	0	0	0	0	0	0	0	0	0	0	0	0	2.83e-05	0	0	0	0	0	1.46e-05	0
Eubacterium_sp_SN18	0	0	0	0	0	0	0	0	0	0	0	0	0	0	0	0	0	0	0	0	0	0	0	0	0	0	0	0	0	0	0	0	0	0	0	0	0	2.83e-05	0	0	0	0	0	1.46e-05	0
Nitrosomonas_nitrosa	0	0	0	0	0	0	0	0	0	0	0	0	0	0	0	0	0	0	0	0	0	0	0	0	0	0	0	0	0	0	0	0	0	0	0	0	0	0	0	0	0	4.56e-05	0	0	0
Nocardioides_exalbidus	0	0	0	0	0	0	0	0	0	0	0	0	0	0	0	0	0	0	0	0	0	0	0	0	0	1.2e-05	1.28e-05	0	0	0	0	0	0	0	0	0	0	0	0	0	1.94e-05	0	0	0	0
Paenibacillus_curdlanolyticus	0	0	0	0	0	0	0	2.66e-05	0	0	0	1.27e-05	0	0	0	0	0	0	0	0	0	0	0	0	0	0	0	0	0	0	0	0	0	0	0	0	0	0	0	0	0	0	0	0	0
Peptoniphilus_lacrimalis	0	0	0	0	0	0	0	0	0	0	0	0	0	0	0	0	0	0	0	0	0	0	0	0	0	0	0	0	0	0	0	2.59e-05	0	0	0	0	0	0	0	0	0	0	0	0	0
Prevotella_melaninogenica	0	1.49e-05	0	0	0	0	0	0	0	0	0	0	0	0	0	0	0	0	0	0	0	0	0	0	0	0	0	0	0	0	0	0	0	0	0	0	0	0	0	0	0	0	0	0	0
Rhodococcus_fascians	0	0	0	0	0	0	0	0	1.23e-05	0	0	0	0	0	0	0	0	0	0	0	0	0	0	0	0	0	0	0	0	0	0	0	0	0	0	0	0	0	0	0	0	0	0	0	2.78e-05
Saccharopolyspora_rectivirgula	0	0	0	0	0	2.2e-05	0	0	0	0	0	0	0	0	0	0	0	0	0	0	0	0	1.29e-05	0	0	0	0	0	0	0	0	0	0	0	0	0	0	0	0	0	0	0	0	0	0
Selenomonas_sputigena	0	0	0	0	0	0	0	0	0	0	0	0	0	0	0	0	0	0	0	0	0	0	0	0	0	0	0	0	0	0	0	0	0	0	0	0	0	4.24e-05	0	0	0	0	0	0	0
Sutterella_wadsworthensis	0	0	0	0	0	0	0	0	0	0	0	0	0	0	0	0	0	0	0	0	0	0	0	1.16e-05	0	0	0	0	0	0	0	0	1.32e-05	0	0	0	0	0	0	0	0	2.28e-05	0	0	0
Actinocorallia_aurantiaca	0	0	0	0	0	0	0	0	0	0	0	0	0	0	0	0	0	0	0	0	0	0	0	0	0	0	0	0	0	0	0	0	0	0	0	0	0	0	0	0	3.88e-05	0	0	0	0
Actinomyces_dentalis	0	0	0	0	0	0	0	0	0	0	0	0	0	0	0	0	0	0	0	0	0	0	0	0	0	0	0	0	2.66e-05	0	0	0	0	0	0	0	0	0	0	0	0	0	0	0	0
alpha_proteobacterium_KC-IT-W1	0	0	0	0	0	0	0	2.66e-05	0	0	0	0	0	0	0	0	0	0	0	0	0	0	0	0	0	0	0	0	0	0	0	0	0	0	0	0	0	0	0	0	0	0	0	0	0
Candidatus_Gracilibacteria_bacterium_HOT-871	0	0	0	0	0	0	0	0	0	0	0	0	0	0	0	0	0	0	0	0	0	0	0	0	0	0	2.55e-05	0	0	0	0	0	0	0	0	0	0	0	0	0	0	0	0	0	0
Candidatus_Promineofilum_breve	0	1.49e-05	0	0	0	0	0	0	0	0	0	0	0	0	0	0	0	0	0	0	0	0	0	0	0	0	0	0	0	0	0	0	0	0	0	0	0	0	0	0	0	0	0	0	0
Clostridiaceae_bacterium_DJF_VR76	0	2.97e-05	0	0	0	0	0	0	0	0	0	0	0	0	0	0	0	0	0	0	0	0	0	0	0	0	0	0	0	0	0	0	0	0	0	0	0	0	0	0	0	0	0	0	0
Estrella_lausannensis	0	0	2.64e-05	0	0	0	0	0	0	0	0	0	0	0	0	0	0	0	0	0	0	0	0	0	0	0	0	0	0	0	0	0	0	0	0	0	0	0	0	0	0	0	0	0	0
Ethanoligenens_harbinense	0	0	0	0	0	0	0	0	2.46e-05	0	0	0	0	0	0	0	0	0	0	0	0	0	0	0	0	0	0	0	0	0	0	0	0	0	0	0	0	0	0	0	0	0	0	0	0
Ferrimonas_futtsuensis	0	0	0	0	0	0	0	0	0	0	0	0	0	0	0	0	0	0	0	0	0	0	0	0	0	0	0	0	0	0	0	0	0	0	0	0	0	0	0	0	0	4.56e-05	0	0	0
Gordonibacter_urolithinfaciens	0	0	0	0	0	0	0	0	0	0	0	0	0	0	0	0	0	0	0	0	0	0	0	0	0	0	0	0	0	0	0	0	0	0	0	0	0	2.83e-05	0	0	0	0	0	0	0
Hydrogenophilus_thermoluteolus	0	0	0	0	0	0	1.25e-05	0	0	0	0	0	0	0	0	0	0	0	0	0	0	0	0	0	0	0	0	0	0	0	0	0	0	0	0	0	0	1.41e-05	0	0	0	0	0	0	0
Lactobacillus_agilis	0	0	0	0	0	0	0	0	0	0	0	0	0	0	0	0	0	0	0	0	0	0	0	0	0	0	0	0	0	0	0	0	0	0	0	0	0	0	0	0	0	4.56e-05	0	0	0
Lactobacillus_saerimneri	0	0	0	0	0	0	0	0	0	0	0	0	0	0	0	0	0	0	0	0	0	0	0	0	0	0	2.55e-05	0	0	0	0	0	0	0	0	0	0	0	0	0	0	0	0	0	0
Meiothermus_silvanus	2.65e-05	0	0	0	0	0	0	0	0	0	0	0	0	0	0	0	0	0	0	0	0	0	0	0	0	0	0	0	0	0	0	0	0	0	0	0	0	0	0	0	0	0	0	0	0
Paludisphaera_borealis	0	0	0	0	0	0	2.5e-05	0	0	0	0	0	0	0	0	0	0	0	0	0	0	0	0	0	0	0	0	0	0	0	0	0	0	0	0	0	0	0	0	0	0	0	0	0	0
Prevotella_corporis	0	0	2.64e-05	0	0	0	0	0	0	0	0	0	0	0	0	0	0	0	0	0	0	0	0	0	0	0	0	0	0	0	0	0	0	0	0	0	0	0	0	0	0	0	0	0	0
Pteris_ensiformis	0	0	0	2.53e-05	0	0	0	0	0	0	0	0	0	0	0	0	0	0	0	0	0	0	0	0	0	0	0	0	0	0	0	0	0	0	0	0	0	0	0	0	0	0	0	0	0
Ruminococcaceae_bacterium_mt9	0	0	0	0	0	0	0	0	0	0	0	0	0	0	0	0	0	0	0	0	0	0	0	0	0	0	0	0	0	0	0	0	0	0	0	0	0	0	0	0	0	4.56e-05	0	0	0
Selenomonadales_bacterium_Marseille-P2399	0	0	0	0	0	0	0	0	0	0	0	0	0	0	0	0	0	0	0	0	0	0	0	0	0	0	0	0	0	0	0	0	0	0	0	0	0	0	0	0	0	4.56e-05	0	0	0
Thermobispora_bispora	0	0	0	0	0	0	0	0	0	0	0	0	0	0	0	0	0	0	0	0	0	0	0	0	0	0	0	0	0	0	0	0	0	0	0	0	0	0	0	0	3.88e-05	0	0	0	0
Tumebacillus_avium	0	0	0	0	0	0	0	0	0	0	0	0	0	0	0	0	0	0	0	0	0	0	0	0	0	0	0	0	0	0	0	0	0	0	0	0	0	0	0	0	0	0	2.88e-05	0	0
Corynebacterium_amycolatum	0	0	0	0	0	0	0	0	0	0	0	0	0	0	0	0	0	0	0	0	0	0	0	0	0	0	1.28e-05	0	0	0	0	0	0	0	0	0	0	0	0	0	0	0	0	0	0
Hypsibius_dujardini	0	0	0	0	0	0	0	0	0	0	0	0	0	0	0	0	0	0	0	0	0	0	0	0	0	0	0	0	0	0	0	0	0	0	0	0	0	0	0	0	0	2.28e-05	0	0	0
Paenibacillus_graminis	0	0	0	0	0	0	0	0	0	0	0	0	0	0	0	0	0	0	0	0	0	0	0	0	0	0	0	0	0	0	0	0	0	0	0	0	0	1.41e-05	0	0	0	0	0	0	0
Phaeodactylibacter_xiamenensis	0	0	0	0	0	0	0	0	0	0	0	0	0	0	0	0	0	0	0	0	0	0	0	0	0	0	0	0	0	0	0	0	0	0	0	0	0	0	0	0	0	0	0	1.46e-05	0
Propionispora_sp	0	0	0	0	0	0	0	0	0	0	0	0	1.26e-05	0	0	0	0	0	0	0	0	0	0	0	0	0	0	0	0	0	0	0	0	0	0	0	0	0	0	0	0	0	0	0	0
Slackia_exigua	0	0	0	0	0	0	0	0	0	0	0	0	0	0	0	0	0	0	0	0	0	0	0	0	0	0	0	0	0	0	0	0	1.32e-05	0	0	0	0	0	0	0	0	0	0	0	0
Sphingobacterium_faecium	0	0	0	0	0	0	0	0	0	0	0	0	0	0	0	0	0	0	0	0	0	0	0	0	0	0	0	0	0	0	0	0	0	0	0	0	0	0	0	0	0	0	1.44e-05	0	0
TM7_phylum_sp_oral_clone_FR058	0	0	0	0	0	0	0	0	0	0	0	0	0	0	0	0	0	0	0	0	0	0	0	0	0	0	0	0	0	1.2e-05	0	0	0	0	0	0	0	0	0	0	0	0	0	0	0
[Eubacterium]_brachy	0	0	0	0	0	0	0	0	0	0	0	0	0	0	0	0	0	0	0	0	0	0	0	0	0	0	0	0	0	0	0	0	0	0	0	0	0	0	0	0	0	0	0	0	0
Algoriphagus_namhaensis	0	0	0	0	0	0	0	0	0	0	0	0	0	0	0	0	0	0	0	0	0	0	0	0	0	0	0	0	0	0	0	0	0	0	0	0	0	0	0	0	0	0	0	0	0
Bifidobacterium_catenulatum	0	0	0	0	0	0	0	0	0	0	0	0	0	0	0	0	0	0	0	0	0	0	0	0	0	0	0	0	0	0	0	0	0	0	0	0	0	0	0	0	0	0	0	0	0
Clostridium_sp_ND2	0	0	0	0	0	0	0	0	0	0	0	0	0	0	0	0	0	0	0	0	0	0	0	0	0	0	0	0	0	0	0	0	0	0	0	0	0	0	0	0	0	0	0	0	0
Desulfovibrio_sp_A1	0	0	0	0	0	0	0	0	0	0	0	0	0	0	0	0	0	0	0	0	0	0	0	0	0	0	0	0	0	0	0	0	0	0	0	0	0	0	0	0	0	0	0	0	0
Gordonibacter_massiliensis	0	0	0	0	0	0	0	0	0	0	0	0	0	0	0	0	0	0	0	0	0	0	0	0	0	0	0	0	0	0	0	0	0	0	0	0	0	0	0	0	0	0	0	0	0
Helicobacter_bilis	0	0	0	0	0	0	0	0	0	0	0	0	0	0	0	0	0	0	0	0	0	0	0	0	0	0	0	0	0	0	0	0	0	0	0	0	0	0	0	0	0	0	0	0	0
Jeongeupia_chitinilytica	0	0	0	0	0	0	0	0	0	0	0	0	0	0	0	0	0	0	0	0	0	0	0	0	0	0	0	0	0	0	0	0	0	0	0	0	0	0	0	0	0	0	0	0	0
Lactobacillus_ginsenosidimutans	0	0	0	0	0	0	0	0	0	0	0	0	0	0	0	0	0	0	0	0	0	0	0	0	0	0	0	0	0	0	0	0	0	0	0	0	0	0	0	0	0	0	0	0	0
Lactococcus_plantarum	0	0	0	0	0	0	0	0	0	0	0	0	0	0	0	0	0	0	0	0	0	0	0	0	0	0	0	0	0	0	0	0	0	0	0	0	0	0	0	0	0	0	0	0	0
Prevotella_nigrescens	0	0	0	0	0	0	0	0	0	0	0	0	0	0	0	0	0	0	0	0	0	0	0	0	0	0	0	0	0	0	0	0	0	0	0	0	0	0	0	0	0	0	0	0	0
Roseomonas_terricola	0	0	0	0	0	0	0	0	0	0	0	0	0	0	0	0	0	0	0	0	0	0	0	0	0	0	0	0	0	0	0	0	0	0	0	0	0	0	0	0	0	0	0	0	0
Shewanella_amazonensis	0	0	0	0	0	0	0	0	0	0	0	0	0	0	0	0	0	0	0	0	0	0	0	0	0	0	0	0	0	0	0	0	0	0	0	0	0	0	0	0	0	0	0	0	0
Others	0.188413	0.29041	0.210414	0.215841	0.245633	0.0893912	0.195968	0.21474	0.101523	0.609263	0.0644421	0.677157	0.263462	0.462769	0.259889	0.130842	0.720721	0.297051	0.0550548	0.0710172	0.362762	0.147577	0.268545	0.28757	0.943997	0.301903	0.614939	0.155026	0.403191	0.1639	0.255605	0.267131	0.502435	0.473865	0.907249	0.808318	0.990941	0.256256	0.625141	0.959764	0.490039	0.216454	0.443246	0.727484	0.883719

## Sheet: Diversity and richness
Differences of Shannon index and observed species (richness) between non-BSI group and BSI group
Shannon index						Observed species (richness)
BSI vs non-BSI						BSI vs non-BSI
T.test	Phylum	Family	Genus	Species		T.test	Phylum	Family	Genus	Species
P value	0.01	< 0.001	0.006	0.365		P value	0.062	0.109	0.191	0.747
Group	Phylum	Family	Genus	Species		Group	Phylum	Family	Genus	Species
BSI	0.629889	1.23284	1.79585	1.40318		BSI	23	156	258	134
BSI	0.771427	1.65319	1.65959	1.07571		BSI	23	98	166	105
BSI	0.893432	1.90141	2.36084	1.77093		BSI	33	202	344	177
BSI	0.662951	1.09641	1.49157	1.45651		BSI	20	135	216	114
BSI	0.823717	1.34455	1.68574	1.59719		BSI	27	121	193	99
BSI	0.356221	0.535663	0.844148	0.662053		BSI	15	123	196	101
BSI	0.854352	1.69122	2.10053	1.54008		BSI	31	214	331	170
BSI	0.685733	1.56803	1.86973	1.46308		BSI	31	188	286	149
BSI	0.638156	0.96359	1.25117	1.08425		BSI	17	118	180	97
BSI	0.540898	0.829319	1.59624	1.22718		BSI	19	123	186	94
BSI	0.34703	0.54455	0.766226	0.616401		BSI	19	120	191	102
BSI	0.807026	1.51372	2.22922	1.37407		BSI	27	203	326	173
BSI	0.857174	1.5821	2.20822	1.68732		BSI	27	155	230	131
BSI	0.683042	1.2867	1.61154	1.0953		BSI	21	82	125	80
BSI	0.44703	0.716255	1.029	0.731471		BSI	16	106	172	88
BSI	0.3864	0.554672	1.32903	0.869291		BSI	16	98	135	65
BSI	0.836105	1.55969	1.81511	1.45808		BSI	19	122	187	92
BSI	0.32733	0.607502	0.696052	0.595806		BSI	25	151	220	115
BSI	0.375659	0.676722	0.78422	0.700305		BSI	18	102	173	98
BSI	0.726659	1.2422	1.83176	1.24095		BSI	15	78	120	64
BSI	0.378435	0.5801	0.90113	0.938363		BSI	14	67	117	70
BSI	1.08783	1.74645	2.16666	1.93042		BSI	24	158	267	141
BSI	0.638035	0.88196	1.23255	1.23133		BSI	18	94	161	106
BSI	0.714021	1.15504	1.58581	1.12803		BSI	13	77	135	83
BSI	0.649157	1.82576	2.14782	1.45176		BSI	30	163	283	166
BSI	0.549737	0.915132	1.24084	1.16862		BSI	27	146	239	141
BSI	0.414896	0.60568	1.66496	1.2408		BSI	14	77	138	87
BSI	0.829939	1.30505	1.28025	0.871339		BSI	24	122	185	50
BSI	1.17859	1.56172	2.06733	0.344802		BSI	24	125	182	56
non-BSI	0.949986	2.10463	2.39446	2.09935		non-BSI	31	183	308	159
non-BSI	0.970405	2.0163	2.58831	2.09638		non-BSI	21	128	209	122
non-BSI	0.742056	1.58193	1.99558	1.49423		non-BSI	22	121	185	95
non-BSI	1.47208	3.13051	3.44418	2.08781		non-BSI	30	190	310	177
non-BSI	0.414073	1.14345	1.33292	0.900338		non-BSI	22	138	223	136
non-BSI	0.751211	1.64822	1.83902	1.5985		non-BSI	22	163	257	165
non-BSI	1.19368	2.90455	3.17016	2.00328		non-BSI	35	224	368	203
non-BSI	1.01288	1.93026	2.23855	1.62074		non-BSI	29	221	354	191
non-BSI	1.37916	3.27015	3.58776	2.22943		non-BSI	31	226	357	202
non-BSI	0.552738	2.13992	2.35321	1.21855		non-BSI	25	157	238	140
non-BSI	0.668001	1.09654	1.06722	0.753393		non-BSI	21	99	139	37
non-BSI	0.67063	1.18285	1.19804	0.481088		non-BSI	26	122	158	39
non-BSI	0.364691	0.555589	0.55432	0.0784066		non-BSI	16	86	136	47
non-BSI	1.3048	2.77846	3.04213	1.25958		non-BSI	21	98	138	46
non-BSI	1.10778	1.76603	2.09719	0.286822		non-BSI	20	99	170	65
non-BSI	0.894542	2.21553	2.34003	0.651127		non-BSI	29	147	198	58

## Sheet: P value of abundance
top 10
family	P value		genus	P value		species	P value
Enterobacteriaceae	<0.001		Escherichia-Shigella	0.135		Escherichia_coli	0.041
Enterococcaceae	0.803		Enterococcus	0.801		Enterococcus_faecium	0.645
Lachnospiraceae	0.199		Enterobacter	< 0.001		Klebsiella_quasipneumoniae	< 0.001
Lactobacillaceae	0.031		Klebsiella	0.002		Bacteroides_dorei	0.874
Pseudomonadaceae	0.008		Pseudomonas	0.009		Erysipelatoclostridium_ramosum	0.445
Erysipelotrichaceae	0.549		Bacteroides	0.341		Blautia_obeum	0.001
Bacteroidaceae	0.341		Blautia	0.027		Bacillus_virus_SPbeta	0.733
Streptococcaceae	0.263		Lacticaseibacillus	0.717		Lachnoclostridium_sp_YL32	0.414
Tannerellaceae	0.007		[Clostridium]_innocuum_group	0.244		Ralstonia_pickettii	0.001
Erysipelatoclostridiaceae	0.787		[Ruminococcus]_gnavus_group	0.128		Proteus_mirabilis	0.353
