# Supplementary material for: Klebsiella quasipneumoniae in intestine damages bile acid metabolism in hematopoietic stem cell transplantation patients with bloodstream infection
Source: J Transl Med. 2023 Mar 29;21:230. doi: 10.1186/s12967-023-04068-9 (PMC10061697; doi:10.1186/s12967-023-04068-9)
Supplement: Supplementary file 3 — Additional file 3: Table S2. The results of LASSO and logisitic regression. [file 12967_2023_4068_MOESM3_ESM.xlsx]

## Sheet: LASSO
The 7 features at family level chosen by LASSO algorithm
Family	Coefficient	Percentage of detectable samples	Total absolute abundance
Thermomicrobiaceae	-844.792	0.111111	14
Coriobacteriaceae	-176.443	0.777778	980
Anaerovoracaceae	-59.0424	0.911111	624
Butyricicoccaceae	-28.7717	0.911111	959
Clade_II	-8.41282	0.244444	212
Propionibacteriaceae	-0.676198	0.577778	412
Enterobacteriaceae	0.483969	1	1622856

## Sheet: Logistic regression
family score: prediction values of logistic regression						Coefficients of logistic regression
Prediction value						Coefficients:
BSI	non-BSI						Estimate	Std. Error	z value	Pr(>|z|)
2.63342	-1.05393					Butyricicoccaceae	-2742.85	1913.9	-1.433	0.15182
-2.31842	-10.3915					Enterobacteriaceae	4.2214	1.5186	2.78	0.00544
0.850936	-0.20589
2.46601	-0.539621
2.00571	-0.673238
3.3196	1.46218
2.16188	0.372829
0.529905	0.51761
2.59632	-1.0024
2.9158	-1.52642
3.36673	-0.387621
2.13971	2.63768
1.3457	-0.400459
1.71069	-4.22913
3.00343	-1.41655
3.27354	-1.70825
1.54063
-0.206012
-0.137311
2.2441
3.32098
1.1981
2.60043
2.05488
-0.135057
3.04472
3.23073
-0.595459
1.16101
Statistics: Mann-Whitney test P < 0.0001
