# Supplementary material for: Klebsiella quasipneumoniae in intestine damages bile acid metabolism in hematopoietic stem cell transplantation patients with bloodstream infection
Source: J Transl Med. 2023 Mar 29;21:230. doi: 10.1186/s12967-023-04068-9 (PMC10061697; doi:10.1186/s12967-023-04068-9)
Supplement: Supplementary file 4 — Additional file 4. Table S3. The differential metabolites of human serum. [file 12967_2023_4068_MOESM4_ESM.xlsx]

## Sheet: all significant metabolites
16 significantly different metabolites in human serum
Index	Compounds	Formula	Precursor(g/mol)	Mass(g/mol)	score	RT(min)	MS_level	CAS_ID	HMDB_ID	cpd_ID	Metlin_ID	Pubchem.CID	Class.I	Class.II	source	S1	S2	S3	S4	S5	S6	S7	S8	S9	S10	S11	S12	S13	S14	S15	S16	S17	S18	S19	S20	S21	S22	S23	S24	S25	S26	S27	S28	S29	S30	S31	S32	S33	S34
M02553	Piperine	C17H19NO3	286.1437	285.1365	0.7457	7.4499	MS2-Search-Local	94-62-2	HMDB0029377	C03882	--	638024	Alkaloids	Alkaloids	rp	0	939046	541420	0	140483	429888	1.33435e+06	3.16433e+06	286399	170122	0	170766	161451	0	0	589542	244897	183386	201541	0	1.65099e+06	0	622385	202998	1.90228e+06	0	90926.7	0	0	0	0	0	517502	0
M0061	N-Phenylacetylglycine	C10H11NO3	176.0704	193.0739	0.6072	4.0758	MS2-Search-Local	500-98-1	HMDB0000821	C05598	--	68144	Amino acid and Its metabolomics	Amino acid derivatives	rp	829175	4.46705e+06	1.18344e+06	2.20429e+06	2.36576e+06	2.82197e+06	2.33022e+06	1.37483e+06	446663	2.06934e+06	436926	3.01571e+06	2.9177e+06	0	796396	325211	1.92957e+06	1.07037e+06	608722	936382	230017	1.42881e+06	2.13296e+06	801861	0	221349	1.1855e+06	2.28004e+06	386575	439071	49811.5	304116	557800	494126
M0115	Chenodeoxycholic Acid	C24H40O4	432.2658	392.2927	0.7418	6.4865	MS2-MetDNA	474-25-9	HMDB0000518	C02528	--	10133	Bile acids	Bile acids	rp	6.48765e+06	2.98662e+06	6.14893e+06	7.72426e+06	5.26895e+06	8.68001e+06	5.84462e+06	1.31362e+07	7.97238e+06	7.19304e+06	1.34196e+06	5.58459e+06	6.71747e+06	1.62998e+06	9.43371e+06	7.73386e+06	6.87372e+06	1.81842e+06	2.71154e+06	2.11365e+06	7.02962e+06	449777	6.38578e+06	2.35496e+06	2.52753e+07	3.23518e+07	8.56591e+06	1.81417e+07	8.17663e+06	5.866e+06	870687	456078	834677	444937
M0604	Tetradecanedioic acid	C14H26O4	223.1693	258.1831	0.5914	8.68	MS2-Search-DB	821-38-5	HMDB0000872	C11002	--	13185	FA	FFA	rp	0	2.23187e+06	0	367728	0	1.45062e+06	0	8.56968e+06	4.66707e+06	2.42612e+06	4.40701e+06	5.6945e+06	2.34667e+06	1.25514e+06	1.49351e+06	0	8.92837e+06	4.23098e+06	9.03129e+06	1.03229e+07	0	533908	0	3.41956e+06	1.82301e+07	0	7.83607e+06	1.0896e+06	6.83531e+06	1.09809e+07	4.43699e+06	1.17632e+07	9.80615e+06	1.15875e+07
M1589	Thr-Leu	C10H20N2O4	301.1435	232.1423	0.5103	1.2023	MS2-Search-Local	59652-61-8	-	-	--	7021827	Amino acid and Its metabolomics	Amino acid and Its metabolomics	rp	894422	0	475072	816709	0	11728	295899	13912.1	55390.7	40045.3	887677	108186	114083	1.14505e+06	889443	813040	0	0	0	0	732409	0	0	0	0	770977	0	51583.5	128861	656847	0	0	52658.5	182440
M0005090	4-Hydroxybenzenesulfonic acid	C6H6O4S	175.0073	173.9987	0.5726	1.8005	MS2-Insilico	98-67-9	--	C12849	34512	4765	Benzenoids	Benzene and substituted derivatives	rp	2.98614e+07	2.2946e+07	2.75955e+07	2.20327e+07	2.10297e+07	2.91789e+07	3.22245e+07	3.79296e+07	3.29448e+07	2.33394e+07	2.02486e+07	2.45398e+07	22723784	0	2.83967e+07	2.43428e+07	1.95567e+07	2.43787e+07	2.0462e+07	1.78375e+07	3.94273e+07	1.8435e+07	1.7579e+07	1.8094e+07	7.16217e+07	4.2649e+07	2.06336e+07	2.16591e+07	2.03877e+07	2.00687e+07	0	1.62609e+07	1.67098e+07	2.23262e+07
M0006787	Dichlorprop	C9H8Cl2O3	232.9751	233.985	0.5753	13.7444	MS2-Search-DB	120-36-5	--	C11020	--	8427	Benzenoids	Benzene and substituted derivatives	rp	374322	0	3.08794e+06	2.09731e+06	1.86499e+06	4.86559e+06	4.85737e+06	1.22685e+06	9.74598e+06	2.59656e+06	7.93632e+06	738077	0	0	486129	4.22271e+06	4.63282e+06	812732	6.86324e+06	275709	0	530023	83793.9	3.83461e+06	8.21197e+06	0	39148.1	1.61652e+06	0	0	1.48194e+06	0	1.15182e+06	0
M0015996	Aucubin	C15H22O9	369.11199999999997	346.1264	0.56	1.8005	MS2-Search-DB	479-98-1	--	C09771	--	91458	Lipids and lipid-like molecules	Prenol lipids	rp	665818	234087	601622	204402	186893	743378	1.03001e+06	1.7367e+06	1.10496e+06	294158	187623	350021	275484	1.38851e+06	659832	436265	127163	408988	213066	105570	468067	162164	152821	120059	88946.4	2.76827e+06	248036	472515	304453	245695	0	85373	90699.5	227175
M0106505	DL-Glutamic acid	C5H9NO4	295.1178	147.0532	0.8302	7.7983	MS2-MetDNA	617-65-2	HMDB0060475	C00302	--	611	--	--	rp	8.34309e+06	1.02493e+07	963005	4.96494e+06	3.95228e+06	310575	128693	3.07587e+06	6.70076e+06	263653	3.4758e+06	451629	1.53486e+06	950279	2.42178e+06	94259.3	0	1.7598e+06	1.73316e+06	0	0	0	532852	0	6.30518e+06	0	6.52985e+06	0	5.52119e+06	0	692314	2.87453e+06	2.16548e+06	720309
M0110625	1-O-Hexadecyl-2-deoxy-2-thio-S-acetyl-sn-glyceryl-3-phosphorylcholine	C26H54NO6PS	606.2975	539.3409	0.552	8.3808	MS2-Search-DB	-	--	--	63005	10347222	Organic nitrogen compounds	Organonitrogen compounds	rp	0	0	1.88932e+06	43878.8	378187	273829	545786	0	316357	83481.8	1.34383e+06	807730	868940	0	244706	1.93365e+06	0	0	0	265783	0	0	0	0	3.72662e+06	0	0	0	0	3.1713e+06	0	1.58907e+06	4.38511e+06	3.32293e+06
M0143914	7,8-Dichloro-4-oxo-1H-quinoline-3-carboxylic Acid	C10H5Cl2NO3	257.9683	256.9646	0.5378	12.1697	MS2-Search-DB	300675-28-9	--	--	45323	693139	Organoheterocyclic compounds	Quinolines and derivatives	rp	3.5451e+06	3.113e+06	3.15916e+06	2.65396e+06	2.85743e+06	3.38604e+06	2.25391e+06	2.29731e+06	1.95985e+06	2.46381e+06	1.83455e+06	2.68396e+06	2.39705e+06	0	1.89169e+06	1.47674e+06	2.54947e+06	1.9346e+06	852486	812848	1.78074e+06	1.84663e+06	1.63895e+06	2.1772e+06	1.17751e+06	1.53003e+06	627933	645244	887837	500055	5.61517e+06	0	0	172378
M0145398	Arg Ile Ser	C15H30N6O5	375.2354	374.2278	0.7188	5.1901	MS2-Search-DB	-	--	--	18998	--	--	--	rp	65678.7	0	260771	473836	304895	0	271285	0	1.07853e+06	827628	380014	157864	450188	797001	419221	680140	1.67248e+06	276954	44758.8	0	961609	199870	447701	1.16882e+06	1.63589e+06	581721	91526.6	1.21612e+06	266776	1.16011e+06	0	496196	212335	356349
M0145522	Arg Thr Lys Arg	C22H45N11O6	560.3689	559.3554	0.5959	10.5372	MS2-Search-DB	-	--	--	222053	--	--	--	rp	2.09345e+06	2.41748e+06	1.96713e+06	2.71133e+06	2.34759e+06	2.62127e+06	3.2421e+06	2.34795e+06	2.72698e+06	2.37165e+06	1.14419e+06	2.51435e+06	2.08027e+06	1.00369e+06	889001	978600	808753	1.75602e+06	887069	968460	536468	681593	1.20166e+06	348702	3.22767e+06	0	1.13364e+06	14824.5	370018	806576	232428	917932	1.29125e+06	517669
M0150310	Gly Arg Val	C13H26N6O4	331.2115	330.2016	0.5864	9.3454	MS2-Search-DB	-	--	--	19768	--	--	--	rp	1.44493e+06	0	1.85915e+06	1.95981e+06	1.71232e+06	0	0	2.9498e+06	2.99643e+06	2.3434e+06	87042.6	0	0	8.33399e+06	4.11212e+06	2.3821e+06	6.50917e+06	465003	0	545292	5.04681e+06	0	0	0	1.06598e+07	1.78951e+06	2.52543e+06	5.26642e+06	7.51015e+06	6.31905e+06	0	1.26506e+07	0	1.3939e+06
M0152407	Leu Leu Trp	C23H34N4O4	431.2616	430.25800000000004	0.7032	6.4865	MS2-Search-DB	-	--	--	15992	--	--	--	rp	300876	143842	293215	415432	203810	459508	263231	663643	430596	363685	60092.8	251355	274275	308817	451672	378255	318357	168895	136991	134092	335680	125630	380299	0	621496	1.98023e+06	325528	1.03206e+06	426719	320138	0	0	0	0
M0152493	Leu Ser Leu Glu Glu	C25H43N5O11	590.3036	589.2959	0.7089	3.5878	MS2-Search-DB	-	--	--	264715	--	--	--	rp	2.23743e+06	1.10917e+07	4.27188e+06	3.21841e+06	2.89791e+06	4.31756e+06	3.40269e+06	3.31977e+06	1.43869e+06	2.33856e+06	1.85125e+06	4.9501e+06	3.93993e+06	0	1.84144e+06	1.29253e+06	1.45437e+06	2.05087e+06	2.3747e+06	2.32815e+06	235802	1.80471e+06	0	2.20957e+06	7.63525e+06	1.49508e+06	3.31003e+06	1.60191e+06	1.59894e+06	1.7738e+06	0	731711	1.6517e+06	1.70415e+06
[truncated: 16 more columns]
