# Supplementary material for: Klebsiella quasipneumoniae in intestine damages bile acid metabolism in hematopoietic stem cell transplantation patients with bloodstream infection
Source: J Transl Med. 2023 Mar 29;21:230. doi: 10.1186/s12967-023-04068-9 (PMC10061697; doi:10.1186/s12967-023-04068-9)
Supplement: Supplementary file 5 — Additional file 5. Table S4. The detection of serum bile acids and small intestinal in mice. [file 12967_2023_4068_MOESM5_ESM.xlsx]

## Sheet: total bile acids metabolites
Total bile acid metabolites in mice serum
Index	Compounds	Class	Q1 (Da)	Q3 (Da)	Molecular Weight	Ion mode	Ionization model	Formula	317	319	321	322	350	355	357	358	359	360	361	362	363	365	366	367	368	369	371	372	373	374	375	376	377	381	382	383	384	MWY22533a_R1	MWY22533a_R2	MWY22533a_R3	cpd_ID	HMDB	CAS	kEGG_map
3-oxo-CA	3-Oxocholic acid	BAs	405.3	289.4	406.272	Negative	[M-H]-	C24H38O5	6.0609	6.05192	6.09028	6.10934	6.07064	6.2993	6.56242	7.17912	7.67346	6.14514	6.0774	6.22438	6.12496	6.0847	6.05846	6.10814	6.06314	6.05342	6.03704	6.09434	6.05682	6.04378	6.1319	6.26132	6.51436	6.05202	6.06608	6.07278	6.06228	6.27198	6.25916	6.25656	-	HMDB00502	2304-89-4	-
NCA	norcholic acid	BAs	393.3	329.4	394.272	Negative	[M-H]-	C23H38O5	1.03584	N/A	1.20098	3.31768	18.3786	3.59192	6.79004	102.34	34.7342	0.97294	0.82492	2.0381	1.07284	0.71076	1.7608	1.44576	1.85061	1.85146	0.51168	0.58828	0.42752	0.68183	0.87437	1.34102	1.51122	0.49754	0.60881	0.43794	1.07008	8.83656	8.94508	8.89286	-	-	60696-62-0	-
ω-MCA	ω-muricholic acid	BAs	407.4	387.4	408.288	Negative	[M-H]-	C24H40O5	533.75	332.764	579.534	539.392	56.618	3138.6	4207.16	469.466	16967	584.446	1542.83	783.484	1897	411.91	136.241	955.596	188.846	132.316	6.07506	N/A	9.3715	N/A	770.682	1363.64	1956.35	21.74	16.0187	101.019	21.5552	1343.16	1247.39	1279.17	C17727	HMDB0000364	-	-
CA-7S	cholic acid 7 sulfate	BAs	487.2	487.2	488.244	Negative	[M-H]-	C24H40O8S	N/A	0.87776	N/A	0.86952	N/A	N/A	0.52351	3.88052	1.63073	0.20274	N/A	1.95848	0.86399	N/A	1.22085	N/A	0.68594	1.03286	0.19422	0.21895	0.96652	0.44619	N/A	N/A	3.06808	0.19705	0.9003	0.78103	0.42199	0.62756	0.70269	0.69169	-	HMDB0002421	60320-05-0	-
UCA	Ursocholic acid	BAs	407.4	343.4	408.288	Negative	[M-H]-	C24H40O5	0.39875	N/A	1.04019	0.80094	0.39253	7.24616	12.4847	16.6398	59.9846	0.83672	1.01051	2.252	1.87746	4.41662	2.35582	4.46648	1.17933	1.37098	N/A	N/A	N/A	N/A	0.80756	2.74502	3.04098	N/A	0.27542	N/A	N/A	4.20404	4.06172	3.99782	C17644	HMDB00917	2955-27-3	-
12-oxo-CDCA	12-Oxochenodeoxycholic acid	BAs	405.3	405.3	406.272	Negative	[M-H]-	C24H38O5	0.61502	N/A	0.96844	N/A	2.16068	12.179	15.5704	34.4274	70.0812	1.11787	2.18966	3.91366	4.7822	3.0002	1.03181	5.6725	0.66499	0.90678	N/A	N/A	N/A	N/A	3.22756	7.9468	4.79908	N/A	0.56815	0.61729	N/A	7.547	6.96584	8.51378	-	HMDB00400	-	-
3β-CA	3β-Cholic Acid	BAs	407.4	343.4	408.288	Negative	[M-H]-	C24H40O5	N/A	0.08111	0.20613	0.20148	0.01927	0.87636	0.55844	0.41291	1.1732	N/A	N/A	0.04031	N/A	N/A	N/A	N/A	N/A	N/A	N/A	0.00735	N/A	N/A	0.14037	0.43309	0.44743	N/A	0.00978	N/A	N/A	0.12187	0.15715	0.12114	-	HMDB00419	3338-16-7	-
3β-HDCA	β-Hyodeoxycholic Acid	BAs	391.3	391.3	392.293	Negative	[M-H]-	C24H40O4	N/A	N/A	N/A	0.56602	N/A	1.3563	0.86027	0.47867	0.97832	0.48811	0.83612	0.35775	0.71981	N/A	N/A	N/A	N/A	N/A	N/A	N/A	N/A	N/A	0.37586	0.82508	1.60663	0.28384	N/A	N/A	N/A	0.32539	0.26574	0.30226	-	HMDB00664	570-84-3	-
CA-3S	Cholic Acid 3 Sulfate Sodium Salt	BAs	487.3	487.3	488.244	Negative	[M-H]-	C24H40O8S	0.26892	N/A	0.86134	N/A	N/A	1.94961	0.20575	N/A	7.55648	1.03283	3.55264	2.2549	1.44022	0.49299	N/A	0.72848	0.22254	N/A	N/A	N/A	N/A	N/A	3.97446	1.15705	1.66138	N/A	N/A	N/A	N/A	0.69032	0.76152	0.75532	-	-	-	-
alloLCA	5α-CHOLANIC ACID-3α-OL	BAs	375.3	375.3	376.298	Negative	[M-H]-	C24H40O3	1.80928	N/A	2.15288	1.85245	N/A	N/A	0.48429	2.74864	2.08212	N/A	N/A	N/A	N/A	N/A	N/A	N/A	N/A	N/A	N/A	N/A	0.55973	0.44899	N/A	N/A	N/A	N/A	N/A	1.1616	N/A	N/A	N/A	N/A	-	HMDB00761	2276-94-0	-
CDCA-3S	chenodeoxycholic acid3-sulfate disodium salt	BAs	471.2	471.2	472.249	Negative	[M-H]-	C24H40O7S	0.05456	N/A	N/A	0.21151	N/A	N/A	N/A	N/A	N/A	N/A	N/A	N/A	N/A	N/A	N/A	N/A	N/A	N/A	N/A	N/A	N/A	N/A	N/A	N/A	N/A	N/A	N/A	N/A	N/A	0.04031	0.04561	0.04806	-	-	-	-
DHCA	Dehydrocholic acid	BAs	401.3	401.3	402.241	Negative	[M-H]-	C24H34O5	N/A	N/A	N/A	N/A	N/A	N/A	N/A	N/A	0.9473	N/A	N/A	N/A	N/A	N/A	N/A	N/A	N/A	N/A	N/A	N/A	N/A	N/A	0.37948	N/A	N/A	N/A	N/A	N/A	N/A	N/A	N/A	N/A	C13154	-	81-23-2	-
GCDCA-3S	Glycochenodeoxycholic Acid 3 Sulfate Disodium Salt	BAs	528.3	528.3	529.271	Negative	[M-H]-	C26H43NO8S	N/A	N/A	N/A	N/A	N/A	N/A	N/A	N/A	N/A	N/A	N/A	N/A	N/A	N/A	N/A	N/A	N/A	N/A	N/A	N/A	N/A	N/A	N/A	N/A	N/A	N/A	N/A	N/A	N/A	N/A	N/A	N/A	C15559	HMDB0002496	66874-09-7	-
α-MCA	α-muricholic acid	BAs	407.4	407.4	408.288	Negative	[M-H]-	C24H40O5	19.1054	14.4027	50.3124	261.074	9.03148	67.2776	99.4586	380.612	453.958	18.3058	25.4946	57.0494	48.2184	14.9713	7.63694	68.4732	13.9845	9.76914	7.07392	3.7027	10.5617	2.40352	31.7694	47.6704	94.8412	50.341	76.4156	45.143	79.7888	87.6916	93.4682	87.1574	C17647	HMDB00506	2393-58-0	-
CA	cholic acid	BAs	407.4	343.4	408.288	Negative	[M-H]-	C24H40O5	30.0458	29.3576	114.314	213.494	110.913	892.962	1549.7	3143.98	3516.94	548.958	169.84	950.24	428.602	212.594	84.0608	407.026	60.523	100.938	6.19322	9.41094	9.8398	2.31212	219.382	439.198	890.898	30.8494	43.2262	61.2298	30.3958	580.568	584.592	585.444	C00695	HMDB00619	81-25-4	ko00120,ko01100,ko04976
CDCA	Chenodeoxycholic acid	BAs	391.3	391.3	392.293	Negative	[M-H]-	C24H40O4	58.794	27.966	253.636	355.326	13.3171	70.4878	61.6982	472.766	394.92	12.9954	69.4522	59.9994	53.313	18.5752	4.93668	75.2652	18.6867	5.69426	7.81618	4.63528	17.894	1.59708	41.9294	45.0706	121.169	96.0568	99.7982	71.222	143.032	121.942	107.029	115.639	C02528	HMDB00518	474-25-9	ko00120,ko01100,ko04976
isoCDCA	Isochenodeoxycholic Acid	BAs	391.3	391.3	392.293	Negative	[M-H]-	C24H40O4	6.12502	3.34238	30.9896	7.06996	0.91414	46.4292	31.0474	14.4151	50.783	15.0777	16.5734	24.77	33.6782	0.62237	0.31087	1.80154	0.82242	0.2838	0.29914	0.17955	0.4827	0.2074	19.875	61.0564	50.9672	6.5969	22.6394	3.05172	1.50617	12.4567	12.229	13.036	C17660	HMDB0000361	566-24-5	-
HCA	hyocholic acid	BAs	407.4	407.4	408.288	Negative	[M-H]-	C24H40O5	3.32564	2.56614	9.34666	69.4838	12.8371	9.3427	12.9635	169.369	81.1552	3.5363	4.9121	3.89118	5.52388	2.14728	0.9392	6.62074	4.2254	1.54166	2.1944	1.70615	2.42612	1.17753	2.77134	7.17464	7.4384	3.47934	11.6253	5.57244	12.9307	39.6982	41.4276	45.5346	C17649	HMDB00760	547-75-1	-
βGCA	3β-Glycocholic Acid	BAs	464.3	464.3	465.309	Negative	[M-H]-	C26H43NO6	0.62373	0.51768	2.02992	6.88466	6.07824	1.22487	1.72482	13.8973	2.64202	0.53689	0.30182	2.06042	1.03243	0.69649	0.79157	0.73509	0.19997	0.86401	0.27433	0.32767	0.34163	0.26179	0.40251	1.07323	1.13571	0.39519	0.75989	0.56704	0.61989	4.25182	3.92144	3.81276	-	-	107589-98-0	-
β-MCA	β-muricholic acid	BAs	407.4	407.4	408.288	Negative	[M-H]-	C24H40O5	229.342	137.889	711.72	3426.46	470.148	770.69	1068.89	7035.64	5503.66	113.514	253.08	572.058	375.128	191.069	93.0812	897.51	245.466	117.238	91.9796	60.953	124.198	37.6456	216.974	661.448	444.918	351.466	1059.11	696.892	1334.55	2329.5	2121.5	2162.18	C17726	HMDB00415	2393-59-1	-
CDCA-3Gln	Chenodeoxycholic acid-3-β-D-glucuronide	Glucuronide	567.3	567.3	568.325	Negative	[M-H]-	C30H48O10	N/A	N/A	N/A	N/A	N/A	N/A	N/A	0.26898	N/A	N/A	N/A	N/A	N/A	N/A	N/A	N/A	N/A	N/A	N/A	N/A	N/A	N/A	N/A	N/A	N/A	N/A	N/A	N/A	N/A	N/A	N/A	N/A	-	HMDB02430	58814-71-4	-
GDHCA	Glycodehydrocholic acid	Glyco	458.3	73.9	459.262	Negative	[M-H]-	C26H37NO6	N/A	N/A	N/A	N/A	N/A	N/A	N/A	N/A	N/A	N/A	N/A	N/A	N/A	N/A	N/A	N/A	N/A	N/A	N/A	N/A	N/A	N/A	N/A	N/A	N/A	N/A	N/A	N/A	N/A	N/A	N/A	N/A	-	-	3415-45-0	-
GCA	Glycocholic acid	Glyco	464.3	74	465.309	Negative	[M-H]-	C26H43NO6	0.30159	0.11429	2.4329	4.0962	4.04844	2.44764	3.808	11.4481	3.6093	1.73842	0.32812	4.07086	1.13712	0.85671	0.73907	1.06231	0.4007	1.11781	0.02009	0.08936	0.28163	0.07755	0.66636	0.95133	1.86474	0.08784	0.38195	0.51071	0.10255	3.3093	3.3117	2.98084	C01921	HMDB00138	475-31-0	ko00120,ko01100,ko04976,ko04979
GHCA	Glycohyocholic acid	Glyco	464.3	74	465.309	Negative	[M-H]-	C26H43NO6	N/A	N/A	N/A	N/A	N/A	N/A	N/A	N/A	N/A	0.12802	0.14681	N/A	N/A	N/A	N/A	N/A	0.42332	N/A	0.08942	0.2511	N/A	N/A	N/A	N/A	N/A	N/A	N/A	N/A	N/A	N/A	N/A	N/A	-	-	32747-08-3	-
GCDCA	Glycochenodeoxycholic acid	Glyco	448.3	74	449.314	Negative	[M-H]-	C26H43NO5	0.18702	0.04421	0.189	0.18447	0.40578	0.18413	0.16309	0.83768	0.41014	0.24567	0.14087	0.25192	0.15257	0.24003	0.13247	0.10558	0.13974	0.12901	0.17342	0.21106	0.09045	0.01992	0.11314	0.16411	0.04401	0.21803	0.1742	0.12135	0.21879	0.24866	0.27248	0.20669	C05466	HMDB00637	640-79-9	ko00120,ko04976,ko04979
TCDCA	Taurochenodeoxycholic acid	Tauro	498.3	79.8	499.297	Negative	[M-H]-	C26H45NO6S	16.3517	36.7262	53.6668	53.4628	149.178	17.8304	13.8342	58.0722	31.3246	18.5372	12.472	41.5422	19.4773	15.9866	13.7562	18.7404	6.75198	31.7418	19.6508	19.2639	61.5592	34.5234	12.8864	12.6263	30.7122	15.0683	27.0126	18.8049	35.4994	35.581	36.2238	34.2042	C05465	HMDB00951	516-35-8	ko00120,ko04976,ko04979
TCA-3S	Taurocholic Acid 3 sulfate sodium salt	Tauro	594.2	594.2	595.248	Negative	[M-H]-	C26H45NO10S2	1.45947	1.04289	1.62927	3.23312	0.87108	1.01647	1.38996	1.72896	1.17807	1.33021	0.98087	1.18999	1.41792	1.01811	1.197	1.11225	0.96773	0.86901	2.20134	1.31978	1.25725	1.13417	1.06604	1.24307	1.51377	0.78547	1.23614	1.07457	1.53128	1.34031	1.36394	1.46616	-	HMDB02581	145-42-6	-
THCA	Taurohyocholic acid	Tauro	514.3	79.8	515.292	Negative	[M-H]-	C26H45NO7S	0.96953	1.3523	0.52033	2.69806	15.0464	1.52951	0.69209	3.49636	2.12104	1.4761	0.82081	0.94635	0.73248	0.82689	1.1395	1.30911	0.37265	0.74058	0.80807	0.55659	2.37992	1.01154	1.26787	1.2228	0.8998	0.39053	1.25324	0.82659	0.93917	1.404	1.23091	1.26282	C15516	HMDB11637	117997-17-8	-
Tβ-MCA	Tauro-β-muricholic acid	Tauro	514.3	79.8	515.292	Negative	[M-H]-	C26H45NO7S	1.21151	1.20313	2.25546	6.22374	0.62349	0.98969	1.07991	1.33427	0.83655	0.49902	0.64878	1.25341	0.93506	0.40195	0.64717	0.58829	0.44517	0.47057	0.52766	0.60523	0.44589	0.52647	0.52941	0.58111	1.16169	0.50869	0.70035	0.37284	0.77961	1.01137	1.0398	1.00423	-	HMDB00932	25696-60-0	-
Tω-MCA	Tauro-ω-muricholic Acid sodium salt	Tauro	514.3	514.3	515.292	Negative	[M-H]-	C26H45NO7S	55.8258	91.5474	59.7632	27.8636	52.3458	213.12	109.009	3.17586	80.7598	108.2	106.193	111.464	194.548	33.424	69.335	29.9728	18.1088	39.2908	0.43606	0.5074	2.05196	1.4554	70.0824	52.9796	179.812	3.80924	3.31036	7.09702	3.54258	59.8126	53.4068	54.806	-	-	-	-
Tα-MCA	Tauro-α-muricholicAcid sodium salt	Tauro	514.3	514.3	515.292	Negative	[M-H]-	C26H45NO7S	111.365	180.247	334.674	798.732	1854.52	178.825	176.328	491.606	244.302	96.2446	74.91	351.456	225.422	69.319	272.154	138.476	61.694	350.956	97.79	166.06	321.844	231.808	55.27	76.7122	140.39	68.2826	195.92	170.544	269.776	367.902	359.618	373.292	-	-	25613-05-2	-
TCA	Taurocholic acid	Tauro	514.3	79.8	515.292	Negative	[M-H]-	C26H45NO7S	215.6	220.776	991.414	1407.58	2427	180.298	133.896	272.602	173.786	133.302	51.4454	354.412	164.341	89.5476	209.152	163.946	143.727	460.024	169.063	191.401	376.344	259.672	29.389	33.8156	123.101	254.712	380.2	275.842	356.572	523.154	509.18	523.056	C05122	HMDB00036	81-24-3	ko00120,ko00430,ko01100,ko04976,ko04979
TDHCA	Taurodehydrocholic acid	Tauro	508.3	79.9	509.245	Negative	[M-H]-	C26H39NO7S	N/A	N/A	N/A	N/A	N/A	N/A	N/A	N/A	N/A	N/A	N/A	N/A	N/A	N/A	N/A	N/A	N/A	N/A	N/A	N/A	N/A	N/A	N/A	N/A	N/A	N/A	N/A	N/A	N/A	N/A	N/A	N/A	-	-	517-37-3	-
3β-DCA	3β-deoxycholic acid	BAs	391.3	391.3	392.293	Negative	[M-H]-	C24H40O4	0.38747	0.27788	0.54058	1.64546	N/A	5.34454	11.5739	0.51685	3.82242	2.00094	2.00404	3.13076	3.85234	N/A	N/A	0.17658	0.13177	N/A	0.3812	0.26347	0.50186	0.16139	1.62819	2.44844	6.07522	5.11608	1.99958	1.53312	0.76528	1.41862	1.29591	1.39288	-	HMDB00438	570-63-8	-
3β-UDCA	3β-Ursodeoxycholic Acid	BAs	391.3	391.3	392.293	Negative	[M-H]-	C24H40O4	N/A	N/A	N/A	1.19478	0.90276	0.70282	1.65625	11.8636	10.4428	N/A	0.97163	1.19753	1.1399	0.7084	0.63312	0.89146	1.09771	0.65429	0.55352	N/A	0.46307	N/A	1.04357	1.05668	1.7624	1.16209	0.90652	0.77569	0.8772	2.05962	1.86295	1.99186	C17662	HMDB00686	78919-26-3	-
GHDCA	Glycohyodeoxycholic Acid	BAs	448.3	448.3	449.314	Negative	[M-H]-	C26H43NO5	N/A	N/A	0.07078	0.07796	0.0831	0.09135	N/A	0.43539	N/A	0.19297	0.10528	0.23177	0.07543	0.09786	0.08382	0.07417	0.15874	0.09355	0.09537	0.12564	0.06382	N/A	N/A	0.07751	0.09695	0.05781	0.09887	0.07018	0.09345	0.11333	0.09706	0.10282	-	-	13042-33-6	-
3-oxo-DCA	3-oxodeoxycholic acid	BAs	389.3	389.3	390.277	Negative	[M-H]-	C24H38O4	0.79264	N/A	3.60458	2.51428	N/A	11.7399	18.5856	0.98493	14.991	2.97078	3.16006	5.0699	4.49442	N/A	N/A	0.18946	N/A	N/A	0.37836	0.35753	0.7005	0.05728	3.05396	7.81464	11.4219	2.39592	2.53158	1.48967	1.30049	2.77794	2.64364	2.55862	-	HMDB62742	4185-30-7	-
HDCA	Hyodeoxycholic acid	BAs	391.3	391.3	392.293	Negative	[M-H]-	C24H40O4	2.63646	3.8783	10.3124	8.10464	1.12985	31.2058	11.3492	43.5422	44.7036	6.13276	18.8309	5.46488	12.6149	0.66342	0.17387	N/A	1.61068	0.26674	0.17311	N/A	0.52093	N/A	13.029	30.4834	59.939	N/A	N/A	2.25322	N/A	10.7135	11.7197	11.3617	C15517	HMDB0000733	83-49-8	-
12-KLCA	12-ketolithocholic acid	BAs	389.3	389.3	390.277	Negative	[M-H]-	C24H38O4	0.5286	N/A	1.50952	2.84262	0.55396	12.0207	17.7491	6.5818	9.88922	2.61978	2.60166	2.91862	3.51352	N/A	N/A	N/A	N/A	N/A	0.87925	0.41249	0.61442	0.34688	3.92004	13.983	12.7568	1.06698	1.41379	0.89755	1.38554	3.33028	3.14202	2.96546	-	HMDB00328	5130-29-0	-
23-DCA	Nor-Deoxycholic Acid	BAs	377.3	377.3	378.277	Negative	[M-H]-	C23H38O4	1.66599	1.22269	2.61276	8.16744	N/A	43.9262	8.58134	N/A	5.76588	2.85692	2.73322	3.67208	2.85464	N/A	N/A	N/A	N/A	N/A	2.8839	1.95922	1.48214	1.93166	5.04986	5.92326	5.45484	1.16921	3.08356	1.19923	1.62418	3.42826	3.28568	3.2815	-	-	53608-86-9	-
7,12-DKLCA	7,12-diketolithocholic acid	BAs	403.3	385.3	404.256	Negative	[M-H]-	C24H36O5	N/A	N/A	N/A	N/A	N/A	2.22032	5.1802	8.79696	26.4926	0.54083	N/A	1.02042	1.01581	N/A	N/A	N/A	N/A	N/A	N/A	N/A	N/A	N/A	0.69881	2.40306	2.81238	N/A	N/A	N/A	N/A	2.24434	1.70144	1.958	-	-	517-33-9	-
LCA-3S	lithocholic acid-3-sulfate	BAs	455.3	97	456.255	Negative	[M-H]-	C24H40O6S	1.26544	N/A	1.38798	1.34082	1.22539	1.28485	1.28668	N/A	1.25301	N/A	N/A	N/A	N/A	N/A	N/A	N/A	N/A	N/A	N/A	N/A	N/A	N/A	N/A	N/A	N/A	N/A	N/A	N/A	N/A	1.29069	1.28561	1.27646	-	HMDB0000907	34669-57-3	-
DCA-3-O-S	Deoxycholic Acid 3-O-Sulfate Disodium Salt	BAs	471.2	471.2	472.249	Negative	[M-H]-	C24H40O7S	N/A	N/A	0.13487	0.11233	N/A	N/A	N/A	N/A	N/A	N/A	N/A	N/A	N/A	N/A	N/A	N/A	N/A	N/A	N/A	N/A	N/A	N/A	N/A	N/A	N/A	N/A	N/A	N/A	N/A	N/A	N/A	N/A	-	-	-	-
GUDCA-3S	Glycoursodeoxycholic Acid 3 Sulfate Sodium	BAs	528.3	528.3	529.271	Negative	[M-H]-	C26H43NO8S	N/A	N/A	N/A	1.57397	N/A	N/A	N/A	N/A	N/A	N/A	N/A	N/A	N/A	N/A	N/A	N/A	N/A	N/A	N/A	N/A	N/A	N/A	N/A	N/A	N/A	N/A	N/A	N/A	N/A	N/A	N/A	N/A	-	HMDB0002409	133429-88-6	-
IDCA	Isodeoxycholic acid	BAs	391.3	345.3	392.293	Negative	[M-H]-	C24H40O4	0.1151	N/A	N/A	N/A	N/A	0.29902	N/A	N/A	N/A	N/A	N/A	N/A	N/A	N/A	N/A	N/A	N/A	N/A	N/A	N/A	N/A	N/A	N/A	0.24542	N/A	N/A	N/A	N/A	N/A	N/A	N/A	N/A	C17661	HMDB02536	566-17-6	-
MDCA	murideoxycholic acid	BAs	391.3	391.3	392.293	Negative	[M-H]-	C24H40O4	2.99742	2.20198	18.548	78.8254	0.67405	9.10788	6.14262	17.257	22.7842	1.57339	6.35224	3.70242	5.23794	0.43352	0.34178	2.0065	0.35777	0.31965	0.87071	0.45885	0.71359	0.2493	4.08586	11.6195	14.7406	5.07346	14.2136	5.12474	5.01932	8.01702	8.23896	8.2441	C15515	HMDB00811	668-49-5	-
7-KLCA	7-ketolithocholic acid	BAs	389.3	389.3	390.277	Negative	[M-H]-	C24H38O4	5.55604	3.80314	18.0868	64.3754	0.31167	4.40268	3.45044	18.9312	60.8144	1.4447	6.19236	6.33638	4.28664	1.20033	0.10591	12.8908	0.73554	0.11427	0.19538	N/A	0.8102	N/A	4.82486	2.77824	8.5321	3.87244	4.44206	4.70594	4.36018	8.03126	8.3292	9.00184	-	HMDB00467	4651-67-6	-
LCA	Lithocholic acid	BAs	375.3	375.3	376.298	Negative	[M-H]-	C24H40O3	1.51896	1.43598	1.28268	1.20017	0.25278	4.91764	6.1507	0.42005	3.94814	2.24866	6.64994	6.84178	4.62886	0.14402	0.59949	0.02868	0.07731	0.07237	2.55044	1.05444	2.93836	1.50341	5.44452	3.43568	12.5154	3.40276	2.16044	1.23038	2.57478	2.61366	2.40928	3.08132	C03990	HMDB00761	434-13-9	ko04976
IALCA	Isoallolithocholic acid	BAs	375.3	375.3	376.298	Negative	[M-H]-	C24H40O3	1.07857	0.89098	2.08036	1.30776	1.91072	1.90023	1.01566	0.7795	0.9021	0.26217	1.17699	0.98812	0.58325	0.287	0.51661	0.15398	0.42854	0.16982	0.40078	0.17657	0.61457	0.5644	1.5258	0.79843	1.7649	0.69896	1.06921	0.30843	1.63896	1.04983	0.88827	1.06452	-	HMDB00713	2276-93-9	-
DCA	Deoxycholic acid	BAs	391.3	345.3	392.293	Negative	[M-H]-	C24H40O4	25.121	14.8466	24.887	34.2552	0.06389	189.295	228.262	0.5632	65.7314	58.3328	83.3188	88.2048	104.229	0.05039	0.43078	0.14232	0.10784	0.1368	71.737	36.5086	70.3722	39.0814	73.3546	125.326	161.606	55.7848	91.6604	36.4046	57.923	50.1808	47.2392	47.127	C04483	HMDB00626	83-44-3	ko04976
ILCA	isolithocholic acid	BAs	375.3	375.3	376.298	Negative	[M-H]-	C24H40O3	0.3488	0.68406	1.21152	1.22774	0.73025	1.83919	1.05871	0.9774	1.8233	1.4272	4.1172	0.71667	1.90296	1.0728	0.86446	1.05315	0.96865	1.69723	0.50275	0.25253	0.76438	0.88595	1.7967	0.76851	1.898	1.4998	1.56673	0.6178	0.48394	0.45221	0.48028	0.74601	C17658	HMDB00717	1534-35-6	-
UDCA	Ursodeoxycholic acid	BAs	391.3	391.3	392.293	Negative	[M-H]-	C24H40O4	18.4529	5.6429	54.8006	164.094	6.35944	33.0872	44.2368	481.99	551.074	11.6669	29.1456	57.1884	26.6984	13.3729	4.54458	70.587	20.7456	4.81874	6.7042	4.32382	10.0847	1.7695	10.09	23.2342	34.7922	58.2328	115.998	72.5342	123.583	96.8102	92.9336	99.4612	C07880	HMDB00946	128-13-2	-
7-KDCA	7-Ketodeoxycholic acid	BAs	405.3	405.3	406.272	Negative	[M-H]-	C24H38O5	6.95538	6.4255	25.877	98.0078	35.3066	186.15	225.506	1005.67	1515.84	10.4068	14.5271	42.6654	22.6962	28.1162	10.8179	64.3434	8.34788	8.1152	2.30284	2.07414	2.74278	1.44697	10.1626	27.9694	23.0068	2.52612	7.04494	10.8247	8.91664	189.119	189	192.376	-	HMDB00391	911-40-0	-
6,7-DKLCA	6,7-diketolithocholic acid	BAs	403.3	347.4	404.256	Negative	[M-H]-	C24H36O5	3.13378	2.32408	2.019	15.5379	0.63835	3.59058	2.75402	100.025	155.69	1.41083	2.97	2.37664	2.09888	2.08764	0.22677	10.3741	0.98409	0.35971	0.47601	0.39983	0.81659	0.27756	6.06906	6.30304	2.90596	1.91296	2.76682	1.99037	1.5155	14.0689	14.6085	14.6246	-	-	-	-
DLCA	Dehydrolithocholic acid	BAs	373.3	373.3	374.282	Negative	[M-H]-	C24H38O3	3.68604	2.28052	4.86324	2.36136	1.14978	1.20211	0.94299	3.09874	3.169	1.03028	1.49179	4.15862	0.91442	0.84314	0.51285	0.37472	N/A	0.39812	1.58711	1.49125	1.70374	1.2318	1.64222	1.10553	1.18725	0.95744	0.91154	0.79672	0.78042	1.4528	1.43423	1.43916	-	-	1553-56-6	-
GDCA	Glycodeoxycholic acid	Glyco	448.3	73.8	449.314	Negative	[M-H]-	C26H43NO5	0.09346	0.06327	0.1788	0.14278	0.08503	0.28427	0.24104	0.09143	0.08864	0.10397	0.11823	0.09741	0.08718	0.08268	0.05017	0.07314	0.06166	0.07519	0.08187	0.14927	0.09966	0.12059	0.10621	0.2558	0.13697	0.10634	0.16628	0.0914	0.0831	0.12667	0.09706	0.09965	C05464	HMDB00631	360-65-6	-
GLCA	Glycolithocholic acid	Glyco	432.3	74	433.319	Negative	[M-H]-	C26H43NO4	0.23584	0.41967	0.42125	0.25188	0.52091	0.43851	0.44106	0.2835	0.36079	0.50606	0.44235	0.37873	0.27305	0.47391	0.15684	0.61408	0.31764	0.56615	0.30269	0.66148	0.33615	0.40292	0.56887	0.66406	0.31149	0.36649	0.45559	0.57179	0.32394	0.36504	0.37198	0.37873	C15557	HMDB00698	474-74-8	-
GLCA-3S	glycolithocholic acid-3-sulfate	Glyco	512.3	97.2	513.276	Negative	[M-H]-	C26H43NO7S	N/A	N/A	N/A	N/A	N/A	N/A	N/A	N/A	N/A	N/A	N/A	N/A	N/A	N/A	N/A	N/A	N/A	N/A	N/A	N/A	N/A	N/A	N/A	N/A	N/A	N/A	N/A	N/A	N/A	N/A	N/A	N/A	C11301	HMDB02639	15324-64-8	-
GUDCA	Glycoursodeoxycholic acid	Glyco	448.3	73.8	449.314	Negative	[M-H]-	C26H43NO5	0.01287	0.06057	0.05478	0.07859	0.04189	0.06996	0.02127	0.49543	0.01847	0.179	0.09834	0.17869	0.05089	0.05087	0.03574	0.07265	0.17679	0.07979	0.04662	0.06974	N/A	0.01558	0.01984	0.04143	0.0348	0.03999	0.06749	0.05444	0.03738	0.08668	0.05867	0.07646	-	HMDB00708	64480-66-6	-
THDCA	Taurohyodeoxycholic Acid (sodium salt)	Tauro	498.3	498.3	499.297	Negative	[M-H]-	C26H45NO6S	10.2504	12.7269	25.2388	18.9311	50.6726	11.3794	7.03082	20.0802	12.8424	39.3218	12.1628	35.9028	20.575	17.5376	19.6887	19.1431	12.1957	44.618	31.1546	22.005	52.8428	36.2476	8.2596	10.9737	24.954	16.3366	29.0638	21.8968	38.402	25.3904	24.8462	25.2936	-	-	38411-85-7	-
TDCA	Taurodeoxycholic acid	Tauro	498.3	79.8	499.297	Negative	[M-H]-	C26H45NO6S	6.7483	3.8302	47.797	49.8416	0.29517	27.2846	24.7768	N/A	2.99158	35.701	13.7727	37.3642	28.5354	0.20482	4.43098	N/A	N/A	0.25411	31.37	16.65	25.1896	28.4262	9.40882	16.8871	22.8188	18.4885	34.5722	17.2751	22.9634	14.614	14.9912	15.3923	C05463	HMDB00896	516-50-7	-
TLCA-3S	taurolithocholic acid-3-sulfate	Tauro	562.5	562.5	563.259	Negative	[M-2H]-2	C26H45NO8S2	2.72246	3.10362	2.7748	2.62138	2.27538	2.98948	2.97508	2.73378	3.2829	2.78396	2.87438	2.0654	2.6881	2.18726	2.33246	2.3243	2.66532	2.81406	2.18482	2.19984	2.1035	2.61216	2.54026	2.5628	2.77064	2.5096	2.63554	2.62856	2.45096	2.54354	3.03516	2.94954	C03642	HMDB02580	15324-65-9	ko04976
TUDCA	Tauroursodeoxycholic acid	Tauro	498.3	79.8	499.297	Negative	[M-H]-	C26H45NO6S	13.3452	17.6001	31.6562	23.7988	71.8366	13.804	8.63078	24.3568	14.9007	48.8044	14.6264	49.0058	25.0182	23.0438	26.9204	24.3516	15.7308	55.6502	42.0108	27.0306	68.025	44.3318	10.4879	12.9458	30.996	20.7224	31.9296	26.9428	47.5116	31.0412	30.2938	32.9888	C16868	HMDB00874	14605-22-2	-
TLCA	taurolithocholic acid	Tauro	482.3	80	483.302	Negative	[M-H]-	C26H45NO5S	N/A	N/A	12.4934	12.5526	12.37	12.5937	12.4973	12.3498	N/A	12.497	12.6097	12.6428	12.6343	12.3427	12.3396	12.3721	12.3187	12.3501	12.3411	12.3654	12.3735	12.3571	12.4075	12.419	12.5668	12.3945	12.3492	12.3491	12.36	12.4128	12.4135	12.3948	C02592	HMDB00722	516-90-5	-
6-ketoLCA	5-β-Cholanic Acid-3α-ol-6-one	BAs	389.3	389.3	390.277	Negative	[M-H]-	C24H38O4	0.42984	N/A	1.14462	9.77912	0.02168	5.73916	1.87764	5.5171	8.24582	0.91165	2.08446	1.29388	2.48668	N/A	N/A	0.45041	N/A	N/A	0.58537	0.10918	0.66071	0.118	1.72204	5.78366	6.11922	0.70976	1.22592	0.26569	0.5448	1.98003	1.65035	1.78671	-	-	2393-61-5	-

## Sheet: bile acids (PBS vs 1d)
Bile acids difference between MT-PBS group and experiment groups at 1d in mice serum
CA (ng/mL)				P value			LCA (ng/mL)				P value
MT-PBS	MT-K.q	MT-BSI	MT-nonBSI	MT-PBS vs MT-K.q	0.001		MT-PBS	MT-K.q	MT-BSI	MT-nonBSI	MT-PBS vs MT-K.q	0.139
30.0458	892.962	548.958	110.913	MT-PBS vs MT-BSI	0.707		1.51896	4.91764	2.24866	0.25278	MT-PBS vs MT-BSI	0.017
29.3576	1549.7	169.84	212.594	MT-PBS vs MT-nonBSI	0.869		1.43598	6.1507	6.64994	0.14402	MT-PBS vs MT-nonBSI	0.644
114.314	3143.98	950.24	84.0608	MT-K.q vs MT-BSI	0.005		1.28268	0.42005	6.84178	0.59949	MT-K.q vs MT-BSI	0.667
213.494	3516.94	428.602	407.026	MT-K.q vs MT-nonBSI	0.001		1.20017	3.94814	4.62886	0.02868	MT-K.q vs MT-nonBSI	0.011
			60.523	MT-BSI vs MT-nonBSI	0.707					0.07731	MT-BSI vs MT-nonBSI	0.001
			100.938							0.07237
isoCDCA (ng/mL)				P value			DCA (ng/mL)				P value
MT-PBS	MT-K.q	MT-BSI	MT-nonBSI	MT-PBS vs MT-K.q	0.031		MT-PBS	MT-K.q	MT-BSI	MT-nonBSI	MT-PBS vs MT-K.q	0.07
6.12502	46.4292	15.0777	0.91414	MT-PBS vs MT-BSI	0.265		25.121	189.295	58.3328	0.06389	MT-PBS vs MT-BSI	0.379
3.34238	31.0474	16.5734	0.62237	MT-PBS vs MT-nonBSI	0.265		14.8466	228.262	83.3188	0.05039	MT-PBS vs MT-nonBSI	0.87
30.9896	14.4151	24.77	0.31087	MT-K.q vs MT-BSI	0.265		24.887	0.5632	88.2048	0.43078	MT-K.q vs MT-BSI	0.719
7.06996	50.783	33.6782	1.80154	MT-K.q vs MT-nonBSI	0.001		34.2552	65.7314	104.229	0.14232	MT-K.q vs MT-nonBSI	0.01
			0.82242	MT-BSI vs MT-nonBSI	0.031					0.10784	MT-BSI vs MT-nonBSI	0.09
			0.2838							0.1368
UCA (ng/mL)				P value			7-KDCA (ng/mL)				P value
MT-PBS	MT-K.q	MT-BSI	MT-nonBSI	MT-PBS vs MT-K.q	0.005		MT-PBS	MT-K.q	MT-BSI	MT-nonBSI	MT-PBS vs MT-K.q	0.024
0.39875	7.50902	0.83672	0.39253	MT-PBS vs MT-BSI	0.986		6.95538	186.15	10.4068	35.3066	MT-PBS vs MT-BSI	>0.999
NA	4.00928	1.01051	4.41662	MT-PBS vs MT-nonBSI	0.857		6.4255	225.506	14.5271	28.1162	MT-PBS vs MT-nonBSI	>0.999
1.04019	12.4847	2.252	2.35582	MT-K.q vs MT-BSI	0.005		25.877	1005.67	42.6654	10.8179	MT-K.q vs MT-BSI	0.022
0.80094	16.6398	1.87746	4.46648	MT-K.q vs MT-nonBSI	0.005		98.0078	1515.84	22.6962	64.3434	MT-K.q vs MT-nonBSI	0.012
			1.17933	MT-BSI vs MT-nonBSI	0.965					8.34788	MT-BSI vs MT-nonBSI	>0.999
			1.37098							8.1152
Statistics: one-way ANOVA

## Sheet: bile acids (1d vs 3d)
Bile acids difference between 1d and 3d in experiment groups in mice serum
CA (ng/mL)						P value			LCA (ng/mL)						P value
MT-K.q 1d	MT-K.q 3d	MT-BSI 1d	MT-BSI 3d	MT-nonBSI 1d	MT-nonBSI 3d	MT-K.q 1d vs MT-K.q 3d	0.029		MT-K.q 1d	MT-K.q 3d	MT-BSI 1d	MT-BSI 3d	MT-nonBSI 1d	MT-nonBSI 3d	MT-K.q 1d vs MT-K.q 3d	0.208
892.962	6.19322	548.958	219.382	110.913	30.8494	MT-BSI 1d vs MT-BSI 3d	0.976		4.91764	2.55044	2.24866	5.44452	0.25278	3.40276	MT-BSI 1d vs MT-BSI 3d	0.473
1549.7	9.41094	169.84	439.198	212.594	43.2262	MT-nonBSI 1d vs MT-nonBSI 3d	0.019		6.1507	1.05444	6.64994	3.43568	0.14402	2.16044	MT-nonBSI 1d vs MT-nonBSI 3d	0.01
3143.98	9.8398	950.24	890.898	84.0608	61.2298				0.42005	2.93836	6.84178	12.5154	0.59949	1.23038
3516.94	2.31212	428.602		407.026	30.3958				3.94814	1.50341	4.62886		0.02868	2.57478
				60.523									0.07731
				100.938									0.07237
CDCA (ng/mL)						P value			DCA (ng/mL)						P value
MT-K.q 1d	MT-K.q 3d	MT-BSI 1d	MT-BSI 3d	MT-nonBSI 1d	MT-nonBSI 3d	MT-K.q 1d vs MT-K.q 3d	0.029		MT-K.q 1d	MT-K.q 3d	MT-BSI 1d	MT-BSI 3d	MT-nonBSI 1d	MT-nonBSI 3d	MT-K.q 1d vs MT-K.q 3d	0.686
70.4878	7.81618	12.9954	41.9294	13.3171	96.0568	MT-BSI 1d vs MT-BSI 3d	0.47		189.295	71.737	58.3328	73.3546	0.06389	55.7848	MT-BSI 1d vs MT-BSI 3d	0.191
61.6982	4.63528	69.4522	45.0706	18.5752	99.7982	MT-nonBSI 1d vs MT-nonBSI 3d	0.002		228.262	36.5086	83.3188	125.326	0.05039	91.6604	MT-nonBSI 1d vs MT-nonBSI 3d	0.01
472.766	17.894	59.9994	121.169	4.93668	71.222				0.5632	70.3722	88.2048	161.606	0.43078	36.4046
394.92	1.59708	53.313		75.2652	143.032				65.7314	39.0814	104.229		0.14232	57.923
				18.6867									0.10784
				5.69426									0.1368
isoCDCA (ng/mL)						P value			7-KDCA (ng/mL)						P value
MT-K.q 1d	MT-K.q 3d	MT-BSI 1d	MT-BSI 3d	MT-nonBSI 1d	MT-nonBSI 3d	MT-K.q 1d vs MT-K.q 3d	0.029		MT-K.q 1d	MT-K.q 3d	MT-BSI 1d	MT-BSI 3d	MT-nonBSI 1d	MT-nonBSI 3d	MT-K.q 1d vs MT-K.q 3d	0.029
46.4292	0.29914	15.0777	19.875	0.91414	6.5969	MT-BSI 1d vs MT-BSI 3d	0.122		186.15	2.30284	10.4068	10.1626	35.3066	2.52612	MT-BSI 1d vs MT-BSI 3d	0.828
31.0474	0.17955	16.5734	61.0564	0.62237	22.6394	MT-nonBSI 1d vs MT-nonBSI 3d	0.019		225.506	2.07414	14.5271	27.9694	28.1162	7.04494	MT-nonBSI 1d vs MT-nonBSI 3d	0.171
14.4151	0.4827	24.77	50.9672	0.31087	3.05172				1005.67	2.74278	42.6654	23.0068	10.8179	10.8247
50.783	0.2074	33.6782		1.80154	1.50617				1515.84	1.44697	22.6962		64.3434	8.91664
				0.82242									8.34788
				0.2838									8.1152
Tω-MCA (ng/mL)						P value
MT-K.q 1d	MT-K.q 3d	MT-BSI 1d	MT-BSI 3d	MT-nonBSI 1d	MT-nonBSI 3d	MT-K.q 1d vs MT-K.q 3d	0.029
213.12	0.43606	108.2	70.0824	52.3458	3.80924	MT-BSI 1d vs MT-BSI 3d	0.517
109.009	0.5074	106.193	52.9796	33.424	3.31036	MT-nonBSI 1d vs MT-nonBSI 3d	0.01
3.17586	2.05196	111.464	179.812	69.335	7.09702
80.7598	1.4554	194.548		29.9728	3.54258
				18.1088
				39.2908					Statistics: Unpaied T test (Homogeneous data); Mann-Whitney test (data with uneven variance)

## Sheet: intestine (PBS vs 1d)
Small intestine related difference between MT-PBS group and experiment groups at 1d in mice
Height of villi (μm)				P value			Villi height/Crypts depth (V/C)				P value
MT-PBS	MT-K.q	MT-BSI	MT-nonBSI	MT-PBS vs MT-K.q	<0.001		MT-PBS	MT-K.q	MT-BSI	MT-nonBSI	MT-PBS vs MT-K.q	0.957
236.142	158	163.065	184.603	MT-PBS vs MT-BSI	<0.001		1.8296	2.70455	1.74366	2.13067	MT-PBS vs MT-BSI	0.94
218.764	184.23	179.958	214.003	MT-PBS vs MT-nonBSI	0.003		2.02634	2.39549	2.26276	2.4515	MT-PBS vs MT-nonBSI	0.368
244.746	178.338	144.54	207.934	MT-K.q vs MT-BSI	0.481		2.21365	2.24248	2.70674	2.84252	MT-K.q vs MT-BSI	0.999
228.966	185.375	161.702	205.663	MT-K.q vs MT-nonBSI	0.033		2.8484	2.31366	2.82159	2.50276	MT-K.q vs MT-nonBSI	0.627
	168.966		178.003	MT-BSI vs MT-nonBSI	0.002			2.13929		2.44849	MT-BSI vs MT-nonBSI	0.734
			190.113							2.72987
			207.339							3.31059
Depth of crypts (μm)				P value			Number of goblet cell				P value
MT-PBS	MT-K.q	MT-BSI	MT-nonBSI	MT-PBS vs MT-K.q	0.015		MT-PBS	MT-K.q	MT-BSI	MT-nonBSI	MT-PBS vs MT-K.q	0.974
129.067	58.42	93.5187	86.6411	MT-PBS vs MT-BSI	0.013		79	69	109	82	MT-PBS vs MT-BSI	0.385
107.96	76.907	79.53	87.295	MT-PBS vs MT-nonBSI	0.015		61	83	135	103	MT-PBS vs MT-nonBSI	0.388
110.562	79.5271	53.4	73.1513	MT-K.q vs MT-BSI	0.908		93	102	126	99	MT-K.q vs MT-BSI	0.179
80.384	80.122	57.3088	82.1746	MT-K.q vs MT-nonBSI	0.908		125	98	88	125	MT-K.q vs MT-nonBSI	0.156
	78.9825		72.6992	MT-BSI vs MT-nonBSI	0.908			65		150	MT-BSI vs MT-nonBSI	0.996
			69.6418							117
			62.629							105
Statistics: one-way ANOVA

## Sheet: intestine (1d vs 3d)
Small intestine related difference between 1d and 3d in experiment groups in mice
Height of villi (μm)						P value			Villi height/Crypts depth (V/C)						P value
MT-K.q 1d	MT-K.q 3d	MT-BSI 1d	MT-BSI 3d	MT-nonBSI 1d	MT-nonBSI 3d	MT-K.q 1d vs MT-K.q 3d	0.032		MT-K.q 1d	MT-K.q 3d	MT-BSI 1d	MT-BSI 3d	MT-nonBSI 1d	MT-nonBSI 3d	MT-K.q 1d vs MT-K.q 3d	0.202
158	267.528	163.065	186.654	184.603	194.784	MT-BSI 1d vs MT-BSI 3d	0.021		2.70455	3.32519	1.74366	3.08678	2.13067	2.06464	MT-BSI 1d vs MT-BSI 3d	0.631
184.23	252.167	179.958	226.939	214.003	256.909	MT-nonBSI 1d vs MT-nonBSI 3d	0.649		2.39549	2.47678	2.26276	2.72469	2.4515	2.47201	MT-nonBSI 1d vs MT-nonBSI 3d	0.157
178.338	218.032	144.54	182.758	207.934	252.04				2.24248	3.29647	2.70674	2.21689	2.84252	2.64653
185.375	180.841	161.702	219.666	205.663	160.692				2.31366	1.99347	2.82159	2.17012	2.50276	1.93444
168.966	190.706			178.003					2.13929	2.59777			2.44849
				190.113									2.72987
				207.339									3.31059
Depth of crypts (μm)						P value			Number of goblet cell						P value
MT-K.q 1d	MT-K.q 3d	MT-BSI 1d	MT-BSI 3d	MT-nonBSI 1d	MT-nonBSI 3d	MT-K.q 1d vs MT-K.q 3d	0.336		MT-K.q 1d	MT-K.q 3d	MT-BSI 1d	MT-BSI 3d	MT-nonBSI 1d	MT-nonBSI 3d	MT-K.q 1d vs MT-K.q 3d	0.37
58.42	80.455	93.5187	60.4688	86.6411	94.3427	MT-BSI 1d vs MT-BSI 3d	0.42		69	52	109	75	82	83	MT-BSI 1d vs MT-BSI 3d	0.979
76.907	101.812	79.53	83.29	87.295	103.927	MT-nonBSI 1d vs MT-nonBSI 3d	0.012		83	75	135	189	103	54	MT-nonBSI 1d vs MT-nonBSI 3d	0.295
79.5271	66.1411	53.4	82.439	73.1513	95.234				102	117	126	103	99	134
80.122	90.7171	57.3088	101.223	82.1746	83.0692				98	143	88	94	125	102
78.9825	73.4111			72.6992					65	115			150
				69.6418									117
				62.629									105
Statistics: Unpaied T test (Homogeneous data); Mann-Whitney test (data with uneven variance)

## Sheet: intestine (relative mRNA expre)
Genes relative expression in small intestine
Fxr		P value		Ocln		P value		Il-6		P value
MT-PBS	MT-K.q	0.042		MT-PBS	MT-K.q	0.189		MT-PBS	MT-K.q	0.383
1.17089	2.32339			0.829625	1.03184			0.518977	3.29101
2.16568	3.65155			0.984387	0.794104			1.37237	0.938274
1.00475	2.29404			1.18864	0.543003			1.51575	1.46507
0.328833				1.05143				-
Asbt		P value		Zo-1		P value		Tnfα		P value
MT-PBS	MT-K.q	0.001		MT-PBS	MT-K.q	0.486		MT-PBS	MT-K.q	0.044
2.08753	20.682			0.97342	1.12474			0.971333	0.849635
5.99994	19.6191			1.17156	0.94772			1.2746	0.590342
6.34076	15.9302			0.67779	1.25757			1.0695	0.552369
0.0292193				1.15224				0.817323
Ostβ		P value		Il-1β		P value		Ifnγ		P value
MT-PBS	MT-K.q	0.154		MT-PBS	MT-K.q	0.387		MT-PBS	MT-K.q	0.338
0.958962	1.89028			0.751016	0.937823			0.488598	0.855369
1.38287	3.34256			0.719847	1.00078			0.851035	0.411709
1.61382	1.16995			1.36571	0.509514			0.711974	0.284907
0.471242				1.3966				2.95659
Cldn1		P value		Il-10		P value		Fgf15		P value
MT-PBS	MT-K.q	0.014		MT-PBS	MT-K.q	0.924		MT-PBS	MT-K.q	0.989
1.2837	0.961365			0.527614	1.96331			2.67504	1.49569
1.23425	0.745967			0.57752	0.588698			1.75179	4.84892
1.84804	0.625353			0.977536	1.37514			4.95676	0.796896
1.46626				2.85936				0.0450651
