# Supplementary material for: Klebsiella quasipneumoniae in intestine damages bile acid metabolism in hematopoietic stem cell transplantation patients with bloodstream infection
Source: J Transl Med. 2023 Mar 29;21:230. doi: 10.1186/s12967-023-04068-9 (PMC10061697; doi:10.1186/s12967-023-04068-9)
Supplement: Supplementary file 6 — Additional file 6. Table S5. The list of all primers for PCR. [file 12967_2023_4068_MOESM6_ESM.xlsx]

## Sheet: Sheet1
Gene	Forward primer (5'-3')	Reverse primer (5'-3')
β-actin	GTTACAGGAAGTCCCTCACCC	ACAGAAGCAATGCTGTCACCTT
Fxr	AGGGGATGAGC TGTGTGTTG	ACACTGGATTTCAGTT AACAAACCT
Asbt	TTGCACAGCACAAGCAGTGA	TGCATTGAAGTTGCTCTCAGGT
Ostβ	GTATTTTCGTGCAGAAGATGCG	TTTCTGTTTGCCAGGATGCTC
Cldn1	GGCCTTGGCTGTACCTTACC	CAAGGAGCACCTTATCCCCG
Ocln	GCGCACGTGTGTGTGTTATT	ATCATTGCCTTTCCTGGGGG
ZO-1	AAACTCTGCTGAGCCCCCTA	AGAGCAAAAGACCAACCGTCA
Il1β	GTGTCTTTCCCGTGGACCTT	AATGGGAACGTCACACACCA
Il6	CACTTCACAAGTCGGAGGCT	CTGCAAGTGCATCATCGTTGT
Il10	CCCCCAAATCAGAACGAGCA	TGGCTTCTGGGAACTAGGGT
Tnf	TCTCATTCCTGCTTGTGGCA	AACTGATGAGAGGGAGGCCA
Ifng	GAGATGTCTACACTCCGGGC	TAGGGAAGCACCAGGTGTCA
Fgf15	GCCATCAAGGACGTCAGCA	CTTCCTCCGAGTAGCGAATCAG
